# Supplementary material for: Functional and ecological diversification of underground organs in Solanum
Source: Front Genet. 2023 Oct 10;14:1231413. doi: 10.3389/fgene.2023.1231413 (PMC10597785; doi:10.3389/fgene.2023.1231413)
Supplement: Supplementary file 1 [file DataSheet3.csv]

BRAHMS	ACCESSION	DETBY	DETDAY	DETMONTH	DETYEAR	COUNTRY	HABITATTXT	NS	EW	LATDEC	LONGDEC	ALT	SP1	AUTHOR1	genus.sp
100	NA	Särkinen, T	13	9	2012	Indonesia	NA	S	E	-7.789129	112.590161	2000	alpinum	Zoll. & Moritzi	Solanum_alpinum
100005	NA	Särkinen, T	0	0	2013	Panama	NA	N	W	8.8175	-82.39861	1900	macrotonum	Bitter	Solanum_macrotonum
10001	NA	Bennett, JR	0	10	2006	Peru	cauce seco de la quebrada	S	W	-16.016667	-71.866667	2500	paposanum	Phil.	Solanum_paposanum
100013	NA	Knapp, S	0	10	2015	Guatemala	Afternoon cloud forest, moderately undisturbed	N	W	14.83277	-91.36277	2950	macrotonum	Bitter	Solanum_macrotonum
100015	NA	Särkinen, T	0	0	2013	Panama	primary forest and adjacent cut-over areas	N	W	8.87638	-82.59	2200	macrotonum	Bitter	Solanum_macrotonum
100017	NA	Särkinen, T	0	0	2013	Panama	NA	N	W	8.808333	-82.38333	1646	nigrescens	M.Martens & Galeotti	Solanum_nigrescens
10002	NA	Bennett, JR	0	10	2006	Peru	ladera rocoso-pedregosa con matorral y cactáceas columnares	S	W	-17.502336	-70.028836	3070	paposanum	Phil.	Solanum_paposanum
100034	NA	Särkinen, T	0	0	2013	Guatemala	on dirt road in well-developed, fairly intact cloud forest with much Gunnera on hillsides	N	W	14.78361	-91.48388	2470	macrotonum	Bitter	Solanum_macrotonum
100037	NA	Särkinen, T; Knapp, S	31	7	2016	Costa Rica	NA	N	W	9.63	-83.91	2090	macrotonum	Bitter	Solanum_macrotonum
100046	NA	Särkinen, T	0	11	2016	Panama	Cloud forest	N	W	8.53166	-81.81333	1200	nigrescens	M.Martens & Galeotti	Solanum_nigrescens
100050	NA	Särkinen, T; Knapp, S	31	7	2016	Mexico	bosque de Quercus y Alnus.	N	W	19.35262	-99.41975	3100	nigrescens	M.Martens & Galeotti	Solanum_nigrescens
100056	NA	Särkinen, T; Knapp, S	31	7	2016	Mexico	pastizal de encinos en cañada	N	W	19.70491	-98.63831	2600	nigrescens	M.Martens & Galeotti	Solanum_nigrescens
10006	NA	Bennett, JR	0	10	2006	Peru	rocky and gravelly ground in desert	S	W	-14.842698	-74.733203	2200	paposanum	Phil.	Solanum_paposanum
100061	NA	Särkinen, T	0	11	2016	Ecuador	NA	S	W	-0.68333	-77.91666	2250	antisuyo	Särkinen & S.Knapp	Solanum_antisuyo
100062	NA	Särkinen, T	30	7	2016	Ecuador	Cloud forest with Podocarpus trees; small herbacious shrub in primary forest. Growing in sun	S	W	-4.25	-79.25	3500	longifilamentum	Särkinen & P.Gonzáles	Solanum_longifilamentum
100063	NA	Knapp, S; Särkinen, T	31	7	2016	Venezuela	NA	N	W	7.625337	-72.41525	0	nigrescens	M.Martens & Galeotti	Solanum_nigrescens
100065	NA	Särkinen, T	0	0	2013	Colombia	NA	N	W	6.45	-76.76666	3000	macrotonum	Bitter	Solanum_macrotonum
100066	NA	Särkinen, T	30	7	2016	Ecuador	NA	S	W	-1.5	-78.45	2950	antisuyo	Särkinen & S.Knapp	Solanum_antisuyo
100068	NA	Knapp, S	0	11	2016	Ecuador	NA	S	W	-1.8	-79.06666	2800	nigrescens	M.Martens & Galeotti	Solanum_nigrescens
100069	NA	Särkinen, T	0	11	2016	Ecuador	NA	S	W	-2.81722	-78.75777	2440	longifilamentum	Särkinen & P.Gonzáles	Solanum_longifilamentum
100071	NA	Knapp, S; Särkinen, T	31	7	2016	Colombia	along road; in primary forest along N edge of river	N	W	4.56666	-74.28333	2300	nigrescens	M.Martens & Galeotti	Solanum_nigrescens
100076	NA	Särkinen, T; Knapp, S	31	7	2016	Venezuela	NA	N	W	10.36652	-67.58901	0	macrotonum	Bitter	Solanum_macrotonum
10008	NA	Bennett, JR	0	10	2005	Peru	torrentera	S	W	-15.916667	-72.45	2800	paposanum	Phil.	Solanum_paposanum
100080	NA	Knapp, S; Särkinen, T	31	7	2016	Colombia	NA	N	W	2.36666	-76.55	2350	nigrescens	M.Martens & Galeotti	Solanum_nigrescens
100082	NA	Särkinen, T	0	0	2013	Colombia	NA	N	W	2.36666	-76.55	2350	macrotonum	Bitter	Solanum_macrotonum
100086	NA	Särkinen, T; Knapp, S	31	7	2016	Venezuela	along roadside	N	W	10.45805	-67.18057	1500	nigrescens	M.Martens & Galeotti	Solanum_nigrescens
100088	NA	Särkinen, T	0	0	2013	Colombia	NA	N	W	6.075833	-75.61361	2500	macrotonum	Bitter	Solanum_macrotonum
10009	NA	Bennett, JR	0	10	2006	Peru	NA	S	W	-16.333333	-70.733333	3000	paposanum	Phil.	Solanum_paposanum
100091	NA	Särkinen, T	0	0	2013	Colombia	NA	N	W	1.2	-77.16666	3150	macrotonum	Bitter	Solanum_macrotonum
100092	NA	Särkinen, T	0	0	2013	Colombia	NA	N	W	1.6	-75.66666	2300	nigrescens	M.Martens & Galeotti	Solanum_nigrescens
10010	NA	Bennett, JR	0	10	2006	Peru	NA	S	W	-15.716667	-74.35	200	paposanum	Phil.	Solanum_paposanum
100101	NA	Särkinen, T	0	0	2013	Ecuador	on ridgetop near peasant finca	N	W	0.883333	-78.15	1770	macrotonum	Bitter	Solanum_macrotonum
100102	NA	Särkinen, T	0	11	2015	Ecuador	hill side; highly disturbed Montane Humid Forest life zone	S	W	-2.5	-78.88333	3200	nigrescens	M.Martens & Galeotti	Solanum_nigrescens
100109	NA	Särkinen, T	0	0	2013	Colombia	NA	N	W	4.75	-75.58333	2100	nigrescens	M.Martens & Galeotti	Solanum_nigrescens
100112	NA	Knapp, S; Särkinen, T	31	7	2016	Venezuela	in waste places	N	W	10.42879	-66.7649	0	nigrescens	M.Martens & Galeotti	Solanum_nigrescens
100115	NA	Särkinen, T	0	0	2013	Colombia	in open pasture near station	N	W	4.61666	-75.45	2650	nigrescens	M.Martens & Galeotti	Solanum_nigrescens
10012	NA	Bennett, JR	0	10	2006	Peru	arenoso	S	W	-17.366667	-70.416667	3400	paposanum	Phil.	Solanum_paposanum
100120	NA	Särkinen, T	0	0	2013	Ecuador	NA	N	W	0.58333	-77.7	3000	macrotonum	Bitter	Solanum_macrotonum
100122	NA	Särkinen, T; Knapp, S	0	11	2016	Colombia	in a Bosque Muy Humedo/Bosque pluvial Montanao transition zone. Rainfall approx. 2000mm/yr	N	W	10.71666	-73.65	3300	interandinum	Bitter	Solanum_interandinum
100133	NA	Särkinen, T	0	0	2013	Colombia	NA	N	W	6.31666	-75.68333	2560	macrotonum	Bitter	Solanum_macrotonum
100136	NA	Särkinen, T	0	0	2013	Peru	NA	S	W	-5.63	-78.23	2362	antisuyo	Särkinen & S.Knapp	Solanum_antisuyo
10014	NA	Bennett, JR	0	10	2006	Peru	rodeando	S	W	-15.5	-73.916667	2900	paposanum	Phil.	Solanum_paposanum
100141	NA	Särkinen, T	0	0	2013	Peru	NA	S	W	-13.12305	-72.625	3800	antisuyo	Särkinen & S.Knapp	Solanum_antisuyo
100142	NA	Särkinen, T	0	0	2013	Bolivia	NA	S	W	-16.78333	-67.28333	3000	antisuyo	Särkinen & S.Knapp	Solanum_antisuyo
100143	NA	Särkinen, T	17	3	2016	Bolivia	Steep slopes with cloud forest.	S	W	-16.29167	-67.81667	2950	antisuyo	Särkinen & S.Knapp	Solanum_antisuyo
100145	NA	Särkinen, T	17	3	2016	Bolivia	Bosque montano húmedo de montaña, pendiente de hasta el 80% de inclinación. Vegetación alterada con muchos indicios de la vegetacio|n natural como Podocarpus cardenasii y Juglans boliviana.	S	W	-17.75055	-65.02861	2610	antisuyo	Särkinen & S.Knapp	Solanum_antisuyo
100153	NA	Aubriot, X	0	3	2015	India	NA	N	E	11.84469	78.22817	1500	violaceum	Ortega	Solanum_violaceum
100156	NA	Aubriot, X	0	3	2015	India	In open scrub wood-land	N	E	12.04207	78.73145	350	pubescens	Willd.	Solanum_pubescens
100157	NA	Aubriot, X	0	3	2015	India	In dense, thorny thickets	N	E	12.0775	77.4883	650	pubescens	Willd.	Solanum_pubescens
100158	NA	Aubriot, X	0	3	2015	India	In open forest	N	E	11.68919	77.56959	400	pubescens	Willd.	Solanum_pubescens
100159	NA	Aubriot, X	0	3	2015	India	NA	N	E	16.34726	79.10008	600	pubescens	Willd.	Solanum_pubescens
10016	NA	Bennett, JR	0	10	2006	Peru	camino	S	W	-17.3	-70.633333	2800	paposanum	Phil.	Solanum_paposanum
100160	NA	Aubriot, X	0	3	2015	India	Scrub forest	N	E	12.25237	79.41132	0	pubescens	Willd.	Solanum_pubescens
100161	NA	Aubriot, X	0	3	2015	India	NA	N	E	12.25564	78.61576	0	pubescens	Willd.	Solanum_pubescens
100162	NA	Aubriot, X	0	3	2015	India	NA	N	E	11.95231	79.76589	30	virginianum	L.	Solanum_virginianum
100164	NA	Aubriot, X	0	3	2015	Pakistan	near cultivated field Musium village	N	E	26.21354	66.27662	0	virginianum	L.	Solanum_virginianum
100165	NA	Aubriot, X	0	3	2015	Pakistan	Soil saline, sandy clay loam	N	E	24.7403	67.58427	0	virginianum	L.	Solanum_virginianum
100167	NA	Aubriot, X	0	3	2015	India	NA	N	E	12.03464	79.86439	0	virginianum	L.	Solanum_virginianum
100169	NA	Aubriot, X	0	3	2015	India	NA	N	E	10.2845	79.82407	10	insanum	L.	Solanum_insanum
100170	NA	Aubriot, X	0	3	2015	India	NA	N	E	19.86437	86.04786	0	insanum	L.	Solanum_insanum
100171	NA	Aubriot, X	0	3	2015	India	NA	N	E	11.91386	79.81447	0	insanum	L.	Solanum_insanum
100173	NA	Aubriot, X	0	3	2015	India	NA	N	E	12.14907	75.94052	0	torvum	Sw.	Solanum_torvum
100174	NA	Aubriot, X	0	3	2015	India	NA	N	E	11.93768	79.83608	0	torvum	Sw.	Solanum_torvum
10018	NA	Bennett, JR	0	10	2005	Chile	scrambling in thick mats over rocks in road canyon	S	W	-25.083333	-70.483333	0	brachyantherum	Phil.	Solanum_brachyantherum
100180	NA	Aubriot, X	0	3	2015	India	NA	N	E	11.91387	79.81268	0	trilobatum	L.	Solanum_trilobatum
100181	NA	Aubriot, X	0	3	2015	India	Seen in hedges	N	E	11.34706	79.70914	0	trilobatum	L.	Solanum_trilobatum
100185	NA	Aubriot, X	0	3	2015	India	NA	N	E	11.84312	79.61372	0	trilobatum	L.	Solanum_trilobatum
100189	NA	Aubriot, X	0	3	2015	India	NA	N	E	12.20778	79.91472	0	trilobatum	L.	Solanum_trilobatum
100193	NA	Knapp, S	0	0	2014	Namibia	Common locally. 'Grassland' spotted with Acacia. Clay, Calcrete. Growing under Acacia	S	E	-19.35568	15.65158	1189	lichtensteinii	Willd.	Solanum_lichtensteinii
100200	NA	Knapp, S	0	5	2015	Belgium	zandplant	N	E	51.30226	4.939327	19	triflorum	Nutt.	Solanum_triflorum
100207	NA	Knapp, S	0	5	2015	Italy	NA	N	E	46.49835	11.32598	0	nigrum	L.	Solanum_nigrum
100217	NA	Knapp, S	0	5	2015	Netherlands	along road; rubbish heap	N	E	51.80817	5.836998	0	nitidibaccatum	Bitter	Solanum_nitidibaccatum
100224	NA	Knapp, S	0	5	2015	Croatia	NA	N	E	44.98813	14.90309	0	villosum	Mill.	Solanum_villosum
100260	NA	Wahlert, G	0	0	2014	Argentina	NA	S	W	-23.11301	-63.78128	0	aridum	Morong	Solanum_aridum
100272	NA	Wahlert, G	0	0	2014	Argentina	NA	S	W	-24.54744	-65.05102	0	hieronymi	Kuntze	Solanum_hieronymi
100273	NA	Wahlert, G	0	0	2014	Argentina	NA	S	W	-24.76228	-65.40319	0	hieronymi	Kuntze	Solanum_hieronymi
100274	NA	Wahlert, G	0	0	2014	Argentina	NA	S	W	-28.1619	-64.7541	0	hieronymi	Kuntze	Solanum_hieronymi
100275	NA	Wahlert, G	0	0	2014	Argentina	NA	S	W	-34.9205	-57.95357	0	juvenale	Thell.	Solanum_juvenale
100276	NA	Wahlert, G	0	0	2014	Argentina	NA	S	W	-31.4272	-64.2133	0	juvenale	Thell.	Solanum_juvenale
100279	NA	Wahlert, G	0	0	2014	Argentina	NA	S	W	-32.49167	-62.10139	0	juvenale	Thell.	Solanum_juvenale
100280	NA	Wahlert, G	0	0	2014	Argentina	NA	S	W	-32.18444	-64.61694	0	juvenale	Thell.	Solanum_juvenale
100282	NA	Wahlert, G	0	0	2014	Argentina	NA	S	W	-37.98799	-65.59974	0	juvenale	Thell.	Solanum_juvenale
100283	NA	Wahlert, G	0	0	2014	Argentina	NA	S	W	-30.49392	-66.29212	0	juvenale	Thell.	Solanum_juvenale
100291	NA	Wahlert, G	0	0	2014	Bolivia	NA	S	W	-18.69308	-63.28949	0	aridum	Morong	Solanum_aridum
100292	NA	Wahlert, G	0	0	2014	Bolivia	NA	S	W	-19.01279	-63.71109	0	hieronymi	Kuntze	Solanum_hieronymi
100293	NA	Wahlert, G	0	0	2014	Paraguay	NA	S	W	-20.13847	-60.24902	0	comptum	C.V.Morton	Solanum_comptum
100294	NA	Wahlert, G	0	0	2014	Paraguay	NA	S	W	-20.38583	-59.90845	0	comptum	C.V.Morton	Solanum_comptum
100295	NA	Wahlert, G	0	0	2014	Bolivia	NA	S	W	-20.3931	-63.39785	0	hieronymi	Kuntze	Solanum_hieronymi
100296	NA	Wahlert, G	0	0	2014	Paraguay	NA	S	W	-20.55051	-62.12769	0	aridum	Morong	Solanum_aridum
100297	NA	Wahlert, G	0	0	2014	Paraguay	NA	S	W	-20.58137	-59.85901	131	comptum	C.V.Morton	Solanum_comptum
100298	NA	Wahlert, G	0	0	2014	Paraguay	NA	S	W	-20.58972	-62.07069	0	hieronymi	Kuntze	Solanum_hieronymi
100299	NA	Wahlert, G	0	0	2014	Bolivia	NA	S	W	-20.70474	-63.27026	0	aridum	Morong	Solanum_aridum
100301	NA	Wahlert, G	0	0	2014	Paraguay	NA	S	W	-20.71204	-61.92942	0	hieronymi	Kuntze	Solanum_hieronymi
100302	NA	Wahlert, G	0	0	2014	Paraguay	NA	S	W	-20.981	-60.54256	0	comptum	C.V.Morton	Solanum_comptum
100303	NA	Wahlert, G	0	0	2014	Bolivia	NA	S	W	-21.40321	-63.13294	0	aridum	Morong	Solanum_aridum
100304	NA	Wahlert, G	0	0	2014	Paraguay	NA	S	W	-21.77401	-60.93601	0	hieronymi	Kuntze	Solanum_hieronymi
100306	NA	Wahlert, G	0	0	2014	Paraguay	NA	S	W	-21.89208	-60.99609	0	comptum	C.V.Morton	Solanum_comptum
100307	NA	Wahlert, G	0	0	2014	Paraguay	NA	S	W	-22.00035	-60.569	0	hieronymi	Kuntze	Solanum_hieronymi
100310	NA	Wahlert, G	0	0	2014	Paraguay	NA	S	W	-22.04491	-60.61432	0	aridum	Morong	Solanum_aridum
100311	NA	Wahlert, G	0	0	2014	Paraguay	NA	S	W	-22.20012	-60.43304	0	aridum	Morong	Solanum_aridum
100312	NA	Wahlert, G	0	0	2014	Paraguay	NA	S	W	-22.2586	-62.58911	0	aridum	Morong	Solanum_aridum
100313	NA	Wahlert, G	0	0	2014	Paraguay	NA	S	W	-22.345	-59.61182	0	aridum	Morong	Solanum_aridum
100315	NA	Wahlert, G	0	0	2014	Argentina	NA	S	W	-22.53032	-64.66553	0	hieronymi	Kuntze	Solanum_hieronymi
100316	NA	Wahlert, G	0	0	2014	Argentina	NA	S	W	-22.53476	-64.68578	0	aridum	Morong	Solanum_aridum
100317	NA	Wahlert, G	0	0	2014	Paraguay	NA	S	W	-22.65964	-60.12817	0	aridum	Morong	Solanum_aridum
100319	NA	Wahlert, G	0	0	2014	Paraguay	NA	S	W	-22.68752	-61.6333	0	hieronymi	Kuntze	Solanum_hieronymi
100320	NA	Wahlert, G	0	0	2014	Paraguay	NA	S	W	-23.08226	-60.35614	0	aridum	Morong	Solanum_aridum
100321	NA	Wahlert, G	0	0	2014	Argentina	NA	S	W	-23.17066	-64.23157	0	aridum	Morong	Solanum_aridum
100322	NA	Wahlert, G	0	0	2014	Argentina	NA	S	W	-23.25081	-63.3458	0	hieronymi	Kuntze	Solanum_hieronymi
100323	NA	Wahlert, G	0	0	2014	Argentina	NA	S	W	-23.26607	-64.24989	0	hieronymi	Kuntze	Solanum_hieronymi
100324	NA	Wahlert, G	0	0	2014	Paraguay	NA	S	W	-23.29686	-58.85925	0	aridum	Morong	Solanum_aridum
100325	NA	Wahlert, G	0	0	2014	Argentina	NA	S	W	-23.60426	-65.06104	0	hieronymi	Kuntze	Solanum_hieronymi
100326	NA	Wahlert, G	0	0	2014	Argentina	NA	S	W	-23.84942	-64.77539	0	hieronymi	Kuntze	Solanum_hieronymi
100327	NA	Wahlert, G	0	0	2014	Argentina	NA	S	W	-23.88364	-64.82174	0	aridum	Morong	Solanum_aridum
100328	NA	Wahlert, G	0	0	2014	Argentina	NA	S	W	-24.10163	-64.81796	0	aridum	Morong	Solanum_aridum
100330	NA	Wahlert, G	0	0	2014	Argentina	NA	S	W	-24.39025	-65.26441	0	aridum	Morong	Solanum_aridum
100331	NA	Wahlert, G	0	0	2014	Argentina	NA	S	W	-24.66582	-65.05511	0	aridum	Morong	Solanum_aridum
100333	NA	Wahlert, G	0	0	2014	Argentina	NA	S	W	-24.68968	-65.13837	0	hieronymi	Kuntze	Solanum_hieronymi
100334	NA	Wahlert, G	0	0	2014	Argentina	NA	S	W	-24.705	-60.6002	0	hieronymi	Kuntze	Solanum_hieronymi
100335	NA	Wahlert, G	0	0	2014	Argentina	NA	S	W	-24.70524	-60.60024	0	aridum	Morong	Solanum_aridum
100343	NA	Wahlert, G	0	0	2014	Argentina	NA	S	W	-24.79484	-65.17227	0	aridum	Morong	Solanum_aridum
100347	NA	Wahlert, G	0	0	2014	Argentina	NA	S	W	-24.82472	-64.32472	650	aridum	Morong	Solanum_aridum
100348	NA	Wahlert, G	0	0	2014	Argentina	NA	S	W	-24.82472	-64.32472	650	hieronymi	Kuntze	Solanum_hieronymi
100349	NA	Wahlert, G	0	0	2014	Argentina	NA	S	W	-24.9182	-64.46777	0	aridum	Morong	Solanum_aridum
100350	NA	Wahlert, G	0	0	2014	Argentina	NA	S	W	-25.12959	-64.12016	0	hieronymi	Kuntze	Solanum_hieronymi
100351	NA	Wahlert, G	0	0	2014	Argentina	NA	S	W	-25.13056	-58.26583	0	aridum	Morong	Solanum_aridum
100352	NA	Wahlert, G	0	0	2014	Argentina	NA	S	W	-25.45056	-65.5822	0	hieronymi	Kuntze	Solanum_hieronymi
100353	NA	Wahlert, G	0	0	2014	Argentina	NA	S	W	-25.49295	-64.97752	0	aridum	Morong	Solanum_aridum
100354	NA	Wahlert, G	0	0	2014	Argentina	NA	S	W	-25.49899	-64.97855	0	hieronymi	Kuntze	Solanum_hieronymi
100355	NA	Wahlert, G	0	0	2014	Argentina	NA	S	W	-25.55111	-63.95554	0	aridum	Morong	Solanum_aridum
100356	NA	Wahlert, G	0	0	2014	Argentina	NA	S	W	-25.79462	-66.40234	0	aridum	Morong	Solanum_aridum
100357	NA	Wahlert, G	0	0	2014	Argentina	NA	S	W	-25.91853	-62.59735	0	juvenale	Thell.	Solanum_juvenale
100358	NA	Wahlert, G	0	0	2014	Argentina	NA	S	W	-26.1779	-58.94504	0	aridum	Morong	Solanum_aridum
100359	NA	Wahlert, G	0	0	2014	Argentina	NA	S	W	-26.07151	-65.97299	0	hieronymi	Kuntze	Solanum_hieronymi
10036	NA	Bennett, JR	0	10	2005	Peru	arenoso	S	W	-16.616667	-72.7	600	montanum	L.	Solanum_montanum
100360	NA	Wahlert, G	0	0	2014	Argentina	NA	S	W	-26.17423	-58.17913	0	comptum	C.V.Morton	Solanum_comptum
100361	NA	Wahlert, G	0	0	2014	Argentina	NA	S	W	-26.18594	-65.50976	0	hieronymi	Kuntze	Solanum_hieronymi
100362	NA	Wahlert, G	0	0	2014	Argentina	NA	S	W	-26.33988	-60.30052	0	aridum	Morong	Solanum_aridum
100363	NA	Wahlert, G	0	0	2014	Argentina	NA	S	W	-26.48532	-64.84405	0	juvenale	Thell.	Solanum_juvenale
100364	NA	Wahlert, G	0	0	2014	Argentina	NA	S	W	-26.51974	-64.79462	0	hieronymi	Kuntze	Solanum_hieronymi
100365	NA	Wahlert, G	0	0	2014	Argentina	NA	S	W	-26.60346	-65.26145	0	hieronymi	Kuntze	Solanum_hieronymi
100366	NA	Wahlert, G	0	0	2014	Argentina	NA	S	W	-26.73273	-59.65439	0	aridum	Morong	Solanum_aridum
100367	NA	Wahlert, G	0	0	2014	Argentina	NA	S	W	-26.73856	-65.33535	0	hieronymi	Kuntze	Solanum_hieronymi
100368	NA	Wahlert, G	0	0	2014	Argentina	NA	S	W	-26.79956	-60.48523	0	aridum	Morong	Solanum_aridum
100369	NA	Wahlert, G	0	0	2014	Argentina	NA	S	W	-26.86451	-65.1915	0	aridum	Morong	Solanum_aridum
100371	NA	Wahlert, G	0	0	2014	Argentina	NA	S	W	-26.91798	-60.11165	0	hieronymi	Kuntze	Solanum_hieronymi
100372	NA	Wahlert, G	0	0	2014	Argentina	NA	S	W	-27.01631	-58.70132	0	aridum	Morong	Solanum_aridum
100373	NA	Wahlert, G	0	0	2014	Argentina	NA	S	W	-27.05362	-58.67729	0	comptum	C.V.Morton	Solanum_comptum
100374	NA	Wahlert, G	0	0	2014	Argentina	NA	S	W	-27.14959	-65.02396	0	juvenale	Thell.	Solanum_juvenale
100375	NA	Wahlert, G	0	0	2014	Argentina	NA	S	W	-27.16914	-58.97598	0	aridum	Morong	Solanum_aridum
100376	NA	Wahlert, G	0	0	2014	Argentina	NA	S	W	-27.22464	-66.83146	0	hieronymi	Kuntze	Solanum_hieronymi
100377	NA	Wahlert, G	0	0	2014	Argentina	NA	S	W	-27.31167	-58.48944	250	comptum	C.V.Morton	Solanum_comptum
100378	NA	Wahlert, G	0	0	2014	Argentina	NA	S	W	-27.31871	-58.58052	0	comptum	C.V.Morton	Solanum_comptum
100379	NA	Wahlert, G	0	0	2014	Argentina	NA	S	W	-27.33395	-58.93272	0	comptum	C.V.Morton	Solanum_comptum
100381	NA	Wahlert, G	0	0	2014	Argentina	NA	S	W	-27.39953	-58.99697	0	aridum	Morong	Solanum_aridum
100382	NA	Wahlert, G	0	0	2014	Argentina	NA	S	W	-27.42785	-61.48361	0	comptum	C.V.Morton	Solanum_comptum
100383	NA	Wahlert, G	0	0	2014	Argentina	NA	S	W	-27.49806	-58.7675	0	comptum	C.V.Morton	Solanum_comptum
100386	NA	Wahlert, G	0	0	2014	Argentina	NA	S	W	-27.49472	-64.85144	0	hieronymi	Kuntze	Solanum_hieronymi
100389	NA	Wahlert, G	0	0	2014	Argentina	NA	S	W	-27.57509	-60.71749	0	hieronymi	Kuntze	Solanum_hieronymi
100390	NA	Wahlert, G	0	0	2014	Argentina	NA	S	W	-27.66681	-64.36907	0	aridum	Morong	Solanum_aridum
100391	NA	Wahlert, G	0	0	2014	Argentina	NA	S	W	-27.79383	-64.25972	0	juvenale	Thell.	Solanum_juvenale
100392	NA	Wahlert, G	0	0	2014	Brazil	NA	S	W	-27.85122	-48.62297	5	reineckii	Briq.	Solanum_reineckii
100393	NA	Wahlert, G	0	0	2014	Argentina	NA	S	W	-27.86427	-65.95093	0	hieronymi	Kuntze	Solanum_hieronymi
100394	NA	Wahlert, G	0	0	2014	Argentina	NA	S	W	-27.86457	-63.90884	0	aridum	Morong	Solanum_aridum
100395	NA	Wahlert, G	0	0	2014	Argentina	NA	S	W	-27.88333	-65.71667	0	aridum	Morong	Solanum_aridum
100396	NA	Wahlert, G	0	0	2014	Argentina	NA	S	W	-27.95134	-58.80295	0	comptum	C.V.Morton	Solanum_comptum
100397	NA	Wahlert, G	0	0	2014	Brazil	NA	S	W	-28.0382	-48.69607	5	reineckii	Briq.	Solanum_reineckii
100398	NA	Wahlert, G	0	0	2014	Argentina	NA	S	W	-28.1059	-63.19405	0	hieronymi	Kuntze	Solanum_hieronymi
100399	NA	Wahlert, G	0	0	2014	Argentina	NA	S	W	-28.26568	-58.63403	0	comptum	C.V.Morton	Solanum_comptum
100400	NA	Wahlert, G	0	0	2014	Brazil	NA	S	W	-28.453	-48.91331	0	reineckii	Briq.	Solanum_reineckii
100401	NA	Wahlert, G	0	0	2014	Argentina	NA	S	W	-28.50781	-59.04448	0	comptum	C.V.Morton	Solanum_comptum
100402	NA	Wahlert, G	0	0	2014	Argentina	NA	S	W	-28.59055	-65.11459	0	juvenale	Thell.	Solanum_juvenale
100403	NA	Wahlert, G	0	0	2014	Argentina	NA	S	W	-28.63516	-62.6049	0	hieronymi	Kuntze	Solanum_hieronymi
100406	NA	Wahlert, G	0	0	2014	Argentina	NA	S	W	-29.16655	-67.49979	0	hieronymi	Kuntze	Solanum_hieronymi
100407	NA	Wahlert, G	0	0	2014	Argentina	NA	S	W	-29.1748	-59.2454	39	comptum	C.V.Morton	Solanum_comptum
100408	NA	Wahlert, G	0	0	2014	Argentina	NA	S	W	-29.19817	-65.16232	0	juvenale	Thell.	Solanum_juvenale
100409	NA	Wahlert, G	0	0	2014	Argentina	NA	S	W	-29.37679	-65.25673	0	aridum	Morong	Solanum_aridum
100410	NA	Wahlert, G	0	0	2014	Argentina	NA	S	W	-29.40944	-58.7525	0	comptum	C.V.Morton	Solanum_comptum
100411	NA	Wahlert, G	0	0	2014	Brazil	NA	S	W	-29.66896	-50.98938	0	reineckii	Briq.	Solanum_reineckii
100412	NA	Wahlert, G	0	0	2014	Argentina	NA	S	W	-29.74649	-64.01459	0	juvenale	Thell.	Solanum_juvenale
100414	NA	Wahlert, G	0	0	2014	Argentina	NA	S	W	-29.84056	-59.40667	150	comptum	C.V.Morton	Solanum_comptum
100415	NA	Wahlert, G	0	0	2014	Brazil	NA	S	W	-30.01738	-50.15408	0	reineckii	Briq.	Solanum_reineckii
100416	NA	Wahlert, G	0	0	2014	Argentina	NA	S	W	-30.24839	-66.44669	0	juvenale	Thell.	Solanum_juvenale
100417	NA	Wahlert, G	0	0	2014	Argentina	NA	S	W	-30.48773	-66.39587	0	juvenale	Thell.	Solanum_juvenale
100419	NA	Wahlert, G	0	0	2014	Argentina	NA	S	W	-30.51081	-66.53595	0	hieronymi	Kuntze	Solanum_hieronymi
100420	NA	Wahlert, G	0	0	2014	Argentina	NA	S	W	-30.54452	-65.96603	0	juvenale	Thell.	Solanum_juvenale
100422	NA	Wahlert, G	0	0	2014	Argentina	NA	S	W	-30.74774	-64.76166	0	juvenale	Thell.	Solanum_juvenale
100423	NA	Wahlert, G	0	0	2014	Argentina	NA	S	W	-30.80319	-65.15579	0	juvenale	Thell.	Solanum_juvenale
100424	NA	Wahlert, G	0	0	2014	Argentina	NA	S	W	-30.90694	-67.26379	0	hieronymi	Kuntze	Solanum_hieronymi
100425	NA	Wahlert, G	0	0	2014	Argentina	NA	S	W	-30.95877	-62.77039	0	hieronymi	Kuntze	Solanum_hieronymi
100428	NA	Wahlert, G	0	0	2014	Argentina	NA	S	W	-31.14113	-64.15604	0	juvenale	Thell.	Solanum_juvenale
100429	NA	Wahlert, G	0	0	2014	Argentina	NA	S	W	-31.32373	-64.32495	0	hieronymi	Kuntze	Solanum_hieronymi
100430	NA	Wahlert, G	0	0	2014	Argentina	NA	S	W	-31.33132	-63.6202	0	juvenale	Thell.	Solanum_juvenale
100433	NA	Wahlert, G	0	0	2014	Argentina	NA	S	W	-31.35195	-64.40143	0	juvenale	Thell.	Solanum_juvenale
100434	NA	Wahlert, G	0	0	2014	Argentina	NA	S	W	-31.35261	-64.6463	0	juvenale	Thell.	Solanum_juvenale
100435	NA	Wahlert, G	0	0	2014	Argentina	NA	S	W	-31.68477	-62.56111	0	hieronymi	Kuntze	Solanum_hieronymi
100436	NA	Wahlert, G	0	0	2014	Argentina	NA	S	W	-31.41421	-64.17022	0	aridum	Morong	Solanum_aridum
100441	NA	Wahlert, G	0	0	2014	Argentina	NA	S	W	-31.56918	-60.79834	0	aridum	Morong	Solanum_aridum
100442	NA	Wahlert, G	0	0	2014	Argentina	NA	S	W	-31.57415	-66.22885	0	hieronymi	Kuntze	Solanum_hieronymi
100443	NA	Wahlert, G	0	0	2014	Brazil	NA	S	W	-31.6183	-52.28279	0	reineckii	Briq.	Solanum_reineckii
100444	NA	Wahlert, G	0	0	2014	Argentina	NA	S	W	-31.66361	-63.91605	0	hieronymi	Kuntze	Solanum_hieronymi
100446	NA	Wahlert, G	0	0	2014	Argentina	NA	S	W	-31.72583	-68.57117	0	juvenale	Thell.	Solanum_juvenale
100447	NA	Wahlert, G	0	0	2014	Argentina	NA	S	W	-31.7416	-65.00404	0	juvenale	Thell.	Solanum_juvenale
100448	NA	Wahlert, G	0	0	2014	Argentina	NA	S	W	-32.00808	-64.35242	0	juvenale	Thell.	Solanum_juvenale
100449	NA	Wahlert, G	0	0	2014	Argentina	NA	S	W	-32.02438	-64.55704	0	juvenale	Thell.	Solanum_juvenale
100451	NA	Wahlert, G	0	0	2014	Argentina	NA	S	W	-32.04766	-65.0576	0	hieronymi	Kuntze	Solanum_hieronymi
100452	NA	Wahlert, G	0	0	2014	Argentina	NA	S	W	-32.17184	-64.12479	0	juvenale	Thell.	Solanum_juvenale
100453	NA	Wahlert, G	0	0	2014	Argentina	NA	S	W	-32.55897	-65.24858	0	hieronymi	Kuntze	Solanum_hieronymi
100454	NA	Wahlert, G	0	0	2014	Argentina	NA	S	W	-32.69783	-64.72196	0	juvenale	Thell.	Solanum_juvenale
100455	NA	Wahlert, G	0	0	2014	Argentina	NA	S	W	-32.85897	-61.14896	0	juvenale	Thell.	Solanum_juvenale
100456	NA	Wahlert, G	0	0	2014	Argentina	NA	S	W	-33.18813	-66.09718	0	juvenale	Thell.	Solanum_juvenale
100457	NA	Wahlert, G	0	0	2014	Argentina	NA	S	W	-33.22261	-65.93445	0	juvenale	Thell.	Solanum_juvenale
100458	NA	Wahlert, G	0	0	2014	Argentina	NA	S	W	-33.26926	-66.21048	0	juvenale	Thell.	Solanum_juvenale
100459	NA	Wahlert, G	0	0	2014	Argentina	NA	S	W	-33.33053	-66.36292	0	juvenale	Thell.	Solanum_juvenale
100460	NA	Wahlert, G	0	0	2014	Argentina	NA	S	W	-33.381	-64.48975	0	juvenale	Thell.	Solanum_juvenale
100461	NA	Wahlert, G	0	0	2014	Argentina	NA	S	W	-33.38845	-66.01204	0	juvenale	Thell.	Solanum_juvenale
100463	NA	Wahlert, G	0	0	2014	Argentina	NA	S	W	-33.70835	-65.9475	0	juvenale	Thell.	Solanum_juvenale
100464	NA	Wahlert, G	0	0	2014	Argentina	NA	S	W	-33.78528	-65.30085	0	juvenale	Thell.	Solanum_juvenale
100465	NA	Wahlert, G	0	0	2014	Argentina	NA	S	W	-33.83392	-66.14868	0	juvenale	Thell.	Solanum_juvenale
100466	NA	Wahlert, G	0	0	2014	Argentina	NA	S	W	-34.20669	-58.88878	0	juvenale	Thell.	Solanum_juvenale
100467	NA	Wahlert, G	0	0	2014	Argentina	NA	S	W	-34.63434	-58.78921	0	juvenale	Thell.	Solanum_juvenale
100468	NA	Wahlert, G	0	0	2014	Argentina	NA	S	W	-34.65086	-58.38186	0	juvenale	Thell.	Solanum_juvenale
100470	NA	Wahlert, G	0	0	2014	Argentina	NA	S	W	-35.20669	-59.88878	0	juvenale	Thell.	Solanum_juvenale
100471	NA	Wahlert, G	0	0	2014	Argentina	NA	S	W	-36.6475	-64.37833	270	juvenale	Thell.	Solanum_juvenale
100474	NA	Särkinen, T	0	0	2014	Honduras	NA	N	W	15.74305	-86.87027	0	nigrescens	M.Martens & Galeotti	Solanum_nigrescens
100485	NA	Särkinen, T	0	0	2014	Panama	plants growing near small stream beneath bridge	N	W	8.34166	-77.83333	15	nigrescens	M.Martens & Galeotti	Solanum_nigrescens
100496	NA	Särkinen, T	0	0	2014	Mexico	Aster spinosus around shore, Prosopis acacia woodland surrounding. Much cattle grazing.	N	W	26.33	-111.7833	300	nigrescens	M.Martens & Galeotti	Solanum_nigrescens
1005	NA	Knapp, S	0	0	0	United States	NA	N	W	24.555703	-81.782592	0	blodgettii	Chapm.	Solanum_donianum
100505	NA	Särkinen, T	0	0	2014	Mexico	NA	N	W	17.25	-94.66666	130	nigrescens	M.Martens & Galeotti	Solanum_nigrescens
100508	NA	Särkinen, T	0	0	2014	Costa Rica	high montane oak forest with trees 8-20 m tall on slopes and ridges	N	W	9.5	-83.53	3100	nigrescens	M.Martens & Galeotti	Solanum_nigrescens
100514	NA	Särkinen, T	0	0	2014	Honduras	NA	N	W	14.45333	-86.66888	1097	nigrescens	M.Martens & Galeotti	Solanum_nigrescens
100515	NA	Särkinen, T	0	0	2014	Mexico	Veg. Selva mediana con cafetales.	N	W	16.43667	-93.92695	1025	nigrescens	M.Martens & Galeotti	Solanum_nigrescens
100518	NA	Särkinen, T; Knapp, S	27	7	2016	Guatemala	Humid lower montane subtropical forest. Oak and pine forest, road.	N	W	14.56194	-90.69333	1900	americanum	Mill.	Solanum_americanum
100520	NA	Särkinen, T	0	0	2014	Panama	NA	N	W	9.16666	-79.1	50	nigrescens	M.Martens & Galeotti	Solanum_nigrescens
100524	NA	Särkinen, T	0	0	2014	Panama	Edge of forest	N	W	9.23388	-79.375	1000	nigrescens	M.Martens & Galeotti	Solanum_nigrescens
100525	NA	Särkinen, T	0	0	2014	Panama	NA	N	W	8.833333	-82.61667	1829	nigrescens	M.Martens & Galeotti	Solanum_nigrescens
100527	NA	Särkinen, T	0	0	2014	Mexico	Veg. Selva baja caducifolia.	N	W	15.88	-92	760	nigrescens	M.Martens & Galeotti	Solanum_nigrescens
100530	NA	Särkinen, T	0	0	2014	Mexico	Veg. Oak-pine forest and roadside.	N	W	16.86	-92.1	1140	nigrescens	M.Martens & Galeotti	Solanum_nigrescens
100533	NA	Särkinen, T	0	0	2014	Guatemala	disturbed forest on rocky hillside	N	W	15.54138	-90.33	1300	nigrescens	M.Martens & Galeotti	Solanum_nigrescens
100535	NA	Särkinen, T	0	0	2014	Mexico	NA	N	W	16.99	-97.9	850	nigrescens	M.Martens & Galeotti	Solanum_nigrescens
100538	NA	Särkinen, T	0	0	2014	Mexico	along stream and in forest on steep moist slopes	N	W	15.96	-96.45	2300	nigrescens	M.Martens & Galeotti	Solanum_nigrescens
100539	NA	Särkinen, T	0	0	2014	Mexico	NA	N	W	16.53611	-94.13917	900	nigrescens	M.Martens & Galeotti	Solanum_nigrescens
100549	NA	Särkinen, T	0	0	2014	Panama	river bank vegetation	N	W	9.10583	-78.76	30	americanum	Mill.	Solanum_americanum
100550	NA	Särkinen, T	0	0	2014	Panama	disturbed forest; tropical wet forest (Holdridge Life Zone System)	N	W	7.75	-77.68333	480	nigrescens	M.Martens & Galeotti	Solanum_nigrescens
100551	NA	Särkinen, T	0	0	2014	Panama	NA	N	W	9.32916	-79.98972	50	nigrescens	M.Martens & Galeotti	Solanum_nigrescens
100559	NA	Särkinen, T	0	0	2014	Mexico	roadside with forest on steep slope	N	W	17.79028	-96.29861	474	nigrescens	M.Martens & Galeotti	Solanum_nigrescens
100560	NA	Särkinen, T	0	0	2014	Mexico	NA	N	W	16.65889	-96.335	1315	americanum	Mill.	Solanum_americanum
100566	NA	Särkinen, T	0	0	2014	Nicaragua	NA	N	W	12.41666	-86.86666	90	nigrescens	M.Martens & Galeotti	Solanum_nigrescens
100569	NA	Särkinen, T	0	0	2014	Panama	roadside	N	W	8.91861	-79.7275	20	nigrescens	M.Martens & Galeotti	Solanum_nigrescens
100572	NA	Särkinen, T	0	0	2014	Panama	on cut bank	N	W	9.1225	-79.22583	20	americanum	Mill.	Solanum_americanum
100574	NA	Särkinen, T	0	0	2014	Panama	NA	N	W	8.66666	-80.6	800	nigrescens	M.Martens & Galeotti	Solanum_nigrescens
100577	NA	Särkinen, T	0	0	2014	Panama	NA	N	W	8.10305	-80.98277	80	nigrescens	M.Martens & Galeotti	Solanum_nigrescens
100587	NA	Särkinen, T	11	3	2014	Belize	Tall evergreen forest at base of limestone cliffs	N	W	16.53333	-88.78027	100	nigrescens	M.Martens & Galeotti	Solanum_nigrescens
100588	NA	Särkinen, T	0	0	2014	Mexico	In shelter of rocks. Area heavily grazed.	N	W	27.75	-107.63	2194	nigrescens	M.Martens & Galeotti	Solanum_nigrescens
100590	NA	Särkinen, T	0	0	2014	Mexico	Ripening maize field to 10 feet high. Along margin of corn field with vines and Solanum (# 735). ''Vichos'' collected on underside of leaves. Supposedly they eat the leafs. No pollinators observed.	N	W	18.88	-97.12	1402	nigrescens	M.Martens & Galeotti	Solanum_nigrescens
100591	NA	Särkinen, T	0	0	2014	Mexico	Melastomataceae, Solanum spp., grasses, Compositae ????	N	W	20.67	-103.34	1539	nigrescens	M.Martens & Galeotti	Solanum_nigrescens
100594	NA	Särkinen, T	0	0	2014	Honduras	NA	N	W	14.98833	-88.05138	609	nigrescens	M.Martens & Galeotti	Solanum_nigrescens
10060	NA	Bennett, JR	0	10	2005	Peru	vegetación rala-xerófila, compuesta de hierbas anuales y cactáceas	S	W	-12.016667	-76.466667	1000	montanum	L.	Solanum_montanum
100600	NA	Särkinen, T	0	0	2014	Guatemala	NA	N	W	14.91	-91.89527	1300	nigrescens	M.Martens & Galeotti	Solanum_nigrescens
100606	NA	Särkinen, T	0	0	2014	Mexico	Vegetación secundaria.	N	W	15.83778	-95.96417	45	nigrescens	M.Martens & Galeotti	Solanum_nigrescens
100610	NA	Knapp, S	0	7	2016	Mexico	NA	N	W	27.89028	-110.5778	5	americanum	Mill.	Solanum_americanum
100611	NA	Särkinen, T	0	0	2014	Mexico	orilla de río, bosque tropical subperennifolio, muy perturbado.	N	W	17.77	-91.53	40	americanum	Mill.	Solanum_americanum
100614	NA	Särkinen, T	0	0	2014	Panama	NA	N	W	8.9	-78.21667	100	nigrescens	M.Martens & Galeotti	Solanum_nigrescens
100615	NA	Särkinen, T	0	0	2014	Panama	in broken forest; disturbed area	N	W	9.175	-78.6975	50	nigrescens	M.Martens & Galeotti	Solanum_nigrescens
100617	NA	Särkinen, T	0	0	2014	Panama	NA	N	W	8.91111	-78.43277	200	nigrescens	M.Martens & Galeotti	Solanum_nigrescens
100618	NA	Särkinen, T	0	0	2014	Panama	NA	N	W	8.03333	-77.75	0	nigrescens	M.Martens & Galeotti	Solanum_nigrescens
10062	NA	Bennett, JR	0	10	2005	Peru	arenosos; con much viente	S	W	-15.131911	-75.323499	400	montanum	L.	Solanum_montanum
100620	NA	Särkinen, T	0	0	2014	Colombia	NA	N	W	5.566666	-75.05	700	nigrescens	M.Martens & Galeotti	Solanum_nigrescens
100624	NA	Särkinen, T	28	7	2016	Mexico	NA	N	W	26.02278	-111.8447	220	americanum	Mill.	Solanum_americanum
100636	NA	Knapp, S; Särkinen, T	30	7	2016	Costa Rica	NA	N	W	9.83	-84.56	15	nigrescens	M.Martens & Galeotti	Solanum_nigrescens
100641	NA	Särkinen, T	0	0	2014	Nicaragua	NA	N	W	13.1	-86.41666	1500	macrotonum	Bitter	Solanum_macrotonum
100664	NA	Knapp, S	0	11	2015	Mexico	weeds along gravel road in cultivated fields, waste places, banana plantations and round oil wells	N	W	20.55	-97.46666	75	nigrescens	M.Martens & Galeotti	Solanum_nigrescens
100668	NA	Särkinen, T	0	0	2014	Mexico	NA	N	W	20.64	-98.71	2200	nigrescens	M.Martens & Galeotti	Solanum_nigrescens
100672	NA	Särkinen, T	0	0	2014	Mexico	NA	N	W	18.77	-103.16	1000	nigrescens	M.Martens & Galeotti	Solanum_nigrescens
100674	NA	Knapp, S	0	7	2016	Mexico	NA	N	W	23.45	-110.2167	35	americanum	Mill.	Solanum_americanum
100676	NA	Särkinen, T	0	0	2014	Panama	NA	N	W	7.70833	-77.83833	60	nigrescens	M.Martens & Galeotti	Solanum_nigrescens
100677	NA	Särkinen, T; Knapp, S	27	7	2016	Panama	NA	N	W	7.85	-77.85	65	americanum	Mill.	Solanum_americanum
100678	NA	Särkinen, T	0	0	2014	Panama	Tropical wet forest	N	W	8.64166	-77.4	0	nigrescens	M.Martens & Galeotti	Solanum_nigrescens
100687	NA	Särkinen, T	0	0	2014	Panama	Marshy rain forest often by native plantations.	N	W	9.216667	-78.03333	0	nigrescens	M.Martens & Galeotti	Solanum_nigrescens
100693	NA	Särkinen, T	0	0	2014	Costa Rica	weedy area	N	W	8.7	-83.51	20	nigrescens	M.Martens & Galeotti	Solanum_nigrescens
100697	NA	Särkinen, T	0	0	2014	Mexico	NA	N	W	17.75	-96	1800	nigrescens	M.Martens & Galeotti	Solanum_nigrescens
100702	NA	Särkinen, T	0	0	2014	Honduras	NA	N	W	15.21083	-87.84194	700	nigrescens	M.Martens & Galeotti	Solanum_nigrescens
100705	NA	Särkinen, T	0	0	2014	Honduras	NA	N	W	14.06944	-87.12972	1100	nigrescens	M.Martens & Galeotti	Solanum_nigrescens
100712	NA	Särkinen, T	0	0	2014	Mexico	NA	N	W	17.4	-100.28	1300	nigrescens	M.Martens & Galeotti	Solanum_nigrescens
100719	NA	Särkinen, T	0	0	2014	Nicaragua	NA	N	W	13.71666	-86	460	nigrescens	M.Martens & Galeotti	Solanum_nigrescens
100720	NA	Särkinen, T	0	0	2014	Nicaragua	NA	N	W	13.01666	-86.48333	445	nigrescens	M.Martens & Galeotti	Solanum_nigrescens
100728	NA	Särkinen, T	0	0	2014	Nicaragua	NA	N	W	11.83333	-85.98333	1200	douglasii	Dunal	Solanum_douglasii
100739	NA	Särkinen, T	0	0	2014	Panama	NA	N	W	8.64361	-80.14722	700	americanum	Mill.	Solanum_americanum
100745	NA	Särkinen, T	0	0	2014	Honduras	NA	N	W	15.77166	-87.95222	50	nigrescens	M.Martens & Galeotti	Solanum_nigrescens
100747	NA	Särkinen, T	0	0	2014	Honduras	NA	N	W	14.90638	-85.88611	650	nigrescens	M.Martens & Galeotti	Solanum_nigrescens
100762	NA	Särkinen, T	0	0	2014	Nicaragua	NA	N	W	13.26666	-86.26666	1300	nigrescens	M.Martens & Galeotti	Solanum_nigrescens
100765	NA	Särkinen, T	0	0	2014	Mexico	NA	N	W	15.89166	-96.19527	275	nigrescens	M.Martens & Galeotti	Solanum_nigrescens
100772	NA	Särkinen, T	0	0	2014	El Salvador	NA	N	W	13.81666	-89.93333	0	nigrescens	M.Martens & Galeotti	Solanum_nigrescens
100781	NA	Särkinen, T	0	0	2014	Nicaragua	gallery forest, margins of cane fields, and roadside	N	W	11.81666	-86.5	15	americanum	Mill.	Solanum_americanum
100790	NA	Särkinen, T	0	0	2014	Nicaragua	river bank and along stream, disturbed areas and tall evergreen forest, limestone with local travertine deposits	N	W	13.96666	-85.35	175	americanum	Mill.	Solanum_americanum
100799	NA	Särkinen, T	0	0	2014	Mexico	NA	N	W	21.45	-104.9167	0	nigrescens	M.Martens & Galeotti	Solanum_nigrescens
100802	NA	Särkinen, T	0	0	2014	Guatemala	Collected in a horse pasture	N	W	14.43138	-90.655	1067	nigrescens	M.Martens & Galeotti	Solanum_nigrescens
100808	NA	Särkinen, T	0	0	2014	Honduras	NA	N	W	13.92333	-87.29638	1300	nigrescens	M.Martens & Galeotti	Solanum_nigrescens
100812	NA	Särkinen, T	0	0	2014	Panama	NA	N	W	9.45333	-82.3	0	americanum	Mill.	Solanum_americanum
100815	NA	Knapp, S	0	7	2016	Mexico	tropical deciduous forest in rocky stream canyon	N	W	26.90833	-109.0528	240	americanum	Mill.	Solanum_americanum
100819	NA	Särkinen, T	0	0	2014	Mexico	Ladera de cerro con vegetacion de pastizal.	N	W	19.21	-99.09	2550	nigrescens	M.Martens & Galeotti	Solanum_nigrescens
100821	NA	Knapp, S	0	11	2015	Mexico	oak woods; oak forest interspersed with pines to	N	W	20.78333	-103.8333	2987	americanum	Mill.	Solanum_americanum
100829	NA	Särkinen, T	0	0	2014	Colombia	disturbed forest on steep slopes along rocky stream	N	W	3.4	-76.61666	1580	americanum	Mill.	Solanum_americanum
10083	NA	Bennett, JR	0	10	2005	Peru	falda rocosa	S	W	-15.933333	-74.033333	400	montanum	L.	Solanum_montanum
100833	NA	Särkinen, T	0	0	2014	Venezuela	Sandy river bank	N	W	7.31666	-66.9	35	nigrescens	M.Martens & Galeotti	Solanum_nigrescens
100834	NA	Särkinen, T	0	0	2014	Venezuela	Weed in coffee plantation; very tall forest being partially cleared at the understory for coffee	N	W	9.85	-72.81666	280	nigrescens	M.Martens & Galeotti	Solanum_nigrescens
100835	NA	Knapp, S; Knapp, S; Knapp, S; Knapp, S; Knapp, S; Knapp, S; Barboza, GE; Barboza	0	9	2017	Venezuela	Steep, exposed, sandy river bank	N	W	6.21666	-67.15	40	americanum	Mill.	Solanum_americanum
100836	NA	Särkinen, T	0	0	2014	Venezuela	mostly secondary forest on river bank and steep bluffs	N	W	9.68333	-69.5	620	nigrescens	M.Martens & Galeotti	Solanum_nigrescens
100839	NA	Särkinen, T	0	0	2014	Colombia	NA	N	W	4.392617	-73.6858	1220	nigrescens	M.Martens & Galeotti	Solanum_nigrescens
100842	NA	Särkinen, T	0	0	2014	Colombia	NA	N	W	4.333333	-76.23333	1000	nigrescens	M.Martens & Galeotti	Solanum_nigrescens
100844	NA	Särkinen, T	0	0	2014	Colombia	NA	N	W	1.06666	-78.03333	1200	americanum	Mill.	Solanum_americanum
100845	NA	Särkinen, T	0	0	2014	Colombia	most shrubs with leaves dry and withering	N	W	4.630015	-74.2795	2500	interandinum	Bitter	Solanum_interandinum
100847	NA	Särkinen, T	0	0	2014	Ecuador	NA	S	W	-0.983333	-79.0666	800	americanum	Mill.	Solanum_americanum
100848	NA	Knapp, S	0	10	2018	Ecuador	dry scrub	N	W	0.61666	-78.3	1500	americanum	Mill.	Solanum_americanum
100849	NA	Särkinen, T	0	0	2014	Venezuela	NA	N	W	9.03333	-70.01666	200	nigrescens	M.Martens & Galeotti	Solanum_nigrescens
100850	NA	Särkinen, T	0	0	2014	Venezuela	primary forest and river edge	N	W	9.18333	-70.15	1600	nigrescens	M.Martens & Galeotti	Solanum_nigrescens
100853	NA	Särkinen, T	0	11	2015	Ecuador	NA	S	W	-1.85	-77.95	800	americanum	Mill.	Solanum_americanum
100855	NA	Särkinen, T	0	0	2014	Colombia	heavily disturbed, premontane forest	N	W	6.75	-76.33333	950	nigrescens	M.Martens & Galeotti	Solanum_nigrescens
100860	NA	Särkinen, T	0	0	2014	Colombia	NA	N	W	5.83333	-75.9	1670	americanum	Mill.	Solanum_americanum
100862	NA	NA	0	0	0	Bolivia	marsh in grassland	S	W	-15.34265	-65.65646	175	americanum	Mill.	Solanum_americanum
100865	NA	Särkinen, T	0	0	2014	Colombia	disturbed montane forest	N	W	5.51666	-75.8	2700	macrotonum	Bitter	Solanum_macrotonum
100866	NA	Wahlert, G	0	0	2014	United States	NA	N	W	39.1246	-84.48908	0	carolinense	L.	Solanum_carolinense
100867	NA	Walhert, G	0	0	2014	Mexico	NA	N	W	25.71579	-100.1216	0	dimidiatum	Raf.	Solanum_dimidiatum
100869	NA	Wahlert, G	0	0	2014	United States	NA	N	W	39.98962	-76.02284	0	carolinense	L.	Solanum_carolinense
100870	NA	Walhert, G	0	0	2014	United States	NA	N	W	36.12789	-90.57152	0	dimidiatum	Raf.	Solanum_dimidiatum
100871	NA	Wahlert, G	0	0	2014	United States	waste places	N	W	40.76598	-82.546	0	carolinense	L.	Solanum_carolinense
100872	NA	Wahlert, G	0	0	2014	United States	NA	N	W	39.32899	-96.7868	0	carolinense	L.	Solanum_carolinense
100874	NA	Wahlert, G	0	0	2014	United States	NA	N	W	36.11458	-97.06976	0	carolinense	L.	Solanum_carolinense
100875	NA	Walhert, G	0	0	2014	United States	NA	N	W	33.4429	-94.04921	0	dimidiatum	Raf.	Solanum_dimidiatum
100876	NA	Wahlert, G	0	0	2014	United States	NA	N	W	42.04572	-93.63653	0	carolinense	L.	Solanum_carolinense
100877	NA	Wahlert, G	0	0	2014	United States	NA	N	W	42.06688	-71.10357	0	carolinense	L.	Solanum_carolinense
100878	NA	Wahlert, G	0	0	2014	Canada	NA	N	W	43.00314	-82.40198	0	carolinense	L.	Solanum_carolinense
100879	NA	Wahlert, G	0	0	2014	United States	NA	N	W	43.97058	-116.821	0	carolinense	L.	Solanum_carolinense
100880	NA	Wahlert, G	0	0	2014	United States	fields	N	W	42.0723	-86.16831	0	carolinense	L.	Solanum_carolinense
100881	NA	Walhert, G	0	0	2014	United States	NA	N	W	31.45795	-100.42	0	dimidiatum	Raf.	Solanum_dimidiatum
100882	NA	Wahlert, G	0	0	2014	United States	NA	N	W	39.16467	-86.52357	0	carolinense	L.	Solanum_carolinense
100883	NA	Walhert, G	0	0	2014	United States	NA	N	W	35.22767	-97.42207	0	dimidiatum	Raf.	Solanum_dimidiatum
100884	NA	Wahlert, G	0	0	2014	United States	in waste places	N	W	40.6004	-75.49879	0	carolinense	L.	Solanum_carolinense
100885	NA	Wahlert, G	0	0	2014	United States	NA	N	W	30.54437	-83.86956	0	carolinense	L.	Solanum_carolinense
100886	NA	Wahlert, G	0	0	2014	United States	NA	N	W	39.90236	-75.3883	0	carolinense	L.	Solanum_carolinense
100887	NA	Wahlert, G	0	0	2014	United States	NA	N	W	40.25913	-83.0833	0	carolinense	L.	Solanum_carolinense
100888	NA	Wahlert, G	0	0	2014	United States	NA	N	W	35.49031	-82.53244	0	carolinense	L.	Solanum_carolinense
100889	NA	Wahlert, G	0	0	2014	United States	NA	N	W	36.04382	-86.58468	0	carolinense	L.	Solanum_carolinense
100890	NA	Wahlert, G	0	0	2014	United States	dry soil in field	N	W	40.29059	-75.86027	0	carolinense	L.	Solanum_carolinense
100891	NA	Wahlert, G	0	0	2014	United States	river flats	N	W	30.69638	-84.83405	0	carolinense	L.	Solanum_carolinense
100892	NA	Wahlert, G	0	0	2014	United States	Ark. River bottoms	N	W	34.86188	-92.47523	0	carolinense	L.	Solanum_carolinense
100893	NA	Wahlert, G	0	0	2014	United States	NA	N	W	42.46146	-76.50366	0	carolinense	L.	Solanum_carolinense
100894	NA	Walhert, G	0	0	2014	United States	NA	N	W	30.47708	-100.5209	0	dimidiatum	Raf.	Solanum_dimidiatum
100895	NA	Wahlert, G	0	0	2014	United States	sandy soil	N	W	34.77405	-90.75515	0	carolinense	L.	Solanum_carolinense
100896	NA	Wahlert, G	0	0	2014	United States	NA	N	W	31.77196	-95.53476	0	carolinense	L.	Solanum_carolinense
100897	NA	Wahlert, G	0	0	2014	United States	NA	N	W	34.27506	-85.18306	0	carolinense	L.	Solanum_carolinense
100898	NA	Wahlert, G	0	0	2014	United States	NA	N	W	38.65891	-87.17335	0	carolinense	L.	Solanum_carolinense
100899	NA	Wahlert, G	0	0	2014	United States	old field	N	W	36.20633	-83.55967	0	carolinense	L.	Solanum_carolinense
1009	NA	Knapp, S	0	10	2009	Venezuela	NA	N	W	11.077352	-63.958649	450	gardneri	Sendtn.	Solanum_gardneri
100901	NA	Wahlert, G	0	0	2014	United States	prairies	N	W	34.63353	-91.3842	0	carolinense	L.	Solanum_carolinense
100902	NA	Wahlert, G	0	0	2014	United States	sandy bottoms	N	W	35.08006	-90.49735	0	carolinense	L.	Solanum_carolinense
100903	NA	Walhert, G	0	0	2014	United States	moist lowland prairie	N	W	35.25641	-96.93995	0	dimidiatum	Raf.	Solanum_dimidiatum
100904	NA	Walhert, G	0	0	2014	United States	NA	N	W	29.35285	-99.77852	0	dimidiatum	Raf.	Solanum_dimidiatum
100906	NA	Wahlert, G	0	0	2014	United States	prairies	N	W	34.78589	-91.7417	0	carolinense	L.	Solanum_carolinense
100907	NA	Wahlert, G	0	0	2014	United States	NA	N	W	34.80365	-92.27866	0	carolinense	L.	Solanum_carolinense
100908	NA	Wahlert, G	0	0	2014	United States	rocky hillsides of mountain	N	W	35.16746	-93.6488	0	carolinense	L.	Solanum_carolinense
100909	NA	Wahlert, G	0	0	2014	United States	sandy soil	N	W	35.30413	-93.95346	0	carolinense	L.	Solanum_carolinense
100910	NA	Wahlert, G	0	0	2014	United States	NA	N	W	37.78428	-80.2979	0	carolinense	L.	Solanum_carolinense
100911	NA	Wahlert, G	0	0	2014	United States	open meadow	N	W	35.53223	-82.88827	0	carolinense	L.	Solanum_carolinense
100912	NA	Wahlert, G	0	0	2014	United States	NA	N	W	40.50649	-79.82964	0	carolinense	L.	Solanum_carolinense
100913	NA	Walhert, G	0	0	2014	United States	sandy loam	N	W	36.19469	-97.06015	0	dimidiatum	Raf.	Solanum_dimidiatum
100914	NA	Wahlert, G	0	0	2014	United States	under live oak in field	N	W	30.10087	-81.77492	0	carolinense	L.	Solanum_carolinense
100915	NA	Wahlert, G	0	0	2014	United States	NA	N	W	29.78971	-82.46982	0	carolinense	L.	Solanum_carolinense
100916	NA	Walhert, G	0	0	2014	United States	in pasture	N	W	32.4246	-97.82227	0	dimidiatum	Raf.	Solanum_dimidiatum
100917	NA	Walhert, G	0	0	2014	United States	in waste places	N	W	31.74153	-96.54864	0	dimidiatum	Raf.	Solanum_dimidiatum
100918	NA	Wahlert, G	0	0	2014	United States	roadside	N	W	36.2188	-86.79222	0	carolinense	L.	Solanum_carolinense
100919	NA	Walhert, G	0	0	2014	United States	by roadside	N	W	32.40431	-96.69903	0	dimidiatum	Raf.	Solanum_dimidiatum
100920	NA	Wahlert, G	0	0	2014	United States	NA	N	W	30.77241	-85.21585	0	carolinense	L.	Solanum_carolinense
100921	NA	Wahlert, G	0	0	2014	United States	NA	N	W	29.87637	-81.50288	0	carolinense	L.	Solanum_carolinense
100923	NA	Wahlert, G	0	0	2014	United States	waste places	N	W	39.38768	-76.64655	0	carolinense	L.	Solanum_carolinense
100924	NA	Wahlert, G	0	0	2014	United States	NA	N	W	37.24072	-89.0336	0	carolinense	L.	Solanum_carolinense
100926	NA	Wahlert, G	0	0	2014	United States	swampy meadow	N	W	41.48389	-86.67755	0	carolinense	L.	Solanum_carolinense
100927	NA	Wahlert, G	0	0	2014	United States	waste places	N	W	38.1567	-76.85978	0	carolinense	L.	Solanum_carolinense
100928	NA	Wahlert, G	0	0	2014	United States	NA	N	W	30.10333	-81.6262	0	carolinense	L.	Solanum_carolinense
100929	NA	Wahlert, G	0	0	2014	United States	NA	N	W	29.96111	-82.94241	0	carolinense	L.	Solanum_carolinense
100930	NA	Wahlert, G	0	0	2014	United States	NA	N	W	28.84362	-82.29346	0	carolinense	L.	Solanum_carolinense
100933	NA	Wahlert, G	0	0	2014	United States	colony of about 25 plants, in cinder-gravel ballast and gravelly loam near the tracks, plants 3 to 14 tall, petals white	N	W	43.17784	-88.04206	0	carolinense	L.	Solanum_carolinense
100934	NA	Wahlert, G	0	0	2014	United States	dry ridges	N	W	35.15065	-92.74987	0	carolinense	L.	Solanum_carolinense
100936	NA	Wahlert, G	0	0	2014	United States	along fencerow	N	W	40.29144	-81.87667	0	carolinense	L.	Solanum_carolinense
100937	NA	Wahlert, G	0	0	2014	United States	NA	N	W	29.32141	-81.38484	0	carolinense	L.	Solanum_carolinense
100940	NA	Wahlert, G	0	0	2014	United States	shaded low areas	N	W	33.62741	-91.93026	0	carolinense	L.	Solanum_carolinense
100941	NA	Walhert, G	0	0	2014	United States	NA	N	W	30.63296	-96.3641	0	dimidiatum	Raf.	Solanum_dimidiatum
100942	NA	Wahlert, G	0	0	2014	United States	NA	N	W	36.06749	-86.88281	0	carolinense	L.	Solanum_carolinense
100943	NA	Wahlert, G	0	0	2014	United States	NA	N	W	35.05382	-83.19539	0	carolinense	L.	Solanum_carolinense
100944	NA	Walhert, G	0	0	2014	United States	sandy loam near bridge	N	W	34.072	-98.95271	0	dimidiatum	Raf.	Solanum_dimidiatum
100945	NA	Walhert, G	0	0	2014	United States	horse nettle, flowers pale blue, creek bottomlands	N	W	32.5254	-100.8663	0	dimidiatum	Raf.	Solanum_dimidiatum
100946	NA	Wahlert, G	0	0	2014	United States	NA	N	W	35.52231	-87.45395	0	carolinense	L.	Solanum_carolinense
100947	NA	Wahlert, G	0	0	2014	United States	infrequent along road in a woodland pasture	N	W	31.16346	-94.82443	0	carolinense	L.	Solanum_carolinense
100948	NA	Walhert, G	0	0	2014	United States	sandy soil	N	W	33.1548	-98.73728	0	dimidiatum	Raf.	Solanum_dimidiatum
100949	NA	Wahlert, G	0	0	2014	United States	NA	N	W	35.98245	-78.91079	0	carolinense	L.	Solanum_carolinense
100950	NA	Walhert, G	0	0	2014	United States	NA	N	W	31.52964	-97.12752	0	dimidiatum	Raf.	Solanum_dimidiatum
100952	NA	Wahlert, G	0	0	2014	United States	horsenettle, plants ca. 6 dm tall or more, occasional in shade of tall Johnson grass on river levee	N	W	32.74772	-96.50771	0	carolinense	L.	Solanum_carolinense
100953	NA	Walhert, G	0	0	2014	United States	NA	N	W	32.83892	-97.03883	0	dimidiatum	Raf.	Solanum_dimidiatum
100954	NA	Wahlert, G	0	0	2014	United States	corolla pale lavender, anthers deep yellow, stigma green, style white, low moist grounds	N	W	32.72188	-95.88046	0	carolinense	L.	Solanum_carolinense
100955	NA	Wahlert, G	0	0	2014	United States	corolla white, berries yellow, low grounds, shade	N	W	31.54519	-93.87073	0	carolinense	L.	Solanum_carolinense
100956	NA	Wahlert, G	0	0	2014	United States	roadside	N	W	31.52441	-84.31732	0	perplexum	Small	Solanum_perplexum
100960	NA	Walhert, G	0	0	2014	United States	NA	N	W	34.08736	-96.77656	0	dimidiatum	Raf.	Solanum_dimidiatum
100962	NA	Wahlert, G	0	0	2014	United States	dry thicket at roadside	N	W	35.2248	-82.42978	0	carolinense	L.	Solanum_carolinense
100963	NA	Wahlert, G	0	0	2014	United States	edge of dry thicket	N	W	34.8138	-83.46497	0	carolinense	L.	Solanum_carolinense
100964	NA	Walhert, G	0	0	2014	United States	sandy loam, shade	N	W	33.15796	-95.06064	0	dimidiatum	Raf.	Solanum_dimidiatum
100965	NA	Walhert, G	0	0	2014	United States	frequent on grassy roadside above drainage course	N	W	32.65874	-97.49548	0	dimidiatum	Raf.	Solanum_dimidiatum
100966	NA	Wahlert, G	0	0	2014	United States	sandy areas	N	W	35.75877	-91.62549	0	carolinense	L.	Solanum_carolinense
100967	NA	Wahlert, G	0	0	2014	United States	corolla white, tinged with blue, logging road in open pine-oak woods on steep mountain side	N	W	34.16906	-84.75962	0	carolinense	L.	Solanum_carolinense
100968	NA	Wahlert, G	0	0	2014	United States	moist ground along small intermittent stream	N	W	34.7732	-96.66115	0	carolinense	L.	Solanum_carolinense
100969	NA	Wahlert, G	0	0	2014	United States	sandy soil, waste ground	N	W	36.10688	-87.13511	0	carolinense	L.	Solanum_carolinense
100970	NA	Wahlert, G	0	0	2014	United States	sandy Mississippi valley land	N	W	35.94383	-89.91835	0	carolinense	L.	Solanum_carolinense
100971	NA	Wahlert, G	0	0	2014	United States	corolla light purple, anthers yellow, in wet soil along small creek	N	W	33.03342	-94.84056	0	carolinense	L.	Solanum_carolinense
100973	NA	Wahlert, G	0	0	2014	United States	stems erect or ascending, up to 5 dm high, infrequent on roadside	N	W	33.27515	-94.60587	0	carolinense	L.	Solanum_carolinense
100975	NA	Wahlert, G	0	0	2014	United States	pine-oak belt, seepy alluvial soil	N	W	32.99729	-94.44657	0	carolinense	L.	Solanum_carolinense
100978	NA	Wahlert, G	0	0	2014	United States	thicket on bank of creek	N	W	39.251	-75.51788	0	carolinense	L.	Solanum_carolinense
100980	NA	Wahlert, G	0	0	2014	United States	stems slender, sparingly branched above, up to 9 dm high	N	W	32.15541	-94.3386	0	carolinense	L.	Solanum_carolinense
100981	NA	Wahlert, G	0	0	2014	United States	NA	N	W	38.22254	-84.37431	0	carolinense	L.	Solanum_carolinense
100982	NA	Wahlert, G	0	0	2014	United States	stems erect, branched above, up to 9.5 dm high	N	W	34.34939	-96.1524	0	carolinense	L.	Solanum_carolinense
100988	NA	Wahlert, G	0	0	2014	United States	ridges	N	W	36.31519	-91.22104	0	carolinense	L.	Solanum_carolinense
100989	NA	Wahlert, G	0	0	2014	United States	NA	N	W	35.69718	-95.20068	0	carolinense	L.	Solanum_carolinense
100990	NA	Wahlert, G	0	0	2014	United States	sterile road bank	N	W	38.92363	-78.18701	0	carolinense	L.	Solanum_carolinense
100993	NA	Wahlert, G	0	0	2014	United States	edge of highway, gravel and sandy soil, corolla white with lavender tinge	N	W	32.38576	-93.04619	0	carolinense	L.	Solanum_carolinense
100994	NA	Wahlert, G	0	0	2014	United States	clearing, edge of woods	N	W	38.2962	-78.62032	0	carolinense	L.	Solanum_carolinense
100995	NA	Walhert, G	0	0	2014	United States	frequent on shoulder of railroad embankment, stems erect or ascending, up to 5 dm high, berries up to 2.5 cm in diameter or more	N	W	32.81253	-95.66125	0	dimidiatum	Raf.	Solanum_dimidiatum
100997	NA	Wahlert, G	0	0	2014	United States	NA	N	W	31.62868	-94.64792	0	carolinense	L.	Solanum_carolinense
100998	NA	Wahlert, G	0	0	2014	United States	sandy roadside	N	W	37.11516	-76.88267	0	carolinense	L.	Solanum_carolinense
100999	NA	Wahlert, G	0	0	2014	United States	roadside	N	W	30.46466	-84.34628	0	perplexum	Small	Solanum_perplexum
101	NA	Särkinen, T	0	6	2011	Indonesia	in graminosis	S	E	-7.916667	112.45	0	alpinum	Zoll. & Moritzi	Solanum_alpinum
1010	NA	Knapp, S	0	1	2014	Venezuela	NA	N	W	11.077352	-63.958649	450	umbratile	J.R.Johnst.	Solanum_umbratile
101000	NA	Wahlert, G	0	0	2014	United States	reddish brown sand, full sun, one plant, corolla white, sweet odor	N	W	32.55	-95.75174	0	carolinense	L.	Solanum_carolinense
101001	NA	Wahlert, G	0	0	2014	United States	perennial, stem erect, about 4.5 dm high	N	W	33.96899	-96.6235	0	carolinense	L.	Solanum_carolinense
101002	NA	Walhert, G	0	0	2014	United States	road in an upland pasture, stem branched, up to 5.5 dm high	N	W	33.98294	-96.68401	0	dimidiatum	Raf.	Solanum_dimidiatum
101004	NA	Walhert, G	0	0	2014	United States	limestone slope	N	W	34.60933	-96.87883	0	dimidiatum	Raf.	Solanum_dimidiatum
101005	NA	Wahlert, G	0	0	2014	United States	roadside	N	W	40.74687	-89.50219	0	carolinense	L.	Solanum_carolinense
101008	NA	Walhert, G	0	0	2014	United States	sandy loam soil, growing on road shoulders	N	W	28.0041	-97.5135	0	dimidiatum	Raf.	Solanum_dimidiatum
101011	NA	Wahlert, G	0	0	2014	United States	roadside weed	N	W	34.78336	-76.75192	0	carolinense	L.	Solanum_carolinense
101013	NA	Wahlert, G	0	0	2014	United States	native prairie meadow, silty lack clay, close to highway, corolla white	N	W	33.28806	-95.63622	0	carolinense	L.	Solanum_carolinense
101014	NA	Wahlert, G	0	0	2014	United States	remnant of tall grass prairie	N	W	42.16289	-93.52667	0	carolinense	L.	Solanum_carolinense
101015	NA	Wahlert, G	0	0	2014	United States	low sandy fencerow, mowed, corolla pale lavender to white	N	W	32.70812	-94.72542	0	carolinense	L.	Solanum_carolinense
101016	NA	Walhert, G	0	0	2014	United States	infrequent in dry sandy clay soil, roadside	N	W	28.84903	-97.73732	0	dimidiatum	Raf.	Solanum_dimidiatum
101017	NA	Wahlert, G	0	0	2014	United States	sandy loam, herb, corolla white inside and light blue outside and yellow anthers	N	W	35.412	-95.55536	0	carolinense	L.	Solanum_carolinense
101018	NA	Wahlert, G	0	0	2014	United States	roadside, soil quite sandy	N	W	41.27868	-91.3354	0	carolinense	L.	Solanum_carolinense
101020	NA	Wahlert, G	0	0	2014	United States	edges of cultivated land	N	W	30.76809	-87.14602	0	carolinense	L.	Solanum_carolinense
101022	NA	Walhert, G	0	0	2014	United States	growing on rocky slope	N	W	28.31012	-97.27271	0	dimidiatum	Raf.	Solanum_dimidiatum
101029	NA	Wahlert, G	0	0	2014	United States	NA	N	W	42.43359	-83.14671	0	carolinense	L.	Solanum_carolinense
101030	NA	Wahlert, G	0	0	2014	United States	NA	N	W	41.33467	-72.91142	0	carolinense	L.	Solanum_carolinense
101031	NA	Wahlert, G	0	0	2014	United States	bottomland thicket along river, old mill site	N	W	33.95276	-88.25426	0	carolinense	L.	Solanum_carolinense
101033	NA	Wahlert, G	0	0	2014	United States	damp sandy clay, corolla white to pale lavender	N	W	31.8621	-93.69146	0	carolinense	L.	Solanum_carolinense
101036	NA	Wahlert, G	0	0	2014	United States	sandy clay road shoulder, corolla blue-lavender	N	W	32.54566	-93.14455	0	carolinense	L.	Solanum_carolinense
101037	NA	Wahlert, G	0	0	2014	United States	road shoulder by pine woods, sandy clay, corolla white, anthers yellow	N	W	30.53772	-93.2307	0	carolinense	L.	Solanum_carolinense
101038	NA	Wahlert, G	0	0	2014	United States	black org. clay, w/ oyster shells scattered on surface, open cut-back field, herb, flower white w/ orange anthers	N	W	29.70356	-95.46228	0	carolinense	L.	Solanum_carolinense
101039	NA	Wahlert, G	0	0	2014	United States	roadside	N	W	34.38793	-85.62544	0	carolinense	L.	Solanum_carolinense
101040	NA	Wahlert, G	0	0	2014	United States	sandy loam, road shoulder, 15–20 high, flower white, conspic. yellow anthers, odorless, fruit a green berry, smooth	N	W	30.03462	-95.25021	0	carolinense	L.	Solanum_carolinense
101041	NA	Wahlert, G	0	0	2014	United States	NA	N	W	34.53569	-82.68007	0	carolinense	L.	Solanum_carolinense
101044	NA	Wahlert, G	0	0	2014	United States	mixed deciduous forest	N	W	35.03028	-83.72337	0	carolinense	L.	Solanum_carolinense
101047	NA	Walhert, G	0	0	2014	United States	NA	N	W	34.17659	-79.77882	0	dimidiatum	Raf.	Solanum_dimidiatum
101048	NA	Walhert, G	0	0	2014	United States	sandy roadside, corolla blue-purple	N	W	31.67092	-100.0203	0	dimidiatum	Raf.	Solanum_dimidiatum
101050	NA	Wahlert, G	0	0	2014	United States	flowers pale blue to white, frequent in low ground	N	W	33.89094	-96.81999	0	carolinense	L.	Solanum_carolinense
101051	NA	Wahlert, G	0	0	2014	United States	frequent in grassy area between highway and railroad, corollas blue-lilac to white	N	W	36.04761	-85.20113	0	carolinense	L.	Solanum_carolinense
101052	NA	Wahlert, G	0	0	2014	United States	moist sandy roadsides	N	W	30.52072	-86.47256	0	carolinense	L.	Solanum_carolinense
101054	NA	Wahlert, G	0	0	2014	United States	NA	N	W	37.29099	-93.20675	0	carolinense	L.	Solanum_carolinense
101055	NA	Wahlert, G	0	0	2014	United States	NA	N	W	35.5529	-95.0982	0	carolinense	L.	Solanum_carolinense
101058	NA	Walhert, G	0	0	2014	United States	sandy ridges, not common	N	W	33.32709	-93.86467	0	dimidiatum	Raf.	Solanum_dimidiatum
101061	NA	Wahlert, G	0	0	2014	United States	NA	N	W	32.52872	-92.07439	0	carolinense	L.	Solanum_carolinense
101062	NA	Wahlert, G	0	0	2014	United States	prairie, in weedy area, corolla white	N	W	39.27213	-95.37575	0	carolinense	L.	Solanum_carolinense
101063	NA	Wahlert, G	0	0	2014	United States	NA	N	W	31.75787	-91.56955	0	carolinense	L.	Solanum_carolinense
101065	NA	Wahlert, G	0	0	2014	United States	NA	N	W	38.06661	-94.34941	0	carolinense	L.	Solanum_carolinense
101067	NA	Wahlert, G	0	0	2014	United States	bottomland in a dense forest	N	W	31.70232	-89.10996	0	carolinense	L.	Solanum_carolinense
101068	NA	Wahlert, G	0	0	2014	United States	at the edge of a sandy cultivated field	N	W	31.67208	-88.75328	0	carolinense	L.	Solanum_carolinense
101069	NA	Wahlert, G	0	0	2014	United States	edge of field	N	W	37.02298	-94.6455	0	carolinense	L.	Solanum_carolinense
101071	NA	Wahlert, G	0	0	2014	United States	petals white, stamens yellow, infrequent, disturbed and cut-over low pine woods	N	W	29.89017	-81.34728	0	carolinense	L.	Solanum_carolinense
101072	NA	Wahlert, G	0	0	2014	United States	slope of stream bank, overgrazed pasture, clayey loams, scattered	N	W	38.04268	-96.86234	0	carolinense	L.	Solanum_carolinense
101073	NA	Walhert, G	0	0	2014	United States	NA	N	W	41.39767	-89.9025	0	dimidiatum	Raf.	Solanum_dimidiatum
101075	NA	Wahlert, G	0	0	2014	United States	poor, dry soil, in a field	N	W	40.41193	-76.20738	0	carolinense	L.	Solanum_carolinense
101076	NA	Wahlert, G	0	0	2014	United States	numerous in small area near SW side of grazed prairie pasture, loam	N	W	39.82014	-97.62749	0	carolinense	L.	Solanum_carolinense
101077	NA	Wahlert, G	0	0	2014	United States	clearings of floodplain woodland	N	W	30.76876	-85.82735	0	carolinense	L.	Solanum_carolinense
101078	NA	Wahlert, G	0	0	2014	United States	open clearing, moist brown clayey sand, perennial herb, 40 cm, upright, corolla white w/ bluish blush on back of tips of corollas	N	W	29.87072	-94.70736	0	carolinense	L.	Solanum_carolinense
101079	NA	Wahlert, G	0	0	2014	United States	rocky, dry roadside, bluish flowers, fruits present	N	W	36.10903	-84.20494	0	carolinense	L.	Solanum_carolinense
101080	NA	Wahlert, G	0	0	2014	United States	moist roadside	N	W	30.49986	-83.74506	0	carolinense	L.	Solanum_carolinense
101082	NA	Wahlert, G	0	0	2014	United States	roadside	N	W	41.47978	-86.89539	0	carolinense	L.	Solanum_carolinense
101083	NA	Walhert, G	0	0	2014	United States	edge of gravel pit	N	W	32.28597	-99.94011	0	dimidiatum	Raf.	Solanum_dimidiatum
101084	NA	Wahlert, G	0	0	2014	United States	wet prairie	N	W	35.46179	-86.05013	0	carolinense	L.	Solanum_carolinense
101085	NA	Wahlert, G	0	0	2014	United States	NA	N	W	31.7013	-82.58434	0	carolinense	L.	Solanum_carolinense
101086	NA	Walhert, G	0	0	2014	United States	roadside	N	W	32.65094	-99.84518	0	dimidiatum	Raf.	Solanum_dimidiatum
101087	NA	Wahlert, G	0	0	2014	United States	abundant roadside herb, clay area, moderately moist to dry rocky, sunny, flowers light purple	N	W	33.35032	-86.78581	0	carolinense	L.	Solanum_carolinense
101089	NA	Wahlert, G	0	0	2014	United States	rocky soil of open field	N	W	36.94989	-92.51667	0	carolinense	L.	Solanum_carolinense
101092	NA	Wahlert, G	0	0	2014	United States	waste soil and pasture	N	W	37.49529	-94.44197	0	carolinense	L.	Solanum_carolinense
101093	NA	Wahlert, G	0	0	2014	United States	roadsides and edges of fields	N	W	38.45359	-85.10639	0	carolinense	L.	Solanum_carolinense
101094	NA	Wahlert, G	0	0	2014	United States	colony in an open field	N	W	41.18176	-73.27618	0	carolinense	L.	Solanum_carolinense
101095	NA	Wahlert, G	0	0	2014	United States	sandy roadside	N	W	38.72275	-87.63937	0	carolinense	L.	Solanum_carolinense
101096	NA	Walhert, G	0	0	2014	United States	disturbed area of mesquite pasture	N	W	32.24126	-99.76147	0	dimidiatum	Raf.	Solanum_dimidiatum
101097	NA	Wahlert, G	0	0	2014	United States	prairie, flower lavender	N	W	38.4423	-96.20493	0	carolinense	L.	Solanum_carolinense
101099	NA	Wahlert, G	0	0	2014	United States	railroad embankment	N	W	32.2851	-92.84958	0	carolinense	L.	Solanum_carolinense
101100	NA	Walhert, G	0	0	2014	United States	NA	N	W	32.30803	-99.59816	0	dimidiatum	Raf.	Solanum_dimidiatum
101101	NA	Wahlert, G	0	0	2014	United States	along roadside	N	W	33.25993	-87.32523	0	carolinense	L.	Solanum_carolinense
101102	NA	Walhert, G	0	0	2014	United States	dry roadside ditch, sand, height 1.5 ft., flower blue to violet, common	N	W	36.80076	-98.22401	0	dimidiatum	Raf.	Solanum_dimidiatum
101103	NA	Wahlert, G	0	0	2014	United States	rocky hillside	N	W	32.66062	-99.3015	0	dimidiatum	Raf.	Solanum_dimidiatum
101105	NA	Wahlert, G	0	0	2014	United States	NA	N	W	30.5111	-90.39282	0	carolinense	L.	Solanum_carolinense
101106	NA	Wahlert, G	0	0	2014	United States	berry striped towards base, dark purplish on green, flowers smaller than usual, yellowish, in full sun in coarse gravels	N	W	30.37095	-89.74904	0	carolinense	L.	Solanum_carolinense
101107	NA	Wahlert, G	0	0	2014	United States	upland oak-hickory forest	N	W	36.69898	-92.18771	0	carolinense	L.	Solanum_carolinense
101110	NA	Wahlert, G	0	0	2014	United States	open field	N	W	34.86453	-95.25993	0	carolinense	L.	Solanum_carolinense
101114	NA	Wahlert, G	0	0	2014	United States	corolla extremely pale lavender, darkening with age, root perennial, common, moist roadside	N	W	30.14038	-82.63029	0	carolinense	L.	Solanum_carolinense
101117	NA	Wahlert, G	0	0	2014	United States	vacant lot	N	W	34.51391	-93.05766	0	carolinense	L.	Solanum_carolinense
101118	NA	Wahlert, G	0	0	2014	United States	along NE-facing slopes and coves, open sun, roadside	N	W	35.21645	-82.78633	0	carolinense	L.	Solanum_carolinense
101119	NA	Wahlert, G	0	0	2014	United States	open sunny field, dark, moist prairie soil, common	N	W	32.53133	-87.72517	0	carolinense	L.	Solanum_carolinense
101120	NA	Wahlert, G	0	0	2014	United States	along meadow joined by feeding area	N	W	35.17886	-94.4743	0	carolinense	L.	Solanum_carolinense
101122	NA	Wahlert, G	0	0	2014	United States	disturbed roadside	N	W	39.71696	-94.78632	0	carolinense	L.	Solanum_carolinense
101123	NA	Wahlert, G	0	0	2014	United States	NA	N	W	40.48769	-88.37271	0	carolinense	L.	Solanum_carolinense
101126	NA	Wahlert, G	0	0	2014	United States	roadside, sunny	N	W	30.67394	-88.21884	0	carolinense	L.	Solanum_carolinense
101128	NA	Walhert, G	0	0	2014	United States	NA	N	W	31.89417	-99.41843	0	dimidiatum	Raf.	Solanum_dimidiatum
101129	NA	Walhert, G	0	0	2014	United States	in sandy loam	N	W	31.13672	-99.32642	0	dimidiatum	Raf.	Solanum_dimidiatum
101130	NA	Wahlert, G	0	0	2014	United States	NA	N	W	33.65694	-85.80958	0	carolinense	L.	Solanum_carolinense
101131	NA	Walhert, G	0	0	2014	United States	corolla lavender	N	W	33.34257	-101.2315	0	dimidiatum	Raf.	Solanum_dimidiatum
101132	NA	Wahlert, G	0	0	2014	United States	disturbed lowland prairie	N	W	38.42777	-96.576	0	carolinense	L.	Solanum_carolinense
101134	NA	Wahlert, G	0	0	2014	United States	flowers lilac-blue, plant ca. 1/3 m tall, frequent in pasture area	N	W	30.23401	-85.58335	0	carolinense	L.	Solanum_carolinense
101136	NA	Wahlert, G	0	0	2014	United States	dry sand	N	W	28.79745	-81.25837	0	carolinense	L.	Solanum_carolinense
101137	NA	Wahlert, G	0	0	2014	United States	wet pasture, serpentine outcrop	N	W	39.32487	-77.08777	0	carolinense	L.	Solanum_carolinense
101142	NA	Wahlert, G	0	0	2014	United States	plant ca. 0.5 m tall, corolla purple	N	W	30.99998	-86.0004	0	carolinense	L.	Solanum_carolinense
101143	NA	Wahlert, G	0	0	2014	United States	flowers white, purplish in bud, infrequent, moist ditch	N	W	29.91447	-83.44162	0	carolinense	L.	Solanum_carolinense
101144	NA	Wahlert, G	0	0	2014	United States	petals white or yellow outside in bud opening purple, centers fading white, plentiful on roadside	N	W	29.52477	-82.27667	0	carolinense	L.	Solanum_carolinense
101145	NA	Wahlert, G	0	0	2014	United States	flowers deep purple with a distinct green eye, petals with sharply raised ribs, style white, stigma dark green, foliage lime green, plants with long, deep stolons, numerous colony in sand of road shoulder, a few plants reaching into edges of live oak ham	N	W	29.6334	-82.42086	0	perplexum	Small	Solanum_perplexum
101148	NA	Wahlert, G	0	0	2014	United States	NA	N	W	32.84008	-87.91403	0	carolinense	L.	Solanum_carolinense
101151	NA	Wahlert, G	0	0	2014	United States	NA	N	W	28.80377	-80.88982	0	carolinense	L.	Solanum_carolinense
101152	NA	Wahlert, G	0	0	2014	United States	rocky disturbed ridge above a dam	N	W	35.49743	-93.83649	0	carolinense	L.	Solanum_carolinense
101153	NA	Wahlert, G	0	0	2014	United States	edge of field	N	W	37.8968	-86.15587	0	carolinense	L.	Solanum_carolinense
101154	NA	Wahlert, G	0	0	2014	United States	NA	N	W	39.1278	-94.10205	0	carolinense	L.	Solanum_carolinense
101155	NA	Wahlert, G	0	0	2014	United States	flowers white, 1/3 m high, frequent	N	W	30.47035	-83.62824	0	carolinense	L.	Solanum_carolinense
101158	NA	Wahlert, G	0	0	2014	United States	NA	N	W	31.58555	-92.42741	0	carolinense	L.	Solanum_carolinense
101159	NA	Wahlert, G	0	0	2014	United States	flowers purple with a distinct green eye, very plentiful, ca. 2 acres, in open field, part cultivated in corn and part unattended	N	W	29.73323	-82.90801	0	perplexum	Small	Solanum_perplexum
101166	NA	Wahlert, G	0	0	2014	United States	dry bank along lake	N	W	37.26859	-76.71378	0	carolinense	L.	Solanum_carolinense
101169	NA	Wahlert, G	0	0	2014	United States	NA	N	W	35.80194	-78.66712	0	carolinense	L.	Solanum_carolinense
101173	NA	Wahlert, G	0	0	2014	United States	roadside embankment	N	W	40.34759	-94.88228	0	carolinense	L.	Solanum_carolinense
101174	NA	Wahlert, G	0	0	2014	United States	low and along a brook	N	W	41.8422	-72.73813	0	carolinense	L.	Solanum_carolinense
101175	NA	Wahlert, G	0	0	2014	United States	open field and waste ground	N	W	42.24498	-85.59685	0	carolinense	L.	Solanum_carolinense
101176	NA	Wahlert, G	0	0	2014	United States	roadside border with shortleaf pine, flowers purple-pale yellow	N	W	32.30338	-84.88008	0	carolinense	L.	Solanum_carolinense
101177	NA	Wahlert, G	0	0	2014	United States	NA	N	W	28.63145	-82.55601	0	carolinense	L.	Solanum_carolinense
101178	NA	Wahlert, G	0	0	2014	United States	roadside field	N	W	35.04742	-86.68018	0	carolinense	L.	Solanum_carolinense
101179	NA	Wahlert, G	0	0	2014	United States	NA	N	W	35.32157	-86.1751	0	carolinense	L.	Solanum_carolinense
101182	NA	Wahlert, G	0	0	2014	United States	common in sandy valley land	N	W	35.09639	-93.45161	0	carolinense	L.	Solanum_carolinense
101185	NA	Wahlert, G	0	0	2014	United States	abundant in dry pastures	N	W	32.28945	-85.68672	0	carolinense	L.	Solanum_carolinense
101187	NA	Walhert, G	0	0	2014	United States	browsed-over prairie, flowers blue	N	W	34.68969	-98.49129	0	dimidiatum	Raf.	Solanum_dimidiatum
101188	NA	Wahlert, G	0	0	2014	United States	along roadside in ditch bordering hardwoods	N	W	32.60108	-85.48286	0	carolinense	L.	Solanum_carolinense
101193	NA	Wahlert, G	0	0	2014	United States	NA	N	W	32.62145	-92.63134	0	carolinense	L.	Solanum_carolinense
101194	NA	Wahlert, G	0	0	2014	United States	NA	N	W	30.81292	-83.33685	0	carolinense	L.	Solanum_carolinense
101197	NA	Wahlert, G	0	0	2014	United States	NA	N	W	31.30672	-89.29905	0	carolinense	L.	Solanum_carolinense
101200	NA	Wahlert, G	0	0	2014	United States	sandy soil, flower whitish to bluish	N	W	36.81382	-76.3568	0	carolinense	L.	Solanum_carolinense
101204	NA	Wahlert, G	0	0	2014	United States	weedy area, pasture land	N	W	30.81853	-83.8781	0	perplexum	Small	Solanum_perplexum
101205	NA	Walhert, G	0	0	2014	United States	NA	N	W	31.8624	-100.554	0	dimidiatum	Raf.	Solanum_dimidiatum
101207	NA	Wahlert, G	0	0	2014	United States	common, full sun, yellow stamens, white corollas	N	W	39.24821	-76.73973	0	carolinense	L.	Solanum_carolinense
101208	NA	Wahlert, G	0	0	2014	United States	NA	N	W	30.41611	-91.16908	0	carolinense	L.	Solanum_carolinense
101209	NA	Wahlert, G	0	0	2014	United States	weed in cornfield, corolla white	N	W	43.0368	-94.64594	0	carolinense	L.	Solanum_carolinense
101210	NA	Wahlert, G	0	0	2014	United States	pasture	N	W	40.00342	-78.4687	0	carolinense	L.	Solanum_carolinense
101211	NA	Wahlert, G	0	0	2014	United States	abandoned field near creek	N	W	36.28469	-85.94747	0	carolinense	L.	Solanum_carolinense
101212	NA	Wahlert, G	0	0	2014	United States	dry, open area near lake, plant 12 tall, light purple flowers	N	W	28.80858	-81.7301	0	carolinense	L.	Solanum_carolinense
101215	NA	Wahlert, G	0	0	2014	United States	sandy area	N	W	33.83528	-94.1162	0	carolinense	L.	Solanum_carolinense
101216	NA	Wahlert, G	0	0	2014	United States	grassy area	N	W	37.25875	-76.61327	0	carolinense	L.	Solanum_carolinense
101219	NA	Wahlert, G	0	0	2014	United States	moist shaded hillside	N	W	39.64694	-76.42113	0	carolinense	L.	Solanum_carolinense
10122	NA	Bennett, JR	0	10	2005	Peru	rocoso	S	W	-18	-70.85	600	montanum	L.	Solanum_montanum
101221	NA	Wahlert, G	0	0	2014	United States	NA	N	W	41.66368	-81.24813	0	carolinense	L.	Solanum_carolinense
101223	NA	Wahlert, G	0	0	2014	United States	woods	N	W	36.91614	-80.0124	0	carolinense	L.	Solanum_carolinense
101227	NA	Wahlert, G	0	0	2014	United States	along roadside in creek bottom area, in a chalky substrate	N	W	33.41998	-96.2376	0	carolinense	L.	Solanum_carolinense
101228	NA	Walhert, G	0	0	2014	United States	NA	N	W	31.96017	-97.30096	0	dimidiatum	Raf.	Solanum_dimidiatum
101229	NA	Wahlert, G	0	0	2014	United States	sandbar	N	W	39.19209	-96.53343	0	carolinense	L.	Solanum_carolinense
101235	NA	Wahlert, G	0	0	2014	United States	NA	N	W	39.69698	-80.52022	0	carolinense	L.	Solanum_carolinense
101236	NA	Wahlert, G	0	0	2014	United States	in pasture	N	W	41.00342	-79.4687	0	carolinense	L.	Solanum_carolinense
101238	NA	Wahlert, G	0	0	2014	United States	moist pine-oak woodland	N	W	30.24572	-94.48214	0	carolinense	L.	Solanum_carolinense
101240	NA	Wahlert, G	0	0	2014	United States	flat land on roadside	N	W	34.1959	-79.54674	0	carolinense	L.	Solanum_carolinense
101241	NA	Wahlert, G	0	0	2014	United States	flowers white	N	W	37.47445	-87.24435	0	carolinense	L.	Solanum_carolinense
101242	NA	Wahlert, G	0	0	2014	United States	NA	N	W	37.61206	-86.45702	0	carolinense	L.	Solanum_carolinense
101246	NA	Wahlert, G	0	0	2014	United States	dry bank above slough, few plants	N	W	29.1049	-82.6318	0	carolinense	L.	Solanum_carolinense
101256	NA	Wahlert, G	0	0	2014	United States	NA	N	W	31.7005	-91.81963	0	carolinense	L.	Solanum_carolinense
101258	NA	Wahlert, G	0	0	2014	United States	boggy swale, sandy edge	N	W	35.64237	-85.86845	0	carolinense	L.	Solanum_carolinense
101267	NA	Wahlert, G	0	0	2014	United States	NA	N	W	43.50773	-91.20323	0	carolinense	L.	Solanum_carolinense
101270	NA	Wahlert, G	0	0	2014	United States	open disturbed area	N	W	40.886	-74.6667	0	carolinense	L.	Solanum_carolinense
101271	NA	Wahlert, G	0	0	2014	United States	NA	N	W	32.68306	-94.17775	0	carolinense	L.	Solanum_carolinense
101272	NA	Wahlert, G	0	0	2014	United States	sunny area	N	W	35.922	-79.0645	0	carolinense	L.	Solanum_carolinense
101274	NA	Walhert, G	0	0	2014	United States	open pasture	N	W	34.33862	-98.22641	0	dimidiatum	Raf.	Solanum_dimidiatum
101279	NA	Wahlert, G	0	0	2014	United States	trail through piney woods, burn area	N	W	31.65475	-96.40842	0	carolinense	L.	Solanum_carolinense
101280	NA	Wahlert, G	0	0	2014	United States	trail through piney woods, burn area	N	W	30.65475	-95.40842	0	carolinense	L.	Solanum_carolinense
101281	NA	Wahlert, G	0	0	2014	United States	wooded bog habitat	N	W	34.20272	-94.88663	0	carolinense	L.	Solanum_carolinense
101283	NA	Walhert, G	0	0	2014	United States	open grassy roadside, growing in sand	N	W	31.05808	-98.58567	0	dimidiatum	Raf.	Solanum_dimidiatum
101285	NA	Wahlert, G	0	0	2014	United States	adjacent to a drainage ditch, pedicels and calyx prickly, leaf blades undulate or lobed, petals light blue, prickles flattened	N	W	31.20781	-85.42906	0	carolinense	L.	Solanum_carolinense
101286	NA	Wahlert, G	0	0	2014	United States	NA	N	W	32.00342	-93.38144	0	carolinense	L.	Solanum_carolinense
101290	NA	Wahlert, G	0	0	2014	United States	granite ledge	N	W	33.52709	-86.54217	0	carolinense	L.	Solanum_carolinense
101294	NA	Wahlert, G	0	0	2014	United States	moist low area near woods	N	W	33.26496	-87.5056	0	carolinense	L.	Solanum_carolinense
101295	NA	Wahlert, G	0	0	2014	United States	frequent at sides of gravel road in forest	N	W	35.9202	-94.31371	0	carolinense	L.	Solanum_carolinense
101296	NA	Wahlert, G	0	0	2014	United States	NA	N	W	33.17538	-87.00074	0	carolinense	L.	Solanum_carolinense
101297	NA	Wahlert, G	0	0	2014	United States	on edge of lake in mowed clearing	N	W	29.55673	-95.76668	0	carolinense	L.	Solanum_carolinense
101298	NA	Wahlert, G	0	0	2014	United States	ungrazed grassland	N	W	32.03136	-95.10063	0	carolinense	L.	Solanum_carolinense
101303	NA	Wahlert, G	0	0	2014	United States	open roadside ditch	N	W	35.46011	-85.58018	0	carolinense	L.	Solanum_carolinense
101304	NA	Wahlert, G	0	0	2014	United States	some bushy ones to nearly 1 meter high on gravelly clay rise in field, fls. lavender	N	W	31.85773	-84.07774	0	perplexum	Small	Solanum_perplexum
101306	NA	Wahlert, G	0	0	2014	United States	sandy railroad embankment	N	W	29.61824	-83.11581	0	carolinense	L.	Solanum_carolinense
101307	NA	Wahlert, G	0	0	2014	United States	spoil bank	N	W	30.18846	-91.30199	0	carolinense	L.	Solanum_carolinense
101310	NA	Wahlert, G	0	0	2014	United States	corollas white or very pale blue, plants spiny	N	W	33.99497	-81.02882	0	carolinense	L.	Solanum_carolinense
101311	NA	Wahlert, G	0	0	2014	United States	open dry woods	N	W	31.04293	-85.31932	0	perplexum	Small	Solanum_perplexum
101312	NA	Wahlert, G	0	0	2014	United States	on sandy, open roadside	N	W	36.8459	-82.47472	0	carolinense	L.	Solanum_carolinense
101313	NA	Wahlert, G	0	0	2014	United States	grassy roadside near edge of pine woods	N	W	37.44924	-76.41543	0	carolinense	L.	Solanum_carolinense
101315	NA	Wahlert, G	0	0	2014	United States	NA	N	W	41.22186	-74.86921	0	carolinense	L.	Solanum_carolinense
101317	NA	Wahlert, G	0	0	2014	United States	roadside, flowers purplish-white	N	W	39.03305	-90.95592	0	carolinense	L.	Solanum_carolinense
101318	NA	Wahlert, G	0	0	2014	United States	NA	N	W	33.40479	-90.90261	0	carolinense	L.	Solanum_carolinense
101319	NA	Wahlert, G	0	0	2014	United States	edge of an orange grove, plant with white flowers and yellow stamens	N	W	27.80264	-80.47234	0	carolinense	L.	Solanum_carolinense
101322	NA	Wahlert, G	0	0	2014	United States	NA	N	W	36.52688	-86.2494	0	carolinense	L.	Solanum_carolinense
101327	NA	Wahlert, G	0	0	2014	United States	NA	N	W	33.01327	-87.084	0	pumilum	Dunal	Solanum_pumilum
101328	NA	Wahlert, G	0	0	2014	United States	at edge of road in mesic hammock, flowers light blue	N	W	29.25509	-82.72545	0	carolinense	L.	Solanum_carolinense
101329	NA	Walhert, G	0	0	2014	United States	abundant in pastures and disturbed areas	N	W	33.15192	-99.21141	0	dimidiatum	Raf.	Solanum_dimidiatum
101333	NA	Walhert, G	0	0	2014	United States	on road side, ca. ½ m tall, stout prickly herb, corolla pale purple, anthers bright yellow	N	W	31.26094	-96.90502	0	dimidiatum	Raf.	Solanum_dimidiatum
101335	NA	Wahlert, G	0	0	2014	United States	scattered plants in sandy clearing of pine woods of floodplain of small creek	N	W	38.657	-77.24554	0	carolinense	L.	Solanum_carolinense
101336	NA	Wahlert, G	0	0	2014	United States	flower white, abundant	N	W	30.01441	-92.11647	0	carolinense	L.	Solanum_carolinense
101337	NA	Wahlert, G	0	0	2014	United States	roadside and field, abundant, erect, ca. 4 ft tall	N	W	30.089	-91.91011	0	carolinense	L.	Solanum_carolinense
101338	NA	Wahlert, G	0	0	2014	United States	ruderal in drying sand	N	W	29.81697	-84.5824	0	carolinense	L.	Solanum_carolinense
101339	NA	Wahlert, G	0	0	2014	United States	purple flowers	N	W	29.73002	-81.88617	0	carolinense	L.	Solanum_carolinense
101340	NA	Walhert, G	0	0	2014	United States	NA	N	W	30.74431	-96.46748	0	dimidiatum	Raf.	Solanum_dimidiatum
101343	NA	Wahlert, G	0	0	2014	United States	gravelly calcareous gladelike clearing	N	W	30.10771	-98.48491	0	dimidiatum	Raf.	Solanum_dimidiatum
101344	NA	Wahlert, G	0	0	2014	United States	occasional, in sunny prairie clay field	N	W	32.13434	-87.40866	0	carolinense	L.	Solanum_carolinense
101346	NA	Wahlert, G	0	0	2014	United States	locally common as roadside weed near railroad crossing	N	W	30.74844	-84.51478	0	perplexum	Small	Solanum_perplexum
101348	NA	Wahlert, G	0	0	2014	United States	infrequent along the banks of the ice pond, corolla white, stamens yellow, fruits green turning to purple	N	W	40.24756	-79.28252	0	carolinense	L.	Solanum_carolinense
101350	NA	Wahlert, G	0	0	2014	United States	in peanuts, red clay knoll	N	W	31.59696	-84.60571	0	perplexum	Small	Solanum_perplexum
101354	NA	Wahlert, G	0	0	2014	United States	in corn (Zea mays) field	N	W	31.48585	-83.52976	0	carolinense	L.	Solanum_carolinense
101355	NA	Wahlert, G	0	0	2014	United States	sides of road and in ditches	N	W	29.99419	-93.3744	0	carolinense	L.	Solanum_carolinense
101356	NA	Wahlert, G	0	0	2014	United States	in fence row between field and pasture, sandy soil	N	W	36.42184	-98.75828	0	dimidiatum	Raf.	Solanum_dimidiatum
101357	NA	Wahlert, G	0	0	2014	United States	NA	N	W	32.25331	-93.69266	0	dimidiatum	Raf.	Solanum_dimidiatum
101359	NA	Wahlert, G	0	0	2014	United States	gravelly limestone clearings in juniper scrub	N	W	31.31669	-97.47303	0	dimidiatum	Raf.	Solanum_dimidiatum
101361	NA	Wahlert, G	0	0	2014	United States	low land along Arkansas River, several colonies with white flowers	N	W	38.21114	-98.21161	0	dimidiatum	Raf.	Solanum_dimidiatum
101363	NA	Wahlert, G	0	0	2014	United States	NA	N	W	36.5586	-89.18069	0	carolinense	L.	Solanum_carolinense
101366	NA	Wahlert, G	0	0	2014	United States	infrequent in moist loamy soil of clearing at edge of wooded floodplain	N	W	29.84988	-84.99269	0	carolinense	L.	Solanum_carolinense
101367	NA	Wahlert, G	0	0	2014	United States	open field, petals light blue below, white above, anthers yellow	N	W	30.06077	-95.60246	0	carolinense	L.	Solanum_carolinense
101369	NA	Wahlert, G	0	0	2014	United States	frequent along roadside	N	W	36.15174	-87.35584	0	carolinense	L.	Solanum_carolinense
101370	NA	Wahlert, G	0	0	2014	United States	weed in grassy clearing	N	W	36.42218	-89.41921	0	carolinense	L.	Solanum_carolinense
101372	NA	Wahlert, G	0	0	2014	United States	NA	N	W	35.8806	-84.30072	0	carolinense	L.	Solanum_carolinense
101375	NA	Wahlert, G	0	0	2014	United States	abundant in open field	N	W	34.34939	-81.72529	0	carolinense	L.	Solanum_carolinense
101376	NA	Wahlert, G	0	0	2014	United States	NA	N	W	30.18227	-92.50643	0	dimidiatum	Raf.	Solanum_dimidiatum
101377	NA	Wahlert, G	0	0	2014	United States	upland oak-hickory woods, sandy, rocky substrate, steep hillside roadcut, occasional along roadside	N	W	34.27764	-88.12109	0	carolinense	L.	Solanum_carolinense
101379	NA	Wahlert, G	0	0	2014	United States	abundant along road bank in area disturbed by timbering operation, sympatric with S. carolinese	N	W	32.67955	-85.69233	0	perplexum	Small	Solanum_perplexum
101383	NA	Wahlert, G	0	0	2014	United States	grassy swale, lake bank	N	W	35.84502	-87.02924	0	carolinense	L.	Solanum_carolinense
101385	NA	Wahlert, G	0	0	2014	United States	moist sands of spoil heap, corolla near white	N	W	31.09425	-85.71639	0	carolinense	L.	Solanum_carolinense
101386	NA	Wahlert, G	0	0	2014	United States	NA	N	W	38.85361	-77.44423	0	carolinense	L.	Solanum_carolinense
101387	NA	Wahlert, G	0	0	2014	United States	dry, chalky clay roadside adjacent to pasture	N	W	34.01453	-88.95367	0	carolinense	L.	Solanum_carolinense
101388	NA	Wahlert, G	0	0	2014	United States	NA	N	W	33.20893	-85.56206	0	carolinense	L.	Solanum_carolinense
101394	NA	Wahlert, G	0	0	2014	United States	frequent in sandy loam of disturbed roadside	N	W	30.56766	-84.72185	0	carolinense	L.	Solanum_carolinense
101395	NA	Wahlert, G	0	0	2014	United States	corolla white	N	W	35.47633	-86.39454	0	carolinense	L.	Solanum_carolinense
101398	NA	Wahlert, G	0	0	2014	United States	hardwood forest habitat	N	W	30.57881	-95.94383	0	carolinense	L.	Solanum_carolinense
101399	NA	Wahlert, G	0	0	2014	United States	open mesic roadside with reddish brown clay soil, flowers purplish, occasional	N	W	30.61132	-96.77828	0	dimidiatum	Raf.	Solanum_dimidiatum
10140	NA	NA	0	0	0	Peru	Sparse Loma-vegetation on steep, rocky slopes. Decumbent annual herb, flowers white, in the lowest part of the loma in the ravine.	S	W	-9.847379	-78.180058	330	multifidum	Lam.	Solanum_multifidum
101400	NA	Wahlert, G	0	0	2014	United States	corolla blue, post oak-hickory sand hills	N	W	32.52713	-95.33083	0	dimidiatum	Raf.	Solanum_dimidiatum
101403	NA	Wahlert, G	0	0	2014	United States	ruderal areas, infrequent	N	W	37.89782	-84.26641	0	carolinense	L.	Solanum_carolinense
101404	NA	Wahlert, G	0	0	2014	United States	open disturbed field, abundant	N	W	31.80639	-81.6251	0	carolinense	L.	Solanum_carolinense
101405	NA	Wahlert, G	0	0	2014	United States	Ketona Dolomite outcrop	N	W	33.04614	-87.07635	0	pumilum	Dunal	Solanum_pumilum
101406	NA	Wahlert, G	0	0	2014	United States	dolomite outcrop	N	W	33.05317	-87.07831	0	pumilum	Dunal	Solanum_pumilum
101408	NA	Wahlert, G	0	0	2014	United States	dolomite outcrop	N	W	33.02691	-87.13658	0	pumilum	Dunal	Solanum_pumilum
101409	NA	Wahlert, G	0	0	2014	United States	NA	N	W	33.027	-87.14309	0	pumilum	Dunal	Solanum_pumilum
10141	NA	Bennett, JR	0	10	2005	Peru	Ladera arenosa y arcillo-arenosas, con zonas rocosas y pedregosas.	S	W	-11.35	-77.383333	150	multifidum	Lam.	Solanum_multifidum
101413	NA	Wahlert, G	0	0	2014	United States	NA	N	W	29.62883	-99.19118	0	dimidiatum	Raf.	Solanum_dimidiatum
101414	NA	Wahlert, G	0	0	2014	United States	shallow soil of amphibolite outcrop	N	W	32.80136	-86.43354	0	pumilum	Dunal	Solanum_pumilum
101417	NA	Wahlert, G	0	0	2014	United States	mixed grass, herbaceous perennial, 4 dm tall, flowers purple	N	W	34.4375	-97.04578	0	dimidiatum	Raf.	Solanum_dimidiatum
101419	NA	Wahlert, G	0	0	2014	United States	NA	N	W	32.42692	-93.98815	0	dimidiatum	Raf.	Solanum_dimidiatum
10142	NA	Bennett, JR	0	10	2005	Peru	Ladera rocosa-pedregosa, suelos arenosas. Lomas con Neoraimondia.	S	W	-17.994966	-70.880415	10	multifidum	Lam.	Solanum_multifidum
101422	NA	Wahlert, G	0	0	2014	United States	locally common along roadside, sandy red clay soil, corollas pinkish purple, anthers yellow and frequently purple black laterally near tips	N	W	31.75415	-85.84082	0	perplexum	Small	Solanum_perplexum
101425	NA	Wahlert, G	0	0	2014	United States	floodplain of the South Llano River	N	W	30.44551	-99.81305	0	dimidiatum	Raf.	Solanum_dimidiatum
101431	NA	Wahlert, G	0	0	2014	United States	common perennial weed forming large colonies	N	W	33.44949	-90.85974	0	perplexum	Small	Solanum_perplexum
101432	NA	Wahlert, G	0	0	2014	United States	small population of prickly armed perennials at interface of deciduous wood and open right of way, in red bay sandy loam, corolla light violet, whitish pollen, stigma dark green, style and summit of ovary whitish, pale green calyces, and fl. stalks more	N	W	32.03311	-84.22056	0	perplexum	Small	Solanum_perplexum
101434	NA	Wahlert, G	0	0	2014	United States	clay loam of prairie remnant	N	W	32.80603	-97.26711	0	dimidiatum	Raf.	Solanum_dimidiatum
101435	NA	Wahlert, G	0	0	2014	United States	local colony near creek, flowers purple	N	W	32.07036	-85.41155	0	perplexum	Small	Solanum_perplexum
101436	NA	Wahlert, G	0	0	2014	United States	NA	N	W	35.65339	-96.40446	0	carolinense	L.	Solanum_carolinense
101437	NA	Wahlert, G	0	0	2014	United States	gravel bar, herb to 40 cm tall, fruits green	N	W	36.66873	-93.2908	0	carolinense	L.	Solanum_carolinense
101443	NA	Wahlert, G	0	0	2014	United States	pasture and old garden area, sandy soil	N	W	32.89328	-95.18781	0	carolinense	L.	Solanum_carolinense
101445	NA	Wahlert, G	0	0	2014	United States	roadside	N	W	35.6696	-94.16631	0	carolinense	L.	Solanum_carolinense
101447	NA	Wahlert, G	0	0	2014	United States	full sun of roadside ditch	N	W	31.43855	-86.93371	0	carolinense	L.	Solanum_carolinense
101448	NA	Wahlert, G	0	0	2014	United States	corollas tend to be deep blue-purple, conspicuous and attractive, low herbs, no doubt several times mowed this season, grassy dike edge on W side of old rice field	N	W	33.51471	-79.07878	0	carolinense	L.	Solanum_carolinense
101449	NA	Wahlert, G	0	0	2014	United States	frequent in open, disturbed cutover flatwoods	N	W	30.78505	-81.83032	0	carolinense	L.	Solanum_carolinense
101453	NA	Wahlert, G	0	0	2014	United States	NA	N	W	37.78601	-93.76153	0	carolinense	L.	Solanum_carolinense
101456	NA	Wahlert, G	0	0	2014	United States	full sun, common on roadside and field edges	N	W	31.75912	-85.60764	0	perplexum	Small	Solanum_perplexum
101457	NA	Wahlert, G	0	0	2014	United States	in planter with shrubs, oak, stems spreading, apparently from rhizomes, corolla pale lavender	N	W	32.2785	-106.7513	1219	carolinense	L.	Solanum_carolinense
101460	NA	Wahlert, G	0	0	2014	United States	NA	N	W	33.33324	-97.61628	0	dimidiatum	Raf.	Solanum_dimidiatum
101461	NA	Wahlert, G	0	0	2014	United States	pasture, shrub 2 feet high	N	W	29.98245	-82.5766	0	perplexum	Small	Solanum_perplexum
101462	NA	Wahlert, G	0	0	2014	United States	wet areas adjacent to farm fields, Othello silt loam	N	W	40.45237	-76.40744	0	carolinense	L.	Solanum_carolinense
101463	NA	Wahlert, G	0	0	2014	United States	open fields, Othello silt loam	N	W	39.45237	-75.40744	0	carolinense	L.	Solanum_carolinense
101464	NA	Wahlert, G	0	0	2014	United States	ditch embankment next to gravel road, full sun, flowers white	N	W	33.52766	-91.48613	0	carolinense	L.	Solanum_carolinense
101466	NA	Wahlert, G	0	0	2014	United States	occasional dense patches on roadside, lavender flowers with yellow stamens, partial shade, sandy disturbed soils	N	W	30.85891	-85.37785	0	dimidiatum	Raf.	Solanum_dimidiatum
101472	NA	Wahlert, G	0	0	2014	United States	adjacent to road, sandy soils	N	W	36.42073	-99.34124	0	dimidiatum	Raf.	Solanum_dimidiatum
101474	NA	Wahlert, G	0	0	2014	United States	frequent in moist, shaded sandy loam of roadside depression, much less frequent than var. floridanum on refuge	N	W	30.13884	-84.27885	0	carolinense	L.	Solanum_carolinense
101476	NA	Wahlert, G	0	0	2014	United States	disturbed area	N	W	34.01681	-94.75033	0	carolinense	L.	Solanum_carolinense
101478	NA	Wahlert, G	0	0	2014	United States	NA	N	W	33.93804	-97.94084	0	dimidiatum	Raf.	Solanum_dimidiatum
101479	NA	Knapp, S; Vorontsova, MS	0	5	2015	Madagascar	près de la rivière	S	E	-14.17806	49.93389	500	madagascariense	Dunal	Solanum_madagascariense
101481	NA	Knapp, S; Vorontsova, MS	0	5	2015	Madagascar	NA	S	E	-17.98972	48.59556	1130	madagascariense	Dunal	Solanum_madagascariense
101485	NA	Knapp, S; Vorontsova, MS	0	5	2015	Madagascar	forêt dense humide de basse altitude sur latérite	S	E	-17.70944	49.45611	87	madagascariense	Dunal	Solanum_madagascariense
10149	NA	Bennett, JR	0	10	2005	Peru	Lomas pedregosas con vegetación herbácea.	S	W	-10.7	-77.783333	250	multifidum	Lam.	Solanum_multifidum
101493	NA	Knapp, S; Vorontsova, MS	0	5	2015	Madagascar	NA	S	E	-15.13028	49.34611	1180	madagascariense	Dunal	Solanum_madagascariense
101495	NA	Aubriot, X	0	3	2015	India	NA	N	E	11.38997	76.88903	1400	multiflorum	Roth	Solanum_multiflorum
10150	NA	Bennett, JR	0	10	2005	Peru	lomas	S	W	-11.366667	-76.75	0	multifidum	Lam.	Solanum_multifidum
101504	NA	Aubriot, X	0	3	2015	India	NA	N	E	12.49713	75.55694	0	multiflorum	Roth	Solanum_multiflorum
101509	NA	Aubriot, X	0	3	2015	India	NA	N	E	9.603109	77.16146	850	multiflorum	Roth	Solanum_multiflorum
101511	NA	Aubriot, X	0	3	2015	India	NA	N	E	11.12995	76.51579	1000	multiflorum	Roth	Solanum_multiflorum
101512	NA	Aubriot, X	0	3	2015	India	In open place	N	E	9.370703	76.9033	350	multiflorum	Roth	Solanum_multiflorum
101513	NA	Aubriot, X	0	3	2015	India	NA	N	E	9.419167	77.07083	275	multiflorum	Roth	Solanum_multiflorum
101514	NA	Aubriot, X	0	3	2015	India	NA	N	E	8.57699	77.34177	1300	multiflorum	Roth	Solanum_multiflorum
101516	NA	Aubriot, X	0	3	2015	India	NA	N	E	10.0317	78.52633	200	pubescens	Willd.	Solanum_pubescens
101517	NA	Aubriot, X	0	3	2015	India	NA	N	E	10.29583	78.35222	100	pubescens	Willd.	Solanum_pubescens
101518	NA	Aubriot, X	0	3	2015	India	NA	N	E	11.38404	77.71583	30	pubescens	Willd.	Solanum_pubescens
101519	NA	Aubriot, X	0	3	2015	India	NA	N	E	8.702222	77.27583	210	pubescens	Willd.	Solanum_pubescens
101520	NA	Aubriot, X	0	3	2015	India	NA	N	E	9.299445	77.34733	250	pubescens	Willd.	Solanum_pubescens
101522	NA	Aubriot, X	0	3	2015	India	NA	N	E	9.454167	77.57139	200	pubescens	Willd.	Solanum_pubescens
101523	NA	Aubriot, X	0	3	2015	India	NA	N	E	12.11856	77.77119	275	pubescens	Willd.	Solanum_pubescens
101526	NA	Aubriot, X	0	3	2015	India	NA	N	E	11.11524	76.7491	850	pubescens	Willd.	Solanum_pubescens
101527	NA	Aubriot, X	0	3	2015	India	NA	N	E	11.56635	76.92875	500	pubescens	Willd.	Solanum_pubescens
101531	NA	Aubriot, X	0	3	2015	India	NA	N	E	10.07431	78.21705	167	pubescens	Willd.	Solanum_pubescens
101533	NA	Aubriot, X	0	3	2015	India	NA	N	E	10.13999	77.61054	333	pubescens	Willd.	Solanum_pubescens
101534	NA	Aubriot, X	0	3	2015	India	Common along hedges	N	E	16.80587	82.229	10	trilobatum	L.	Solanum_trilobatum
101535	NA	Aubriot, X	0	3	2015	India	NA	N	E	16.65242	81.21709	10	trilobatum	L.	Solanum_trilobatum
101536	NA	Aubriot, X	0	3	2015	India	NA	N	E	16.42037	81.65693	0	trilobatum	L.	Solanum_trilobatum
101537	NA	Aubriot, X	0	3	2015	India	NA	N	E	17.31626	81.66947	0	trilobatum	L.	Solanum_trilobatum
101538	NA	Aubriot, X	0	3	2015	India	NA	N	E	12.38534	77.05358	0	trilobatum	L.	Solanum_trilobatum
10154	NA	Bennett, JR	0	10	2005	Peru	ladera pedregoso-arcillosa	S	W	-10.2	-77.55	360	multifidum	Lam.	Solanum_multifidum
101540	NA	Aubriot, X	0	3	2015	India	NA	N	E	10.52583	79.30806	100	trilobatum	L.	Solanum_trilobatum
101541	NA	Aubriot, X	0	3	2015	India	NA	N	E	10.23918	78.44098	200	trilobatum	L.	Solanum_trilobatum
101542	NA	Aubriot, X	0	3	2015	India	NA	N	E	8.872825	78.03143	100	trilobatum	L.	Solanum_trilobatum
101543	NA	Aubriot, X	0	3	2015	India	NA	N	E	10.3957	79.49499	10	trilobatum	L.	Solanum_trilobatum
101545	NA	Aubriot, X	0	3	2015	India	NA	N	E	10.2874	79.82698	1	trilobatum	L.	Solanum_trilobatum
101546	NA	Aubriot, X	0	3	2015	India	NA	N	E	10.47864	79.39762	50	trilobatum	L.	Solanum_trilobatum
101547	NA	Aubriot, X	0	3	2015	India	NA	N	E	10.77132	79.637	0	trilobatum	L.	Solanum_trilobatum
101548	NA	Aubriot, X	0	3	2015	India	NA	N	E	12.13	77.9	500	trilobatum	L.	Solanum_trilobatum
101549	NA	Aubriot, X	0	3	2015	India	NA	N	E	10.35088	78.21337	200	trilobatum	L.	Solanum_trilobatum
10155	NA	NA	0	0	0	Peru	NA	S	W	-17.786184	-70.484614	530	multifidum	Lam.	Solanum_multifidum
101559	NA	Aubriot, X	0	3	2015	India	NA	N	E	11.48187	76.56833	1750	multiflorum	Roth	Solanum_multiflorum
10156	NA	Bennett, JR	0	10	2005	Peru	ladera arenosa con Nolana	S	W	-17.383333	-70.483333	1000	multifidum	Lam.	Solanum_multifidum
101567	NA	Aubriot, X	0	3	2015	India	NA	N	E	8.535278	77.44833	0	multiflorum	Roth	Solanum_multiflorum
101569	NA	Aubriot, X	0	3	2015	India	NA	N	E	10.30825	76.88766	1060	multiflorum	Roth	Solanum_multiflorum
101570	NA	Aubriot, X	0	3	2015	India	NA	N	E	10.16105	76.78665	50	multiflorum	Roth	Solanum_multiflorum
101571	NA	Aubriot, X	0	3	2015	India	NA	N	E	9.185881	76.76958	125	multiflorum	Roth	Solanum_multiflorum
101573	NA	Aubriot, X	0	3	2015	India	NA	N	E	11.69778	76.25842	900	multiflorum	Roth	Solanum_multiflorum
101575	NA	Aubriot, X	0	3	2015	India	NA	N	E	9.0417	77.1333	0	multiflorum	Roth	Solanum_multiflorum
101577	NA	Aubriot, X	0	3	2015	India	NA	N	E	11.847	76.0827	800	multiflorum	Roth	Solanum_multiflorum
101579	NA	Aubriot, X	0	3	2015	India	NA	N	E	10.1841	77.18401	2000	multiflorum	Roth	Solanum_multiflorum
10158	NA	NA	0	0	0	Peru	Steep sandy slopes along roadside.	S	W	-16.25	-73.416667	110	multifidum	Lam.	Solanum_multifidum
101583	NA	Aubriot, X	0	3	2015	India	NA	N	E	11.06845	76.42673	950	multiflorum	Roth	Solanum_multiflorum
101586	NA	Aubriot, X	0	3	2015	India	NA	N	E	11.85026	75.80611	850	multiflorum	Roth	Solanum_multiflorum
101592	NA	Aubriot, X	0	3	2015	India	NA	N	E	9.48412	76.64416	100	multiflorum	Roth	Solanum_multiflorum
101595	NA	Aubriot, X	0	3	2015	India	NA	N	E	13.50972	79.20177	400	pubescens	Willd.	Solanum_pubescens
101598	NA	Aubriot, X	0	3	2015	India	NA	N	E	14.29483	78.75223	300	pubescens	Willd.	Solanum_pubescens
101600	NA	Aubriot, X	0	3	2015	India	NA	N	E	13.86667	78.33333	600	pubescens	Willd.	Solanum_pubescens
101601	NA	Aubriot, X	0	3	2015	India	NA	N	E	14.86055	77.30588	350	pubescens	Willd.	Solanum_pubescens
101602	NA	Aubriot, X	0	3	2015	India	NA	N	E	14.085	77.596	0	pubescens	Willd.	Solanum_pubescens
101607	NA	Aubriot, X	0	3	2015	India	NA	N	E	16.4105	77.3322	0	pubescens	Willd.	Solanum_pubescens
101610	NA	Aubriot, X	0	3	2015	India	NA	N	E	10.97216	77.92072	550	pubescens	Willd.	Solanum_pubescens
101612	NA	Aubriot, X	0	3	2015	India	NA	N	E	11.04513	76.85575	633	pubescens	Willd.	Solanum_pubescens
101618	NA	Aubriot, X	0	3	2015	India	NA	N	E	10.44885	76.98469	850	pubescens	Willd.	Solanum_pubescens
10162	NA	Bennett, JR	0	10	2005	Peru	suelo arenoso, suavemente ondulado	S	W	-15.2	-75.1	740	multifidum	Lam.	Solanum_multifidum
101624	NA	Aubriot, X	0	3	2015	India	NA	N	E	11.6535	77.13253	0	pubescens	Willd.	Solanum_pubescens
101628	NA	Aubriot, X	0	3	2015	India	NA	N	E	11.50478	77.23839	250	pubescens	Willd.	Solanum_pubescens
10163	NA	Bennett, JR	0	10	2005	Peru	arenoso	S	W	-17.583333	-70.283333	500	multifidum	Lam.	Solanum_multifidum
101631	NA	Aubriot, X	0	3	2015	India	NA	N	E	11.5444	76.43739	1075	viarum	Dunal	Solanum_viarum
101632	NA	Aubriot, X	0	3	2015	India	NA	N	E	10.24695	78.752	80	trilobatum	L.	Solanum_trilobatum
101636	NA	Aubriot, X	0	3	2015	India	NA	N	E	12.76528	79.90667	0	trilobatum	L.	Solanum_trilobatum
101639	NA	Aubriot, X	0	3	2015	India	NA	N	E	11.23759	78.65505	175	trilobatum	L.	Solanum_trilobatum
101640	NA	Aubriot, X	0	3	2015	India	NA	N	E	12.525	80.16222	2	trilobatum	L.	Solanum_trilobatum
101641	NA	Aubriot, X	0	3	2015	India	NA	N	E	11.89768	79.28129	150	trilobatum	L.	Solanum_trilobatum
101647	NA	Aubriot, X	0	3	2015	India	NA	N	E	10.86585	77.25294	666	trilobatum	L.	Solanum_trilobatum
101649	NA	Aubriot, X	0	3	2015	India	NA	N	E	11.02358	76.94258	468	trilobatum	L.	Solanum_trilobatum
101658	NA	Aubriot, X	0	3	2015	India	NA	N	E	11.31664	76.83622	1900	wightii	Nees	Solanum_wightii
101662	NA	Aubriot, X	0	3	2015	India	NA	N	E	11.26275	76.6333	0	wightii	Nees	Solanum_wightii
101665	NA	Aubriot, X	0	3	2015	India	NA	N	E	11.4143	76.86633	2000	wightii	Nees	Solanum_wightii
101671	NA	Knapp, S	0	5	2015	Fiji	NA	S	E	-17.62533	177.6123	550	opacum	A.Braun & C.D.Bouché	Solanum_opacum
101672	NA	Knapp, S	0	6	2015	Indonesia	NA	N	E	2.585278	99.14056	1300	americanum	Mill.	Solanum_americanum
101673	NA	Knapp, S	0	6	2015	Indonesia	NA	N	E	2.5775	99.33722	500	americanum	Mill.	Solanum_americanum
101674	NA	Knapp, S	0	5	2015	French Polynesia	edge of garden	S	W	-23.1323	-134.9021	0	opacum	A.Braun & C.D.Bouché	Solanum_opacum
101675	NA	Knapp, S	0	6	2015	Indonesia	marsh land and swamp forest	N	E	3.039639	99.75791	0	americanum	Mill.	Solanum_americanum
101677	NA	Knapp, S	0	5	2015	Tonga	cultivated field	S	W	-21.13117	-175.069	0	opacum	A.Braun & C.D.Bouché	Solanum_opacum
101678	NA	Knapp, S	0	5	2015	Fiji	on cleared summit	S	E	-17.61457	178.018	1100	opacum	A.Braun & C.D.Bouché	Solanum_opacum
101680	NA	Knapp, S	0	5	2015	French Polynesia	clearing edge of second growth woods	S	W	-27.60645	-144.35	220	opacum	A.Braun & C.D.Bouché	Solanum_opacum
101681	NA	Knapp, S	0	5	2015	French Polynesia	taro patch	S	W	-23.86894	-147.6456	1	opacum	A.Braun & C.D.Bouché	Solanum_opacum
101682	NA	Knapp, S	0	5	2015	Pitcairn Islands	close to hut	S	W	-23.9289	-130.7445	2	opacum	A.Braun & C.D.Bouché	Solanum_opacum
101686	NA	Knapp, S	0	5	2015	French Polynesia	roadside weed	S	W	-23.34961	-149.4843	5	opacum	A.Braun & C.D.Bouché	Solanum_opacum
101687	NA	Knapp, S	0	5	2015	French Polynesia	clay soil	S	W	-16.74258	-151.4521	20	opacum	A.Braun & C.D.Bouché	Solanum_opacum
101689	NA	Knapp, S	0	5	2015	Indonesia	NA	S	E	-8.053486	114.1347	0	nigrum	L.	Solanum_nigrum
101690	NA	Knapp, S	0	5	2015	New Zealand	NA	S	E	-36.87574	174.765	0	nigrum	L.	Solanum_nigrum
101691	NA	Knapp, S	0	5	2015	New Zealand	waste place at back of dunes; sand dune area	S	E	-36.94609	174.4691	0	nigrum	L.	Solanum_nigrum
101693	NA	Knapp, S	0	5	2015	Indonesia	NA	N	E	3.203262	98.52551	0	nigrum	L.	Solanum_nigrum
101699	NA	Aubriot, X	0	3	2015	India	NA	N	E	17.90896	73.7625	0	hovei	Dunal	Solanum_hovei
1017	NA	Bean, AR	0	0	2016	Indonesia	rain-forest	S	E	-3.883194	138.770173	2700	galactites	A.R.Bean	Solanum_galactites
101701	NA	Aubriot, X	0	3	2015	India	Fairly common	N	E	18.27897	73.97589	0	hovei	Dunal	Solanum_hovei
101704	NA	Aubriot, X	0	3	2015	India	NA	N	E	19.17236	72.91172	0	hovei	Dunal	Solanum_hovei
101705	NA	Aubriot, X	0	3	2015	India	NA	N	E	19.19198	73.01943	0	hovei	Dunal	Solanum_hovei
101714	NA	Aubriot, X	0	3	2015	India	NA	N	E	15.91059	73.6684	0	hovei	Dunal	Solanum_hovei
101747	NA	Aubriot, X	0	3	2015	India	NA	N	E	20.9313	73.77721	0	hovei	Dunal	Solanum_hovei
101756	NA	Aubriot, X	0	3	2015	India	NA	N	E	20.76122	73.68024	0	hovei	Dunal	Solanum_hovei
101758	NA	Aubriot, X	0	3	2015	India	NA	N	E	19.69732	73.56094	0	hovei	Dunal	Solanum_hovei
101769	NA	Aubriot, X	0	3	2015	India	NA	N	E	18.69432	73.48726	0	hovei	Dunal	Solanum_hovei
10179	NA	Bennett, JR	0	10	2005	Peru	ladera arenosa	S	W	-6.76	-79.74	400	multifidum	Lam.	Solanum_multifidum
101795	NA	Aubriot, X	0	3	2015	India	NA	N	E	16.80889	74.10917	900	hovei	Dunal	Solanum_hovei
10180	NA	Bennett, JR	0	10	2005	Peru	arenoso	S	W	-15.450811	-74.8694	300	multifidum	Lam.	Solanum_multifidum
101800	NA	Aubriot, X	0	3	2015	India	NA	N	E	14.96431	74.71208	0	multiflorum	Roth	Solanum_multiflorum
101820	NA	Aubriot, X	0	3	2015	India	NA	N	E	14.22873	74.81548	0	multiflorum	Roth	Solanum_multiflorum
101835	NA	Aubriot, X	0	3	2015	India	NA	N	E	13.0947	75.47287	1150	multiflorum	Roth	Solanum_multiflorum
101839	NA	Aubriot, X	0	3	2015	India	NA	N	E	18.73489	73.0966	0	hovei	Dunal	Solanum_hovei
101849	NA	Aubriot, X	0	3	2015	India	NA	N	E	20.84654	73.33854	0	hovei	Dunal	Solanum_hovei
101856	NA	Aubriot, X	0	3	2015	India	NA	N	E	17.8186	82.4922	0	multiflorum	Roth	Solanum_multiflorum
101860	NA	Aubriot, X	0	3	2015	India	NA	N	E	21.87106	74.45977	0	hovei	Dunal	Solanum_hovei
101863	NA	Aubriot, X	0	3	2015	India	NA	N	E	13.9569	79.35056	0	multiflorum	Roth	Solanum_multiflorum
101865	NA	Knapp, S	0	6	2015	Taiwan	dried-up paddy with basal remains of cut-over harvested rice plants	N	E	25.0125	121.1128	90	opacum	A.Braun & C.D.Bouché	Solanum_opacum
101866	NA	Knapp, S	0	6	2015	Japan	on roadside	N	E	33.30417	129.6625	250	opacum	A.Braun & C.D.Bouché	Solanum_opacum
101868	NA	Knapp, S	0	6	2015	Taiwan	under forest, semishaded	N	E	22.78444	120.7656	110	opacum	A.Braun & C.D.Bouché	Solanum_opacum
101870	NA	Knapp, S	0	6	2015	South Africa	dry hillside facing east	S	E	-32.8	26.88611	800	retroflexum	Dunal	Solanum_retroflexum
101871	NA	Knapp, S	0	6	2015	Egypt	at sand base of rock outcrop	N	E	28.55556	33.97611	0	villosum	Mill.	Solanum_villosum
101872	NA	Knapp, S	0	6	2015	Kenya	roadsides on rich loam soil with Albizzia gummifera, Syzygium guineense, S. cordata, Tabaernamontana stapfiana, etc.	S	E	-0.376	38.345	1750	villosum	Mill.	Solanum_villosum
101874	NA	Knapp, S	0	6	2015	Ethiopia	growing on bare soil; mountainside with low shrubs and herbs	N	E	11.11667	39.63333	2700	villosum	Mill.	Solanum_villosum
101875	NA	Knapp, S	0	6	2015	Yemen	summit and much eroded slopes on various volcanic rocks of the Trapp series; whole area heavily overgrazed; rainfall 750 mm	N	E	15.27917	43.97583	3300	villosum	Mill.	Solanum_villosum
101877	NA	Knapp, S	0	6	2015	Tanzania	cloud forests	S	E	-3.241111	37.50333	1600	tarderemotum	Bitter	Solanum_tarderemotum
101879	NA	Knapp, S	0	6	2015	Malawi	roadside; wet grassland, bracken	S	E	-10.66667	33.83333	2100	tarderemotum	Bitter	Solanum_tarderemotum
101881	NA	Knapp, S	0	6	2015	Australia	flat area on weathered sandstone; woodland T1 (8 m): Grevillea, 3/4 bk bloodwood. S. : Acacia spp. G/C: Spinifex	S	E	-19.20002	143.6723	545	ellipticum	R.Br.	Solanum_ellipticum
101882	NA	Knapp, S	0	6	2015	French Guiana	disturbed primary forest, now heavily logged	N	W	4.135833	-52.09056	56	accrescens	Standl. & C.V.Morton	Solanum_accrescens
101884	NA	Knapp, S	0	6	2015	French Guiana	NA	N	W	3.885833	-52.16583	107	rugosum	Dunal	Solanum_rugosum
101885	NA	Knapp, S	0	6	2015	Haiti	secondary forest gorwing along shaded deep river ravine; growing in sunny exposed area long trail	N	W	18.33528	-72.26694	1866	crotonoides	Lam.	Solanum_crotonoides
101886	NA	Knapp, S	0	6	2015	Haiti	transitional forest-cloud forest (canopy dominated by broadlef vegetation) or canopy dominated by pine (Pinus occidentalis)	N	W	18.34972	-74.02278	1400	crotonoides	Lam.	Solanum_crotonoides
101887	NA	Knapp, S	0	6	2015	Haiti	transitional forest-cloud forest (canopy dominated by broadleaf vegetation) or canopy dominated by pine (Pinus occidentalis)	N	W	18.32139	-74.00889	900	nudum	Dunal	Solanum_nudum
10189	NA	Bennett, JR	0	1	2007	Peru	NA	S	W	-13.883333	-76.35	0	edmondstonii	Hook.f.	Solanum_edmondstonii
101892	NA	Knapp, S	0	6	2015	Haiti	transitional forest-cloud forest (canopy dominated by broadleaf vegetation) or canopy dominated by pine (Pinus occidentalis)	N	W	18.32139	-74.00889	900	erianthum	D.Don	Solanum_erianthum
101895	NA	Knapp, S	0	6	2015	Haiti	transitional forest-cloud forest (canopy dominated by broadleaf vegetation) or canopy dominated by pine (Pinus occidentalis)	N	W	18.34972	-74.02278	1400	gundlachii	Urb.	Solanum_gundlachii
101897	NA	Knapp, S; Särkinen, T	29	7	2016	United States	moderate S-facing slopes, grassland with scattered trees of Ulmus pumila, Populus grandidentata; apparently grazed until recently; in shade of Ulmus pumila and Populus deltoides, with Cannibis sativa (a common weed in the Sandhills)	N	W	42.0414	-101.229	945	interius	Rydb.	Solanum_interius
101898	NA	Särkinen, T; Knapp, S	29	7	2016	United States	in flower beds and around cultivated shrubs	N	W	42.45333	-98.63028	604	emulans	Raf.	Solanum_emulans
101900	NA	Knapp, S	0	6	2015	Australia	on banks of major creek, under Eucalyptus coolabah, soil quite sandy	S	E	-25.46722	140.8814	224	chenopodinum	F.Muell.	Solanum_chenopodinum
101912	NA	Knapp, S	0	6	2015	Sudan	cultivated ground	N	E	12.96571	24.21293	2000	villosum	Mill.	Solanum_villosum
101919	NA	Knapp, S	0	6	2015	Burundi	forêt en abattage	S	E	-2.916667	29.53333	2200	tarderemotum	Bitter	Solanum_tarderemotum
101920	NA	Knapp, S	0	6	2015	Rwanda	culture	S	E	-2.3	29.98333	0	tarderemotum	Bitter	Solanum_tarderemotum
101921	NA	Knapp, S	0	6	2015	Burundi	talus bordant chemin forestier	S	E	-3.216667	29.55	2200	tarderemotum	Bitter	Solanum_tarderemotum
101923	NA	Knapp, S	0	6	2015	Democratic Republic of the Congo	NA	S	E	-8.733333	25	0	tarderemotum	Bitter	Solanum_tarderemotum
101924	NA	Knapp, S	0	6	2015	Democratic Republic of the Congo	südliches Lavavorland der Westgruppe	S	E	-1.583333	29.25	1900	tarderemotum	Bitter	Solanum_tarderemotum
101925	NA	Knapp, S	0	6	2015	Democratic Republic of the Congo	dans culture	S	E	-5.45	14.9	0	tarderemotum	Bitter	Solanum_tarderemotum
101927	NA	Knapp, S	0	6	2015	Democratic Republic of the Congo	Rand des Bambuswaldes	S	E	-1.728619	29.00904	2300	tarderemotum	Bitter	Solanum_tarderemotum
101928	NA	Knapp, S	0	6	2015	Democratic Republic of the Congo	NA	S	E	-1.183333	29.45	0	tarderemotum	Bitter	Solanum_tarderemotum
101929	NA	Knapp, S	0	6	2015	Democratic Republic of the Congo	petit marecage riche en fougères, près de la source	S	E	-5.85	17.18333	1270	tarderemotum	Bitter	Solanum_tarderemotum
101931	NA	Knapp, S	0	6	2015	Democratic Republic of the Congo	roadside	N	E	2.047	29.9997	1160	tarderemotum	Bitter	Solanum_tarderemotum
101933	NA	Knapp, S	0	6	2015	Nigeria	lowland savannah; densly populated	N	E	8.448019	11.93781	580	americanum	Mill.	Solanum_americanum
101936	NA	Knapp, S	0	6	2015	Democratic Republic of the Congo	NA	N	E	2.866667	30.86667	1250	tarderemotum	Bitter	Solanum_tarderemotum
101938	NA	Knapp, S	0	10	2015	Democratic Republic of the Congo	NA	S	E	-0.8	29.3	0	memphiticum	J.F.Gmel.	Solanum_memphiticum
101940	NA	Knapp, S	0	6	2015	Tonga	NA	S	W	-19.73575	-175.0688	0	opacum	A.Braun & C.D.Bouché	Solanum_opacum
101943	NA	Knapp, S	0	6	2015	Tonga	in banana plantations	S	W	-21.21871	-175.1594	40	americanum	Mill.	Solanum_americanum
101944	NA	Knapp, S	0	6	2015	Tonga	NA	S	W	-18.76667	-174.0167	0	americanum	Mill.	Solanum_americanum
101953	NA	Knapp, S	0	6	2015	Niue	abandoned cropland	S	W	-19.12099	-169.8443	0	americanum	Mill.	Solanum_americanum
101955	NA	Knapp, S	0	6	2015	New Caledonia	NA	S	E	-20.30656	164.4853	0	opacum	A.Braun & C.D.Bouché	Solanum_opacum
101956	NA	Knapp, S	0	6	2015	Philippines	montane forest; soil clay	N	E	6.361253	125.079	2242	nigrum	L.	Solanum_nigrum
101958	NA	Knapp, S	0	6	2015	Thailand	disturbed areas; lateritic soil	N	E	18.82611	98.98077	0	nigrum	L.	Solanum_nigrum
101959	NA	Knapp, S	0	6	2015	Iran	on creek bank in semi-desert	N	E	29.64042	52.1947	1700	nigrum	L.	Solanum_nigrum
101960	NA	Knapp, S	0	6	2015	Saudi Arabia	soft sand on location of short lived rain puddle	N	E	21.16667	39.85833	0	nigrum	L.	Solanum_nigrum
101961	NA	Knapp, S	0	6	2015	Yemen	in area once of Acacia, Ficus, Cordia, arborescent Euphorbia, now mostly of terraced sorghum and with grazed field edges; mountainous	N	E	13.97554	44.14357	2000	nigrum	L.	Solanum_nigrum
101962	NA	Knapp, S	0	6	2015	Turkmenistan	in valley on clay soils	N	E	38.55298	56.853	0	nigrum	L.	Solanum_nigrum
101964	NA	Särkinen, T	0	6	2017	Liberia	savanna vegetation	N	W	5.031322	-9.065269	0	americanum	Mill.	Solanum_americanum
101965	NA	Knapp, S	0	6	2015	Sri Lanka	in home garden as a weed	N	E	7.290572	80.63372	0	americanum	Mill.	Solanum_americanum
101966	NA	Knapp, S	0	6	2015	Taiwan	in thicket	N	E	22.04356	121.5484	0	opacum	A.Braun & C.D.Bouché	Solanum_opacum
101970	NA	Knapp, S	0	6	2015	Thailand	in thicket on calcareous soil	N	E	19.39369	98.92861	450	americanum	Mill.	Solanum_americanum
101971	NA	Knapp, S	0	6	2015	Japan	NA	N	E	38.2	140.8667	15	americanum	Mill.	Solanum_americanum
101974	NA	Knapp, S	0	6	2015	Japan	sunny roadside	N	E	33.1875	129.7139	130	americanum	Mill.	Solanum_americanum
101975	NA	Knapp, S	0	6	2015	Vietnam	secondary forest open area	N	E	20.1502	105.4288	0	americanum	Mill.	Solanum_americanum
101976	NA	Knapp, S	0	6	2015	China	open field	N	E	21.45923	101.5646	600	americanum	Mill.	Solanum_americanum
101977	NA	Knapp, S	0	6	2015	China	river edges and dry banks; dry watercourse	N	E	28.01667	98.61667	1650	americanum	Mill.	Solanum_americanum
101978	NA	Knapp, S	0	6	2015	CÃ´te d'Ivoire	roadside	N	W	5.6	-3.183333	0	americanum	Mill.	Solanum_americanum
101979	NA	Knapp, S	0	6	2015	Vietnam	secondary short wet grasslands along forest stream	N	E	14.65	108.4167	1100	americanum	Mill.	Solanum_americanum
101982	NA	Särkinen, T	0	0	2014	Bolivia	NA	S	W	-16.32616	-67.99947	4000	pallidum	Rusby	Solanum_pallidum
101985	NA	Särkinen, T	0	0	2014	Bolivia	Dried up old weed patches over cultivated areas	S	W	-16.88333	-67.25	2950	pallidum	Rusby	Solanum_pallidum
101995	NA	Särkinen, T	0	0	2014	Peru	Bosque Secundario	S	W	-12.92638	-72.82694	2200	pallidum	Rusby	Solanum_pallidum
101997	NA	Särkinen, T	0	0	2014	Argentina	Steep grassy mountainside, much grazed by cattle.	S	W	-32.02905	-65.00347	1000	americanum	Mill.	Solanum_americanum
101998	NA	Särkinen, T	0	0	2014	Brazil	Mountainous country mostly cleared and pastured to milk cows. Some bushy areas & groves of secondary forest. Roadside.	S	W	-22.52	-45.1	700	americanum	Mill.	Solanum_americanum
102	NA	NA	0	0	0	Indonesia	NA	S	E	-7.84685	114.316382	0	graciliflorum	Dunal	Solanum_graciliflorum
102004	NA	Särkinen, T; Knapp, S	28	7	2016	Bolivia	Disturbed areas with pigs and cows, dry chaco forest.	S	W	-21.54167	-63.80278	860	americanum	Mill.	Solanum_americanum
102012	NA	Särkinen, T	17	3	2016	Argentina	NA	S	W	-36.62056	-64.29028	0	triflorum	Nutt.	Solanum_triflorum
102016	NA	Särkinen, T	17	3	2016	Argentina	arenales volanicos	S	W	-25.52448	-66.90193	0	sinuatirecurvum	Bitter	Solanum_sinuatirecurvum
102017	NA	Särkinen, T	17	3	2016	Argentina	in cultivated field	S	W	-24.53528	-66.19503	3700	sinuatirecurvum	Bitter	Solanum_sinuatirecurvum
102019	NA	Särkinen, T	17	3	2016	Argentina	NA	S	W	-23.40861	-66.50667	3900	sinuatirecurvum	Bitter	Solanum_sinuatirecurvum
102021	NA	Särkinen, T	17	3	2016	Argentina	NA	S	W	-23.57648	-66.42384	3850	sinuatirecurvum	Bitter	Solanum_sinuatirecurvum
102022	NA	Särkinen, T	17	3	2016	Argentina	NA	S	W	-24.08456	-66.85354	4070	sinuatirecurvum	Bitter	Solanum_sinuatirecurvum
102023	NA	Särkinen, T	17	3	2016	Bolivia	terreno a descenso	S	W	-19.21499	-67.04928	0	sinuatirecurvum	Bitter	Solanum_sinuatirecurvum
102027	NA	Särkinen, T	17	3	2016	Paraguay	Bosque al termino norte del aeropista militar y alrededores. Bosque xerofítico espinoso muy abierto, de hasta 10 m de altura. Suelo muy arenoso.	S	W	-20.71666	-61.93333	0	sarrachoides	Sendtn.	Solanum_sarrachoides
102028	NA	Särkinen, T	17	3	2016	Bolivia	Flat sandy pastures and roadsides, apparently originally savanna or scrubby woodland; with Acrocomia aculeata, Zanthoxylum rigidum, Celtis ehrenbergiana, Sapium haematospermum, Rhamnidium elaeocar	S	W	-17.58333	-63.06666	340	nitidibaccatum	Bitter	Solanum_nitidibaccatum
102029	NA	Särkinen, T	17	3	2016	Paraguay	En cultivo experimental con suelo arenoso.	S	W	-22.52683	-59.72708	0	sarrachoides	Sendtn.	Solanum_sarrachoides
102030	NA	Särkinen, T	17	3	2016	Paraguay	Dry forest.	S	W	-23.47188	-58.81275	0	sarrachoides	Sendtn.	Solanum_sarrachoides
102031	NA	Särkinen, T	17	3	2016	Ecuador	Ruderal areas.	S	W	-1.25	-78.61666	2650	nitidibaccatum	Bitter	Solanum_nitidibaccatum
102032	NA	Särkinen, T	17	3	2016	Argentina	NA	S	W	-31.83333	-64.25	1780	nitidibaccatum	Bitter	Solanum_nitidibaccatum
102034	NA	Särkinen, T	0	11	2015	Argentina	NA	S	W	-26.66037	-54.30162	0	paucidens	Bitter	Solanum_paucidens
102035	NA	Särkinen, T	0	11	2015	Argentina	NA	S	W	-25.3583	-65.2292	0	salicifolium	Phil.	Solanum_salicifolium
102036	NA	Särkinen, T	17	3	2016	Bolivia	Vegetación de arbustos espinosos y arboles pequeños muy dispersos con la mayor parte del suelo desnudo. Suelos muy arcillosos y densos. Géneros mas comunes: Schinopsis, Prosopis y Atamisquea.	S	W	-18.03333	-64.43333	1600	rhizomatum	Särkinen & M.Nee	Solanum_rhizomatum
102038	NA	Särkinen, T	0	11	2015	Argentina	NA	S	W	-26.41666	-54.61666	0	paucidens	Bitter	Solanum_paucidens
102039	NA	Särkinen, T	17	3	2016	Bolivia	Frequent in sandy soil of cultivated potato field.	S	W	-17.83333	-66.91667	3600	gilioides	Rusby	Solanum_gilioides
102041	NA	Särkinen, T	0	11	2015	Bolivia	Arid woodland with Anadenanthera macrocarpa, Capparis speciosa.	S	W	-18.70494	-64.27581	1500	woodii	Särkinen & S.Knapp	Solanum_woodii
102042	NA	Särkinen, T	0	11	2015	Bolivia	Chaco forest with Ruprechtia triflora, with some selective logging and minor grazing, flat. Soil fine sandy and clay.	S	W	-18.63333	-63.23333	510	woodii	Särkinen & S.Knapp	Solanum_woodii
102046	NA	Särkinen, T	17	3	2016	Bolivia	Bosque semideciduo estacional Tucumano-Boliviano. Con presencia dominante de Cedrela lilloi, Juglans australis, Chrysophyllum gonocarpum y Myrtaceas, Helechos y musgos epífitos. Doseles de 12 m en promedio. Suelos ricos en materia orgánica, con abundancia de afloramientos rocosos zonificados.	S	W	-21.06694	-64.25333	1497	huayavillense	Del Vitto & Peten.	Solanum_huayavillense
102050	NA	Särkinen, T	17	3	2016	Argentina	en montes ribereños, crece entre bromeliaceas,	S	W	-27.4448	-58.74835	0	pygmaeum	Cav.	Solanum_pygmaeum
102051	NA	Särkinen, T	17	3	2016	Argentina	NA	S	W	-34.18661	-58.25004	0	chenopodioides	Lam.	Solanum_chenopodioides
102052	NA	Särkinen, T	17	3	2016	Argentina	En bosque secundario.	S	W	-29.97917	-59.27694	0	chenopodioides	Lam.	Solanum_chenopodioides
102053	NA	Särkinen, T	17	3	2016	Argentina	Bosque en galeria del rio Guayquiraró.	S	W	-30.33333	-59.33333	0	chenopodioides	Lam.	Solanum_chenopodioides
102055	NA	Särkinen, T	17	3	2016	Argentina	NA	S	W	-38.11658	-62.0648	0	chenopodioides	Lam.	Solanum_chenopodioides
102057	NA	Knapp, S; Barboza, GE	0	2	2020	Argentina	NA	S	W	-30.14662	-68.59713	0	echegarayi	Hieron.	Solanum_echegarayi
102058	NA	Knapp, S; Barboza, GE	0	2	2020	Argentina	NA	S	W	-27.4069	-66.08622	0	echegarayi	Hieron.	Solanum_echegarayi
102060	NA	Knapp, S; Barboza, GE	0	2	2020	Argentina	NA	S	W	-27.7225	-67.54983	0	echegarayi	Hieron.	Solanum_echegarayi
102061	NA	Särkinen, T	0	3	2016	Peru	Bosque seco	S	W	-13.57083	-71.70777	3100	pentlandii	Dunal	Solanum_pentlandii
102063	NA	Särkinen, T	0	3	2016	Peru	NA	S	W	-11.5255	-75.8984	3048	pentlandii	Dunal	Solanum_pentlandii
102065	NA	Knapp, S	0	3	2020	Bolivia	locis apricis in margime silvae, copianissime.	S	W	-21.83333	-63.61667	0	physalidicalyx	Bitter	Solanum_tweedieanum
102069	NA	Knapp, S; Barboza, GE	0	2	2020	Argentina	NA	S	W	-25.52946	-64.9636	0	tweedieanum	Hook.	Solanum_tweedieanum
102070	NA	Knapp, S; Knapp, S; Knapp, S; Knapp, S; Knapp, S; Knapp, S; Knapp, S; Knapp, S;	0	2	2020	Argentina	NA	S	W	-25.8838	-64.77127	0	physalidicalyx	Bitter	Solanum_tweedieanum
102071	NA	Särkinen, T	0	11	2015	Bolivia	Sabanas planas, parets húmedas.	S	W	-20.5	-62.25	400	michaelis	Särkinen & S.Knapp	Solanum_michaelis
102074	NA	Särkinen, T	17	3	2016	Paraguay	NA	S	W	-21.43333	-61.41666	0	sarrachoides	Sendtn.	Solanum_sarrachoides
102077	NA	Knapp, S	0	6	2015	United States	NA	N	W	32.27278	-106.8008	1300	interius	Rydb.	Solanum_interius
102079	NA	Knapp, S	0	6	2015	Nigeria	NA	N	E	7.380075	3.933964	0	tarderemotum	Bitter	Solanum_tarderemotum
102080	NA	Knapp, S	0	6	2015	Malawi	NA	S	E	-15.78585	35.00498	0	tarderemotum	Bitter	Solanum_tarderemotum
102081	NA	Knapp, S	0	6	2015	Tanzania	growing in grass country	S	E	-3.174397	35.57937	0	tarderemotum	Bitter	Solanum_tarderemotum
102083	NA	Knapp, S	0	6	2015	Ethiopia	NA	N	E	9.090169	36.54673	0	tarderemotum	Bitter	Solanum_tarderemotum
102085	NA	Knapp, S	0	6	2015	Malawi	NA	S	E	-15.87413	35.71112	0	tarderemotum	Bitter	Solanum_tarderemotum
102086	NA	Knapp, S	0	6	2015	Iraq	weed of vegetable patch	N	E	33.34006	43.76081	0	villosum	Mill.	Solanum_villosum
102088	NA	Knapp, S	0	6	2015	Chad	laval cliffs	N	E	20.80807	18.04906	0	villosum	Mill.	Solanum_villosum
102089	NA	Knapp, S	0	6	2015	Yemen	old terraces	N	E	13.48531	44.05769	2300	memphiticum	J.F.Gmel.	Solanum_memphiticum
102090	NA	Knapp, S	0	6	2015	Yemen	in garden gravel	N	E	16.95094	43.74777	0	memphiticum	J.F.Gmel.	Solanum_memphiticum
102092	NA	Knapp, S	0	6	2015	Jordan	gorges	N	E	30.322	35.45161	1000	memphiticum	J.F.Gmel.	Solanum_memphiticum
102094	NA	Knapp, S	0	6	2015	Jordan	rocky slope facing NW, granite; in Anabasis articulata-Noea association	N	E	29.5765	35.41993	0	memphiticum	J.F.Gmel.	Solanum_memphiticum
102095	NA	Knapp, S	0	6	2015	Pakistan	wet ground	N	E	34.01898	71.2736	650	villosum	Mill.	Solanum_villosum
102096	NA	Knapp, S	0	6	2015	China	cultures	N	E	26.08287	103.1878	2500	nigrum	L.	Solanum_nigrum
102100	NA	Knapp, S	0	6	2015	China	cultures	N	E	26.08287	103.1878	2500	villosum	Mill.	Solanum_villosum
102101	NA	Knapp, S	0	6	2015	India	NA	N	E	26.68391	88.35083	0	nigrum	L.	Solanum_nigrum
102102	NA	Knapp, S	0	6	2015	China	cultures	N	E	26.90846	102.9302	400	americanum	Mill.	Solanum_americanum
102103	NA	Knapp, S	0	6	2015	China	NA	N	E	22.91509	112.0445	90	americanum	Mill.	Solanum_americanum
102107	NA	Knapp, S	0	6	2015	Nepal	pathsides	N	E	28.43389	84.89806	1590	nigrum	L.	Solanum_nigrum
102108	NA	Särkinen, T	0	10	2017	Canada	NA	N	W	42.107	-83.11242	0	emulans	Raf.	Solanum_emulans
102110	NA	Knapp, S	0	6	2015	Nepal	SE-facing slope	N	E	27.76167	86.71278	2780	nigrum	L.	Solanum_nigrum
102113	NA	Knapp, S	0	6	2015	Nepal	wet soil beside path	N	E	29.31944	81.01056	2130	nigrum	L.	Solanum_nigrum
102115	NA	Knapp, S	0	6	2015	Pakistan	soil sandy loam with large gravel; wide mullah with running water	N	E	29.33746	66.93028	0	nigrum	L.	Solanum_nigrum
102119	NA	Knapp, S	0	6	2015	Israel	waste places	N	E	32.75506	35.07894	20	nigrum	L.	Solanum_nigrum
102121	NA	Knapp, S	0	6	2015	Saudi Arabia	shady palm grove	N	E	25.38333	49.58333	150	nigrum	L.	Solanum_nigrum
102124	NA	Knapp, S	0	6	2015	China	disturbed areas along the margins of agricultural fields	N	E	32.16667	120	20	nigrum	L.	Solanum_nigrum
102130	NA	Knapp, S	0	6	2015	Australia	NA	S	E	-35.01398	138.7228	0	nigrum	L.	Solanum_nigrum
102131	NA	Knapp, S	0	6	2015	Australia	NA	S	E	-37.743	144.7354	0	nigrum	L.	Solanum_nigrum
102132	NA	Knapp, S	0	6	2015	Australia	NA	S	E	-38.1389	145.1225	0	nigrum	L.	Solanum_nigrum
102133	NA	Knapp, S	0	6	2015	Australia	NA	S	E	-37.90572	145.0043	0	nigrum	L.	Solanum_nigrum
102134	NA	Knapp, S	0	6	2015	Australia	NA	S	E	-37.75755	145.3503	0	nigrum	L.	Solanum_nigrum
102136	NA	Knapp, S	0	6	2015	Australia	NA	S	E	-31.89952	116.0632	0	nigrum	L.	Solanum_nigrum
102140	NA	Knapp, S	0	6	2015	Nepal	on exposed paths	N	E	28.11667	85.31667	1825	nigrum	L.	Solanum_nigrum
102144	NA	Knapp, S	0	6	2015	Portugal	NA	N	W	38.79297	-9.421536	0	nigrum	L.	Solanum_nigrum
102146	NA	Knapp, S	0	6	2015	Netherlands	NA	N	E	52.16011	4.497008	0	nigrum	L.	Solanum_nigrum
102147	NA	Knapp, S	0	6	2015	France	NA	N	E	50.9513	1.858714	0	nigrum	L.	Solanum_nigrum
102148	NA	Knapp, S	0	6	2015	Bulgaria	in campis	N	E	42.13091	24.93947	0	nigrum	L.	Solanum_nigrum
102150	NA	Knapp, S	0	6	2015	Spain	NA	N	W	39.97481	-6.267167	0	nigrum	L.	Solanum_nigrum
102151	NA	Knapp, S	0	6	2015	Italy	NA	N	E	40.82855	14.43253	0	nigrum	L.	Solanum_nigrum
102152	NA	Knapp, S	0	6	2015	Italy	ex arvis incultis	N	E	40.42328	15.00678	0	nigrum	L.	Solanum_nigrum
102154	NA	Knapp, S	0	6	2015	Italy	in cultis	N	E	38.11253	13.37446	0	nigrum	L.	Solanum_nigrum
102155	NA	Knapp, S	0	6	2015	France	baumwollkompost	N	E	47.90285	7.254064	0	nigrum	L.	Solanum_nigrum
102157	NA	Knapp, S	0	6	2015	Spain	roadside weeds	N	E	41.0611	1.000358	0	nigrum	L.	Solanum_nigrum
102158	NA	Knapp, S	0	6	2015	Switzerland	roadside	N	E	46.51996	6.633597	0	nigrum	L.	Solanum_nigrum
102160	NA	Knapp, S	0	6	2015	Ukraine	weedy places	N	E	45.13105	33.59411	0	nigrum	L.	Solanum_nigrum
102161	NA	Särkinen, T	18	3	2016	Switzerland	in ruderatis ad vias	N	E	46.23495	6.265519	490	nigrum	L.	Solanum_nigrum
102164	NA	Knapp, S	0	6	2015	Turkey	NA	N	E	40.16583	34.36564	800	villosum	Mill.	Solanum_villosum
102170	NA	Knapp, S	0	6	2015	Oman	date garden in fallow	N	E	23.5	57.83333	200	villosum	Mill.	Solanum_villosum
102173	NA	Knapp, S	0	6	2015	Iran	dry river bed in region of Taverniera-Blepharis steppe	N	E	28.58333	57.55	1100	villosum	Mill.	Solanum_villosum
102176	NA	Knapp, S	0	6	2015	Turkey	waste places	N	E	41.97725	33.75936	0	villosum	Mill.	Solanum_villosum
102177	NA	Knapp, S	0	6	2015	Turkey	irrigated field margins	N	E	39.879	44.54286	900	villosum	Mill.	Solanum_villosum
102178	NA	Knapp, S	0	6	2015	Lebanon	NA	N	E	34.38631	35.83937	0	villosum	Mill.	Solanum_villosum
10218	NA	Bennett, JR	0	10	2005	Peru	ribera y ladera de rocas sedimentarias	S	W	-8.4	-78.783333	100	multifidum	Lam.	Solanum_multifidum
102181	NA	Knapp, S	0	6	2015	Turkey	damp clay slope by roadside well	N	E	40.83003	29.71311	100	villosum	Mill.	Solanum_villosum
102182	NA	Knapp, S	0	6	2015	Turkey	deciduous forest	N	E	41.11186	31.4571	800	villosum	Mill.	Solanum_villosum
102184	NA	Knapp, S	0	6	2015	Afghanistan	base of rocks	N	E	33.59929	68.73831	950	villosum	Mill.	Solanum_villosum
102185	NA	Knapp, S	0	6	2015	Afghanistan	roadside sand	N	E	35.55421	68.92031	1350	villosum	Mill.	Solanum_villosum
102186	NA	Knapp, S	0	6	2015	Turkey	scrub	N	E	37.48451	34.88183	850	villosum	Mill.	Solanum_villosum
102188	NA	Knapp, S	0	6	2015	Yemen	terrace walls	N	E	15.06621	43.73961	2700	villosum	Mill.	Solanum_villosum
102190	NA	Knapp, S	0	6	2015	Saudi Arabia	small landslide near water	N	E	21.36379	40.2577	1500	villosum	Mill.	Solanum_villosum
102191	NA	Knapp, S	0	6	2015	Turkey	foot of wall in shade	N	E	38.35806	42.07028	1350	villosum	Mill.	Solanum_villosum
102192	NA	Knapp, S	0	6	2015	Yemen	NA	N	E	12.54995	53.75773	0	villosum	Mill.	Solanum_villosum
102193	NA	Knapp, S	0	6	2015	Oman	date orchard	N	E	23.36667	57.65	250	villosum	Mill.	Solanum_villosum
102194	NA	Knapp, S	0	6	2015	Oman	NA	N	E	23.06667	57.6	1500	villosum	Mill.	Solanum_villosum
102205	NA	Knapp, S	0	6	2015	Oman	dry with many Sanseviera sp.	N	E	17.02	54.26	10	villosum	Mill.	Solanum_villosum
102207	NA	Knapp, S	0	6	2015	Israel	waste places	N	E	32.04936	34.75836	0	villosum	Mill.	Solanum_villosum
102217	NA	Knapp, S	0	6	2015	Palestina	waste places	N	E	31.8387	34.98082	240	villosum	Mill.	Solanum_villosum
102218	NA	Knapp, S	0	6	2015	Iran	rocky limestone slopes in zone of Juniperus excelsa	N	E	28.83333	56.43333	3100	villosum	Mill.	Solanum_villosum
102220	NA	Knapp, S	0	6	2015	Pakistan	NA	N	E	29.55	67.88333	100	villosum	Mill.	Solanum_villosum
102223	NA	Knapp, S	0	6	2015	Egypt	on the fringes of cultivation, bushes and shrubs	N	E	28.7189	30.8786	0	villosum	Mill.	Solanum_villosum
102227	NA	Knapp, S	0	6	2015	Iraq	tomato field	N	E	31.90147	44.91767	0	villosum	Mill.	Solanum_villosum
102229	NA	Knapp, S	0	6	2015	Egypt	in broad bean field	N	E	29.37268	30.64376	0	villosum	Mill.	Solanum_villosum
102231	NA	Knapp, S	0	6	2015	Egypt	NA	N	E	29.87111	31.21639	0	villosum	Mill.	Solanum_villosum
102234	NA	Knapp, S	0	6	2015	Kazakhstan	NA	N	E	45.01185	78.23641	0	villosum	Mill.	Solanum_villosum
102237	NA	Knapp, S	0	6	2015	Iraq	weed of vegetable patch	N	E	33.30333	44.18167	0	villosum	Mill.	Solanum_villosum
102239	NA	Knapp, S	0	6	2015	Palestina	hedges	N	E	31.85698	35.46057	-394	villosum	Mill.	Solanum_villosum
102244	NA	Knapp, S	0	6	2015	Israel	waste places	N	E	32.72789	35.04622	280	villosum	Mill.	Solanum_villosum
102250	NA	Knapp, S	0	6	2015	Saudi Arabia	NA	N	E	18.21667	42.4	0	villosum	Mill.	Solanum_villosum
102256	NA	Knapp, S; Särkinen, T	0	12	2016	Libya	rocky limestone gully covered with phrygana	N	E	32.82781	21.86197	500	villosum	Mill.	Solanum_villosum
102257	NA	Knapp, S; Särkinen, T	0	12	2016	Yemen	cultivated silty wadi, after heavy rain	N	E	15.47003	45.32286	0	nigrum	L.	Solanum_nigrum
102259	NA	Knapp, S	0	6	2015	Oman	escarpment woodland with Commiphora spp., Anogeissus dhofarica, Rhus somaliensis etc.	N	E	17.2525	54.18222	790	villosum	Mill.	Solanum_villosum
102261	NA	Knapp, S	0	6	2015	Egypt	in cultivation	N	E	24.06826	32.86881	0	villosum	Mill.	Solanum_villosum
102265	NA	Knapp, S	0	6	2015	Algeria	dry wadi, gravelly soils	N	E	23.28889	5.533611	0	villosum	Mill.	Solanum_villosum
102269	NA	Knapp, S	0	6	2015	Saudi Arabia	NA	N	E	18.5309	42.21361	900	villosum	Mill.	Solanum_villosum
10227	NA	Bennett, JR	0	10	2005	Peru	ladera (entre rocas)	S	W	-9.066667	-78.633333	620	multifidum	Lam.	Solanum_multifidum
102271	NA	Knapp, S	0	6	2015	Saudi Arabia	NA	N	E	18.21667	42.50453	1600	villosum	Mill.	Solanum_villosum
102272	NA	Knapp, S	0	6	2015	Saudi Arabia	in dry water hole	N	E	18.96309	42.18295	1800	villosum	Mill.	Solanum_villosum
102273	NA	Knapp, S	0	6	2015	Saudi Arabia	wheat fields and canals fed by a spring	N	E	18.46537	42.45954	0	memphiticum	J.F.Gmel.	Solanum_memphiticum
102275	NA	Knapp, S	0	6	2015	Yemen	rocky slopes and terraces	N	E	13.87692	43.943	2200	villosum	Mill.	Solanum_villosum
102277	NA	Knapp, S	0	6	2015	Turkey	luxuriant ravine of a brooklet	N	E	41.089	39.47737	10	villosum	Mill.	Solanum_villosum
102278	NA	Knapp, S	0	6	2015	Pakistan	on dry ridges beneath Quercus ilex	N	E	35.61669	71.84139	2000	villosum	Mill.	Solanum_villosum
102281	NA	Knapp, S	0	6	2015	Italy	NA	N	E	44.1308	10.66909	0	villosum	Mill.	Solanum_villosum
102282	NA	Knapp, S	0	6	2015	Switzerland	NA	N	E	45.97703	8.94725	0	villosum	Mill.	Solanum_villosum
102284	NA	Knapp, S	0	6	2015	France	NA	N	E	43.66566	4.061186	0	villosum	Mill.	Solanum_villosum
102292	NA	Knapp, S	0	6	2015	China	weedy road banks and adjacent pasture	N	E	25.75	100.1	1200	nigrum	L.	Solanum_nigrum
102295	NA	Knapp, S	0	6	2015	China	slopes of wastelands	N	E	33.06667	107.5333	1600	nigrum	L.	Solanum_nigrum
102296	NA	Knapp, S	0	6	2015	Japan	moist waste plces at back of building	N	E	34.16667	132.1667	15	nigrum	L.	Solanum_nigrum
102297	NA	Knapp, S	0	6	2015	China	NA	N	E	37.70635	112.4421	800	nigrum	L.	Solanum_nigrum
102300	NA	Knapp, S	0	6	2015	Spain	matorral on rocky slopes	N	W	36.10189	-5.773487	107	villosum	Mill.	Solanum_villosum
102301	NA	Knapp, S	0	6	2015	Spain	abandoned farmyard in coastal area	N	W	36.21811	-6.035861	18	linnaeanum	Hepper & P.-M.L. Jaeger	Solanum_linnaeanum
102302	NA	NA	0	0	0	United States	NA	N	W	39.77352	-105.0564	2900	triflorum	Nutt.	Solanum_triflorum
102303	NA	Tepe, EJ	0	2	2009	Argentina	NA	S	W	-35.02954	-68.6744	0	triflorum	Nutt.	Solanum_triflorum
102304	NA	Tepe, EJ	0	2	2009	Argentina	NA	S	W	-32.59	-69.34556	0	triflorum	Nutt.	Solanum_triflorum
102307	NA	Nee, M	0	0	2005	United States	NA	N	W	40.30626	-115.4599	1700	triflorum	Nutt.	Solanum_triflorum
102308	NA	Nee, M	0	0	2005	United States	Soil: Rich Alluvium.	N	W	31.86809	-109.3295	1675	triflorum	Nutt.	Solanum_triflorum
102315	NA	Särkinen, T	0	0	2015	Argentina	Roadsides nearly covered with sand.	S	W	-40.80833	-65.08667	0	triflorum	Nutt.	Solanum_triflorum
102317	NA	Knapp, S	0	6	2015	Belgium	NA	N	E	51.21945	4.402464	0	villosum	Mill.	Solanum_villosum
102320	NA	Knapp, S	0	6	2015	Germany	In Hedges	N	E	53.60216	9.837433	0	villosum	Mill.	Solanum_villosum
102321	NA	Knapp, S	0	6	2015	Spain	rare	N	W	36.61278	-4.650497	0	villosum	Mill.	Solanum_villosum
102322	NA	Knapp, S	0	6	2015	Portugal	Roadside	N	W	32.66693	-16.92406	0	villosum	Mill.	Solanum_villosum
102324	NA	Knapp, S	0	6	2015	Italy	NA	N	E	43.72284	10.40169	0	villosum	Mill.	Solanum_villosum
102325	NA	Knapp, S	0	6	2015	Poland	NA	N	E	51.11509	17.03027	120	villosum	Mill.	Solanum_villosum
102327	NA	Knapp, S	0	6	2015	Czech Republic	In ruderatis ad pedem meridionalem collis Zluty kopec dicti in suburbio Staré Brno	N	E	49.19358	16.58649	230	villosum	Mill.	Solanum_villosum
102328	NA	Knapp, S	0	6	2015	Syria	NA	N	E	36.21177	37.14717	0	villosum	Mill.	Solanum_villosum
102329	NA	Knapp, S	0	6	2015	Germany	NA	N	E	50.73743	7.098211	0	villosum	Mill.	Solanum_villosum
102330	NA	Knapp, S	0	6	2015	Cyprus	NA	N	E	34.83222	32.88889	760	villosum	Mill.	Solanum_villosum
102333	NA	Knapp, S; Särkinen, T	0	12	2016	Oman	With Acacia etbaica, Cordia sp., Cadaba farinosa	N	E	17.2525	54.18222	910	nigrum	L.	Solanum_nigrum
102334	NA	Knapp, S	0	6	2015	Morocco	Foot of limestone cliff	N	W	35.54538	-5.375094	430	villosum	Mill.	Solanum_villosum
102338	NA	Knapp, S	0	6	2015	Saudi Arabia	NA	N	E	19.32434	44.53953	0	villosum	Mill.	Solanum_villosum
102339	NA	Knapp, S	0	6	2015	Oman	In irrigated date garden	N	E	23.98333	57.1	10	villosum	Mill.	Solanum_villosum
102340	NA	Knapp, S	0	6	2015	Turkey	Roadside	N	E	36.37633	33.92531	3	villosum	Mill.	Solanum_villosum
102341	NA	Knapp, S	0	6	2015	Yemen	In Sorghum fields in Wadi	N	E	13.60938	43.93661	1300	villosum	Mill.	Solanum_villosum
102342	NA	Knapp, S	0	6	2015	Sweden	in ruderalis, introduced	N	E	57.74969	11.98365	0	villosum	Mill.	Solanum_villosum
102347	NA	Knapp, S	0	6	2015	Algeria	Rocky mountain slopes	N	E	23.20519	5.618397	2200	villosum	Mill.	Solanum_villosum
102351	NA	Knapp, S	0	6	2015	Lebanon	NA	N	E	33.73556	35.52722	0	villosum	Mill.	Solanum_villosum
102353	NA	Knapp, S	0	6	2015	Iraq	Fallow field	N	E	36.38653	43.13993	0	villosum	Mill.	Solanum_villosum
102354	NA	Knapp, S	0	6	2015	Morocco	NA	N	W	31.23979	-7.809058	1200	villosum	Mill.	Solanum_villosum
102357	NA	Knapp, S	0	6	2015	Greece	edge of irrigation channel	N	E	37.7124	26.79911	0	villosum	Mill.	Solanum_villosum
102358	NA	Knapp, S	0	6	2015	Sweden	Delsjöupplaget (= some warehouse?) In ruderatis	N	E	57.70006	12.07929	0	villosum	Mill.	Solanum_villosum
102359	NA	Knapp, S	0	6	2015	Italy	Ex rupibus calcareis Liguriæ juxta <u>nizza maritima</u>	N	E	44.31679	8.396494	0	villosum	Mill.	Solanum_villosum
102363	NA	Knapp, S	0	6	2015	Hungary	ad viaj prope Kömläd	N	E	46.52813	18.98403	0	villosum	Mill.	Solanum_villosum
102367	NA	Knapp, S	0	6	2015	Greece	NA	N	E	36.90311	26.00185	0	villosum	Mill.	Solanum_villosum
10237	NA	NA	0	0	0	Peru	lomas hillside	S	W	-15.233333	-74.933333	620	edmondstonii	Hook.f.	Solanum_edmondstonii
102370	NA	Knapp, S	0	6	2015	France	NA	N	E	45.07635	4.959347	0	villosum	Mill.	Solanum_villosum
102373	NA	Knapp, S	0	6	2015	Algeria	NA	N	E	36.53333	2.783333	0	villosum	Mill.	Solanum_villosum
102374	NA	Knapp, S	0	6	2015	Italy	Ex calcareis montanis Venetis juxta Bassano	N	E	45.76545	11.7338	0	villosum	Mill.	Solanum_villosum
102376	NA	Knapp, S	0	6	2015	Croatia	Roadside	N	E	42.67109	18.07745	1	villosum	Mill.	Solanum_villosum
102379	NA	Knapp, S	0	6	2015	France	NA	N	E	43.61077	3.876717	0	villosum	Mill.	Solanum_villosum
102380	NA	Knapp, S	0	6	2015	Greece	Edge of fields	N	E	36.28956	27.94334	0	villosum	Mill.	Solanum_villosum
102381	NA	Knapp, S	0	6	2015	Italy	In agris humidis prope Laconi Sardiniæ	N	E	41.10537	9.4333	0	nigrum	L.	Solanum_nigrum
102382	NA	Knapp, S	0	6	2015	Italy	S. rockey slopes	N	E	38	12.33333	10	villosum	Mill.	Solanum_villosum
102384	NA	Knapp, S	0	6	2015	Australia	Soil - grey sand	S	E	-35.85977	140.0193	0	triflorum	Nutt.	Solanum_triflorum
102386	NA	Nee, M	0	0	2005	United States	Wet ditch bank	N	W	38.36865	-108.9642	1645	triflorum	Nutt.	Solanum_triflorum
102389	NA	Nee, M	0	0	2005	United States	NA	N	W	39.7981	-118.4599	1300	triflorum	Nutt.	Solanum_triflorum
102391	NA	Särkinen, T	0	5	2015	Peru	NA	S	W	-13.2507	-70.9846	2873	pallidum	Rusby	Solanum_pallidum
102394	NA	Särkinen, T	0	5	2015	Peru	NA	S	W	-10.0542	-75.5458	1777	albidum	Dunal	Solanum_albidum
102409	NA	Knapp, S	3	8	2016	Argentina	Edge of steep slope forest of Tipuana tipu, Anadenanthera	S	W	-24.2806	-65.177	1200	reductum	C.V.Morton	Solanum_reductum
102410	NA	Knapp, S	0	0	2012	Argentina	on gentle slopes with irrigation channel through arid scrub	S	W	-23.35141	-65.21577	2950	salicifolium	Phil.	Solanum_salicifolium
102411	NA	Särkinen, T; Knapp, S	3	8	2016	Bolivia	NA	S	W	-17.2984	-63.4319	290	aloysiifolium	Dunal	Solanum_aloysiifolium
102415	NA	Särkinen, T; Knapp, S	3	8	2016	United States	Disturbed area next to service road	N	W	37.14038	-114.0185	0	americanum	Mill.	Solanum_americanum
102417	NA	Särkinen, T	0	0	2015	Australia	Riparian woodland of Casuarina cunninghamiana, Eucalyptus tereticornis, Callistemon viminalis, Lantana camara, Acacia irrorata. Brown sandy loam	S	E	-26.79041	152.1547	0	opacum	A.Braun & C.D.Bouché	Solanum_opacum
102418	NA	Särkinen, T	0	0	2015	Argentina	NA	S	W	-26.42512	-65.47428	2906	annuum	C.V.Morton	Solanum_annuum
102421	NA	Särkinen, T	0	0	2015	Argentina	NA	S	W	-27.42169	-67.53002	2405	echegarayi	Hieron.	Solanum_echegarayi
102425	NA	Särkinen, T	0	0	2015	Argentina	NA	S	W	-26.33583	-66.03167	2216	salamancae	Hunz. & Barboza	Solanum_salamancae
102427	NA	Särkinen, T	0	0	2015	Argentina	NA	S	W	-23.51024	-65.49291	3600	sinuatirecurvum	Bitter	Solanum_sinuatirecurvum
102434	NA	Knapp, S	0	6	2015	Portugal	cultivated terraces on clifftop slope	N	W	32.65542	-17.00333	500	nigrum	L.	Solanum_nigrum
102437	NA	Knapp, S	0	6	2015	Angola	NA	S	E	-16.28022	16.15809	0	terminale	Forssk.	Solanum_terminale
10244	NA	Vorontsova, MS	0	0	2008	Sudan	NA	N	E	19.103889	37.33	0	coagulans	Forssk.	Solanum_coagulans
102440	NA	Knapp, S	0	6	2015	Papua New Guinea	NA	S	E	-5.583044	154.8222	600	peekelii	Bitter	Solanum_peekelii
102441	NA	Knapp, S	0	6	2015	Papua New Guinea	NA	S	E	-5.583044	154.8222	600	opacum	A.Braun & C.D.Bouché	Solanum_opacum
102442	NA	Knapp, S	0	6	2015	Solomon Islands	valley bottom in riverside sand in full sun	S	E	-9.565033	160.1124	0	opacum	A.Braun & C.D.Bouché	Solanum_opacum
102445	NA	Knapp, S	0	6	2015	Vanuatu	lit et bords de la riviere	S	E	-15.2631	166.9148	150	americanum	Mill.	Solanum_americanum
102446	NA	Knapp, S	0	6	2015	Vanuatu	NA	S	E	-15.37039	166.7113	1130	americanum	Mill.	Solanum_americanum
102448	NA	Knapp, S	0	6	2015	Vanuatu	beside new road	S	E	-18.9	169.1833	150	americanum	Mill.	Solanum_americanum
102450	NA	Knapp, S	0	6	2015	New Caledonia	foret galerie	S	E	-21.53421	165.9519	200	americanum	Mill.	Solanum_americanum
102452	NA	Nee, M	0	0	2009	Peru	bosque primario	S	W	-13.06667	-72.36667	2420	ursinum	Rusby	Solanum_ursinum
102454	NA	Knapp, S	0	7	2015	Peru	bosque intervenido	S	W	-15.6425	-73.06861	800	caricaefolium	Rusby	Solanum_caricaefolium
102457	NA	Knapp, S	0	7	2015	Australia	steep to moderate slopes of white-grey soils derived from percipice Sandstones; tall open fores tof Eucalyptus decorticans with occasional Corymbia cloeziana and Corymbia trachyphloia, lower tree layer of Acacia pubicosta and Acacia blakei; desne lower shrub layer of Boronia palasepala, Dodonaea triangularis, ground layer of Scleria sphacelata and Cleistochloa subjuncea	S	E	-24.30417	150.6544	380	jucundum	A.R.Bean	Solanum_jucundum
10246	NA	Vorontsova, MS	0	0	2008	Sudan	NA	N	E	21.966667	36.85	0	coagulans	Forssk.	Solanum_coagulans
102460	NA	Knapp, S	0	7	2015	Switzerland	NA	N	E	47.57594	7.591917	0	pygmaeum	Cav.	Solanum_pygmaeum
102461	NA	Knapp, S	0	7	2015	Kenya	Podocarpus and Arundinaria forest; uppermost extent of the species; side of track	S	E	-0.178833	37.17883	2639	phoxocarpum	Voronts.	Solanum_phoxocarpum
102482	NA	Aubriot, X	0	7	2015	Indonesia	NA	S	E	-3.142704	129.363	0	poka	Dunal	Solanum_poka
102483	NA	Aubriot, X	0	7	2015	Indonesia	Limestone area	S	E	-3	129.1833	830	poka	Dunal	Solanum_poka
102484	NA	Aubriot, X	0	7	2015	Indonesia	Evergreen forest	S	E	-1.019556	122.1751	980	poka	Dunal	Solanum_poka
102487	NA	Aubriot, X	0	7	2015	Indonesia	Buschwald, sumpfig, lehm	S	E	-4.156176	121.6849	150	poka	Dunal	Solanum_poka
102488	NA	Aubriot, X	0	7	2015	Indonesia	In lowland secondary forest. Rather common; in or edge of Alan-alan field, in sunny place	S	E	-3.2	130.5333	10	poka	Dunal	Solanum_poka
102490	NA	Aubriot, X	0	7	2015	Indonesia	NA	N	E	1.301979	124.9134	0	poka	Dunal	Solanum_poka
102491	NA	Aubriot, X	0	7	2015	Indonesia	NA	S	E	-5.417843	119.9281	1500	poka	Dunal	Solanum_poka
102493	NA	Aubriot, X	0	7	2015	Indonesia	Steep rocky slope	S	E	-8.640664	120.4642	1500	torvoideum	Merr. & L.M.Perry	Solanum_torvoideum
102494	NA	Aubriot, X	0	4	2015	India	Common	N	E	13.67813	74.69566	0	hovei	Dunal	Solanum_hovei
102506	NA	Aubriot, X	0	4	2015	India	Few scarcely distributed	N	E	14.46065	74.54046	0	hovei	Dunal	Solanum_hovei
102509	NA	Aubriot, X	0	4	2015	India	NA	N	E	13.50163	75.079	0	hovei	Dunal	Solanum_hovei
10251	NA	Vorontsova, MS	0	0	2008	Sudan	by roadside	N	E	12.466667	33.483333	0	coagulans	Forssk.	Solanum_coagulans
102510	NA	Aubriot, X	0	4	2015	India	Few, scarcely distributed	N	E	19.07197	73.53569	0	hovei	Dunal	Solanum_hovei
102511	NA	Aubriot, X	0	4	2015	India	On hill slope	N	E	16.41389	73.99778	0	hovei	Dunal	Solanum_hovei
102512	NA	Aubriot, X	0	4	2015	India	NA	N	E	29.40418	80.08422	0	hovei	Dunal	Solanum_hovei
102513	NA	Aubriot, X	0	4	2015	India	Grazed area	N	E	18.51262	73.61415	0	hovei	Dunal	Solanum_hovei
10252	NA	Vorontsova, MS	0	8	2010	Angola	sparsim in collis dumetosis	S	E	-9.266667	15.183333	0	anomalum	Thonn.	Solanum_anomalum
102521	NA	Aubriot, X	0	4	2015	India	NA	N	E	17.43	73.65	0	hovei	Dunal	Solanum_hovei
102525	NA	Aubriot, X	0	4	2015	India	Rare	N	E	15.87971	74.04764	0	hovei	Dunal	Solanum_hovei
102526	NA	Aubriot, X	0	4	2015	India	Along road with Lantana, Carissa, etc. Frequent	N	E	20.25845	73.50305	0	hovei	Dunal	Solanum_hovei
102528	NA	Aubriot, X	0	4	2015	India	Frequent	N	E	19.346	73.74631	0	hovei	Dunal	Solanum_hovei
102529	NA	Aubriot, X	0	4	2015	India	NA	N	E	18.36621	73.75604	0	hovei	Dunal	Solanum_hovei
102530	NA	Aubriot, X	0	4	2015	India	Gravelly soil. Rarely distributed	N	E	19.02952	73.70665	0	hovei	Dunal	Solanum_hovei
102534	NA	Aubriot, X	0	4	2015	India	Few scarce	N	E	16.38197	73.81103	0	hovei	Dunal	Solanum_hovei
102536	NA	Aubriot, X	0	4	2015	India	Few frequent on rocky slopes	N	E	15.88389	73.83894	0	hovei	Dunal	Solanum_hovei
102552	NA	Aubriot, X	0	4	2015	India	On field edges near Ficus sp. & along with Leuca sp. Few, scarce	N	E	16.96693	74.00261	0	hovei	Dunal	Solanum_hovei
102553	NA	Aubriot, X	0	4	2015	India	Along with Leea sp. & Pogostemon sp. Few, scarce	N	E	16.05654	73.46875	0	hovei	Dunal	Solanum_hovei
102558	NA	Aubriot, X	0	4	2015	India	NA	N	E	11.41	76.7034	0	wightii	Nees	Solanum_wightii
102562	NA	Aubriot, X	0	4	2015	India	In the open forest areas	N	E	20.18629	73.01962	0	hovei	Dunal	Solanum_hovei
102565	NA	Aubriot, X	0	4	2015	India	NA	N	E	20.0896	73.17469	0	hovei	Dunal	Solanum_hovei
102572	NA	Aubriot, X	0	4	2015	India	Common in the undergrowth	N	E	19.70042	72.82194	0	hovei	Dunal	Solanum_hovei
102575	NA	Aubriot, X	0	4	2015	India	Frequently distributed	N	E	19.56028	72.94255	0	hovei	Dunal	Solanum_hovei
102577	NA	Aubriot, X	0	4	2015	India	Frequent	N	E	20.17681	73.38855	0	hovei	Dunal	Solanum_hovei
102578	NA	Aubriot, X	0	4	2015	India	NA	N	E	17.67843	73.94017	0	hovei	Dunal	Solanum_hovei
10258	NA	Vorontsova, MS	0	0	2010	Mozambique	floresta abierta com dominancia de Acacia spp, Sideroxylon sp., Celastraceas; Asparagus sp., Euclea sp., com un estrato de gramineas	S	E	-26.801944	32.235278	0	torreanum	A.E.Gonç.	Solanum_torreanum
102584	NA	Aubriot, X	0	4	2015	India	Few on the borders of the fields	N	E	19.2079	73.83863	0	hovei	Dunal	Solanum_hovei
10259	NA	Vorontsova, MS	0	8	2010	Angola	sol rocallieux siliceux	S	E	-14.896742	13.455693	1850	catombelense	Peyr.	Solanum_catombelense
102593	NA	Aubriot, X	0	4	2015	India	Common on the outskirts of the forest	N	E	14.99311	74.04764	0	hovei	Dunal	Solanum_hovei
102594	NA	Aubriot, X	0	4	2015	India	Rare	N	E	15.34917	73.93139	0	hovei	Dunal	Solanum_hovei
102595	NA	Aubriot, X	0	4	2015	India	Rare. Near the village only	N	E	15.55653	73.83603	0	hovei	Dunal	Solanum_hovei
10260	NA	Vorontsova, MS	0	8	2010	Namibia	NA	S	E	-17.833333	15.516667	0	humile	Lam.	Solanum_humile
102607	NA	Aubriot, X	0	4	2015	India	NA	N	E	18.45754	73.86774	0	hovei	Dunal	Solanum_hovei
102613	NA	Aubriot, X	0	4	2015	India	NA	N	E	18.82725	74.37301	0	hovei	Dunal	Solanum_hovei
102614	NA	Aubriot, X	0	4	2015	India	In the meadow. Rare	N	E	19.274	74.296	0	hovei	Dunal	Solanum_hovei
102638	NA	Aubriot, X	0	4	2015	India	Frequent along bank of pond	N	E	12.22198	76.00147	0	multiflorum	Roth	Solanum_multiflorum
10264	NA	Vorontsova, MS	0	0	2010	Malawi	just inside evergreen forest	S	E	-13.366667	34	1371	anguivi	Lam.	Solanum_anguivi
102640	NA	Aubriot, X	0	4	2015	India	NA	N	E	12.736	75.90274	0	multiflorum	Roth	Solanum_multiflorum
102644	NA	Aubriot, X	0	4	2015	India	Open, on forest edge	N	E	12.2	75.76667	0	multiflorum	Roth	Solanum_multiflorum
102645	NA	Aubriot, X	0	4	2015	India	NA	N	E	13.50266	75.09032	0	multiflorum	Roth	Solanum_multiflorum
10265	NA	Vorontsova, MS	0	8	2010	Tanzania	common in east coast bush	S	E	-6.156854	39.401284	0	zanzibarense	Vatke	Solanum_zanzibarense
102651	NA	Aubriot, X	0	4	2015	India	NA	N	E	21.40301	77.32681	0	multiflorum	Roth	Solanum_multiflorum
102657	NA	Aubriot, X	0	4	2015	India	In open areas of hill, with Solanum torvum & Lantana	N	E	12.23484	75.64084	0	multiflorum	Roth	Solanum_multiflorum
102659	NA	Aubriot, X	0	4	2015	India	On wastelands, in cleared forest areas	N	E	13.73946	75.02461	0	multiflorum	Roth	Solanum_multiflorum
10266	NA	Vorontsova, MS	0	7	2010	Kenya	NA	S	E	-2.863277	40.097602	0	usaramense	Dammer	Solanum_usaramense
102661	NA	Aubriot, X	0	4	2015	India	In wastelands and cleared forest areas	N	E	13.31526	75.7754	0	multiflorum	Roth	Solanum_multiflorum
102662	NA	Aubriot, X	0	4	2015	India	NA	N	E	24.57698	72.71444	0	hovei	Dunal	Solanum_hovei
10267	NA	Vorontsova, MS	0	8	2010	Angola	desert	S	E	-14.733333	13.45	0	catombelense	Peyr.	Solanum_catombelense
102676	NA	Hul, S	0	0	2012	Cambodia	NA	n	e	10.65639	103.6158	66	cyanocarphium	Blume	Solanum_cyanocarphium
102677	NA	Hul, S	0	2	2014	Cambodia	Forêt	n	e	12.42611	107.2977	0	cyanocarphium	Blume	Solanum_cyanocarphium
102679	NA	Aubriot, X	0	9	2015	Indonesia	NA	N	E	2.105108	99.82784	0	cyanocarphium	Blume	Solanum_cyanocarphium
10268	NA	Vorontsova, MS	0	8	2010	Angola	roue de transition, foret seche et savane a copeifera	S	E	-14.90464	12.824151	500	catombelense	Peyr.	Solanum_catombelense
102683	NA	Knapp, S	0	10	2019	Fiji	Along stream. Dense forest	S	E	-17.61394	177.973	725	ratale	D.McClelland	Solanum_ratale
102690	NA	Knapp, S	0	10	2015	Democratic Republic of the Congo	champ de haricots/maiz	N	E	0.15	29.28333	1800	tarderemotum	Bitter	Solanum_tarderemotum
102691	NA	Knapp, S	0	10	2015	Democratic Republic of the Congo	savane	S	E	-2.366667	28.78333	0	tarderemotum	Bitter	Solanum_tarderemotum
102692	NA	Knapp, S	0	10	2015	Burundi	jachère en bordure de la forêt claire	S	E	-3.95	29.45	850	villosum	Mill.	Solanum_villosum
102693	NA	Knapp, S	0	10	2015	Burundi	plage de sable bord Tanganyika	S	E	-3.733333	29.3	780	villosum	Mill.	Solanum_villosum
102695	NA	Knapp, S	0	10	2015	New Zealand	NA	S	E	-36.53333	174.6833	0	americanum	Mill.	Solanum_americanum
102700	NA	Knapp, S	0	10	2015	New Zealand	rocky places	S	E	-43.57144	172.7645	0	nigrum	L.	Solanum_nigrum
102707	NA	Knapp, S	0	10	2015	New Zealand	semi-shade	S	W	-29.26667	-177.9194	0	americanum	Mill.	Solanum_americanum
102708	NA	Knapp, S	0	10	2015	New Zealand	roadside in low-lying Phormium tenax-Cordyline australis area	S	E	-40.68333	172.6833	0	chenopodioides	Lam.	Solanum_chenopodioides
10271	NA	Vorontsova, MS	0	8	2010	South Sudan	tangle with <em>Acalypha </em>sp.	N	E	5.166667	31.7	450	hastifolium	Hochst. ex Dunal	Solanum_hastifolium
102710	NA	Knapp, S	0	10	2015	New Zealand	NA	S	E	-36.75	175.5333	340	nigrum	L.	Solanum_nigrum
102711	NA	Knapp, S	0	10	2015	New Zealand	at edge of car park	S	E	-36.75	174.75	0	nigrum	L.	Solanum_nigrum
102713	NA	Knapp, S	0	10	2015	Australia	semi-evergreen vine thicket on chocolate colored soil; emergents include Acacia fasciculifera and Brachychiton rupestris; common canpoy species are Cassine australis, Notelaea microcarpa, Backhousia angustifolia, Croton insularis, Planchonella cotinifolia and Excoecaria dallachyana	S	E	-25.2	148.9833	520	semiarmatum	F.Muell.	Solanum_semiarmatum
102715	NA	Knapp, S	0	10	2015	Vanuatu	densely weedy area; full sunlight	S	E	-15.33038	167.1571	50	opacum	A.Braun & C.D.Bouché	Solanum_opacum
102716	NA	Knapp, S	0	10	2015	Fiji	in banana plantations	S	E	-19.12448	177.9968	200	opacum	A.Braun & C.D.Bouché	Solanum_opacum
102717	NA	Knapp, S	0	10	2015	Fiji	clearing	S	W	-19.14592	-178.6009	0	opacum	A.Braun & C.D.Bouché	Solanum_opacum
102719	NA	Knapp, S	0	10	2015	Fiji	on open gravel banks	S	E	-18.15388	178.0271	50	opacum	A.Braun & C.D.Bouché	Solanum_opacum
10272	NA	Vorontsova, MS	0	0	2010	Ethiopia	NA	N	E	11.133333	39.632035	2600	adoense	Hochst. ex A.Rich.	Solanum_adoense
102720	NA	Knapp, S	0	10	2015	Fiji	NA	S	E	-18.01718	178.4864	0	opacum	A.Braun & C.D.Bouché	Solanum_opacum
102724	NA	Knapp, S	0	10	2015	Fiji	weed in village	S	E	-18.24655	178.1076	0	americanum	Mill.	Solanum_americanum
102725	NA	Knapp, S	0	10	2015	Nigeria	in rock shade	N	E	10.63699	10.0808	0	villosum	Mill.	Solanum_villosum
102726	NA	Knapp, S	0	10	2015	Rwanda	low wet meadow	S	E	-1.480546	29.46911	3000	tarderemotum	Bitter	Solanum_tarderemotum
102729	NA	Knapp, S	0	7	2015	Venezuela	NA	N	W	10.36652	-67.58901	0	diversifolium	Dunal	Solanum_diversifolium
102730	NA	Knapp, S	0	7	2015	Argentina	disturbed sandy roadside soil, full sun	S	W	-39.59507	-64.43349	30	triflorum	Nutt.	Solanum_triflorum
102732	NA	Knapp, S	0	7	2015	Venezuela	NA	N	W	7.981631	-72.02992	2400	cornifolium	Dunal	Solanum_cornifolium
102734	NA	Knapp, S	0	7	2015	United States	oepn pinyon-juniper woodland; bare slopes and arroyo bottoms	N	W	35.72777	-105.9169	2220	triflorum	Nutt.	Solanum_triflorum
102737	NA	Aubriot, X	15	10	2015	Indonesia	NA	N	E	1.984976	98.63806	0	poka	Dunal	Solanum_poka
102739	NA	Knapp, S	0	10	2015	Mexico	desierto sarcocaulescente, primaaria; suleo arenoso amarillo	N	W	27.66667	-114.7667	50	hindsianum	Benth.	Solanum_hindsianum
102747	NA	Knapp, S	0	10	2015	Mexico	matorral desértico microfilo	N	W	27.55	-113.5667	35	hindsianum	Benth.	Solanum_hindsianum
102748	NA	Knapp, S	0	10	2015	Mexico	matorral sarcocaule; arroyo arenoso-pedregoso	N	W	24.96667	-110.8833	455	hindsianum	Benth.	Solanum_hindsianum
102749	NA	Knapp, S	0	10	2015	Mexico	selva baja caducifolia; ladera rocosa	N	W	24.08333	-110.1167	1100	hindsianum	Benth.	Solanum_hindsianum
102753	NA	Knapp, S	0	10	2015	Mexico	desert scrub	N	W	31.56667	-113.4333	200	hindsianum	Benth.	Solanum_hindsianum
102761	NA	Knapp, S	0	10	2015	Mexico	gentle rocky/gravelly volcanic desert slope, distrubed soil; Jatropha cuneata, Cylindropuntia cholla, larrea tridentata, Bursera microphylla, Fouqueira diguetii, Euphorbia magdalenae, Krameria erecta, K. paucifolia, Stenocereus gummosus, Prosopis glandulosus var. torreyana	N	W	26.87796	-111.9422	20	hindsianum	Benth.	Solanum_hindsianum
102766	NA	Knapp, S	0	10	2015	Mexico	NA	N	W	27.38333	-113.25	170	hindsianum	Benth.	Solanum_hindsianum
102771	NA	Knapp, S	0	10	2015	Mexico	NA	N	W	24.54611	-111.2481	100	hindsianum	Benth.	Solanum_hindsianum
102772	NA	Knapp, S	0	10	2015	Mexico	duna costera	N	W	23.79083	-97.73667	2	houstonii	Martyn	Solanum_houstonii
102777	NA	Knapp, S	0	10	2015	Mexico	localizada en terrenos de cultivo en descanso; selva baja caducifolia	N	W	19.36356	-103.8084	0	houstonii	Martyn	Solanum_houstonii
102779	NA	Knapp, S	0	10	2015	Mexico	pastizal halofito abierto	N	W	28.87332	-105.825	1200	heterodoxum	Dunal	Solanum_heterodoxum
102780	NA	Knapp, S	0	10	2015	Mexico	matorral subtropical (Ipomea murucoides, Euphorbia calyculata, Cedrela dugesii, Forestiera phillyreoides etc.)	N	W	19.55417	-101.3694	2070	pruinosum	Dunal	Solanum_pruinosum
102782	NA	Knapp, S; Särkinen, T	0	11	2015	Mexico	bosque de encinos y pinos, secundaria; suelo rojizo	N	W	20.56831	-98.47847	2100	pruinosum	Dunal	Solanum_pruinosum
102785	NA	Knapp, S	0	10	2015	Mexico	acahual de selva mediana subperennifolia	N	W	16.21444	-93.58417	1324	douglasii	Dunal	Solanum_douglasii
102791	NA	Knapp, S	0	10	2015	Mexico	matorral xerófilo, primaria	N	W	29.06667	-113.1667	0	hindsianum	Benth.	Solanum_hindsianum
102796	NA	Knapp, S	0	10	2015	Mexico	matorral con cardón, Prosopis, Bursera, Olneya y Larrea	N	W	27.29083	-112.9431	180	hindsianum	Benth.	Solanum_hindsianum
1028	NA	Knapp, S	0	1	2014	Bolivia	NA	S	W	-17.566642	-66.014089	0	aligerum	Schltdl.	Solanum_aligerum
102801	NA	Knapp, S	0	10	2015	Mexico	desert scrub with Simmondsia, Aesculus, Agave et al.	N	W	30.01667	-115.5389	250	hindsianum	Benth.	Solanum_hindsianum
102805	NA	Knapp, S	0	10	2015	Mexico	overgrazed scrub of Acacia, Prosopis, Cercidium, Larrea, Opuntia	N	W	26.35	-111.75	300	hindsianum	Benth.	Solanum_hindsianum
102806	NA	Knapp, S	0	10	2015	Mexico	steep sided canyon with Olneya, Lysiloma, Acacia, Ruellia, Pachycereus, Cercidium, Fouqueira diguetii on slopes above canyon	N	W	27.06667	-112.2	400	hindsianum	Benth.	Solanum_hindsianum
102812	NA	Knapp, S	0	10	2015	Mexico	open slope in upper part of canyon, steep unstable soil	N	W	28.16667	-111.0508	150	hindsianum	Benth.	Solanum_hindsianum
102835	NA	Knapp, S	0	10	2015	Honduras	in town	N	W	14.11667	-87.83333	1900	douglasii	Dunal	Solanum_douglasii
102837	NA	Knapp, S	0	10	2015	Mexico	[bought in market, brought from San Cristóbal de las Casas]	N	W	16.81917	-93.18917	0	douglasii	Dunal	Solanum_douglasii
102841	NA	Knapp, S	0	10	2015	Mexico	bosque de pino-encino	N	W	23.51667	-109.9333	1730	douglasii	Dunal	Solanum_douglasii
102843	NA	Knapp, S	0	10	2015	Mexico	NA	N	W	19.32278	-99.19456	2235	americanum	Mill.	Solanum_americanum
102844	NA	Knapp, S	0	10	2015	Mexico	bosque de Quercus con elementos de Pino	N	W	21.885	-103.8431	2020	pruinosum	Dunal	Solanum_pruinosum
102845	NA	Knapp, S	0	10	2015	Mexico	matorral xerófilo micrófilo	N	W	20.6919	-99.5809	1898	houstonii	Martyn	Solanum_houstonii
102849	NA	Knapp, S	0	1	2018	Mexico	huertas	N	W	17.05423	-96.71867	0	pruinosum	Dunal	Solanum_pruinosum
10285	NA	Vorontsova, MS	0	0	2010	Ethiopia	NA	N	E	11.3	39.683333	2000	schimperianum	Hochst. ex A.Rich.	Solanum_schimperianum
102853	NA	Knapp, S	0	10	2015	Marshall Islands	inhabited areas flooded by salt water during typhoon 3.5 months ago	N	E	5.921667	169.6425	0	opacum	A.Braun & C.D.Bouché	Solanum_opacum
102854	NA	Knapp, S	0	10	2015	Marshall Islands	NA	N	E	7.003825	171.6515	0	opacum	A.Braun & C.D.Bouché	Solanum_opacum
102855	NA	Knapp, S	0	10	2015	Marshall Islands	weedy distrubed ground; on ground disturbed by military operations	N	E	8.72541	167.7369	0	opacum	A.Braun & C.D.Bouché	Solanum_opacum
102856	NA	Knapp, S	0	10	2015	French Polynesia	sous-bois ombragée de forêt à Pisonia grandis	S	W	-7.933333	-140.5833	150	opacum	A.Braun & C.D.Bouché	Solanum_opacum
102857	NA	Knapp, S	0	10	2015	United States	pasture	N	W	19.95639	-155.3862	1371	opacum	A.Braun & C.D.Bouché	Solanum_opacum
102858	NA	Knapp, S	0	10	2015	United States	NA	N	W	21.97409	-159.5409	0	opacum	A.Braun & C.D.Bouché	Solanum_opacum
102859	NA	Knapp, S	0	10	2015	United States	coastal vegetation with Chenopodium oahuense, Heliotropium curassavicum, Chamaesyce celastroides var, amplectens, Lycium sandwichense, Osteomeles anthyllidifolia, Panicum fauriei, Sesuvium portulacastrum, Sida fallax	N	W	20.9411	-156.5322	0	opacum	A.Braun & C.D.Bouché	Solanum_opacum
102861	NA	Knapp, S	0	10	2015	United States	mixed mesophytic forest with Pisonia, Hedyotis, Guoldia, Psychotria, Charpenteria, Morinda and Hibiscus	N	W	21.54733	-158.1731	488	opacum	A.Braun & C.D.Bouché	Solanum_opacum
102862	NA	Knapp, S	0	10	2015	United States	NA	N	W	21.65473	-160.5421	0	opacum	A.Braun & C.D.Bouché	Solanum_opacum
102864	NA	Knapp, S	0	10	2015	French Polynesia	NA	S	W	-22.45485	-151.3431	0	opacum	A.Braun & C.D.Bouché	Solanum_opacum
102866	NA	Knapp, S	0	10	2015	French Polynesia	bord de torrent en station héliophile	S	W	-17.8	-149.25	940	opacum	A.Braun & C.D.Bouché	Solanum_opacum
102867	NA	Knapp, S	0	10	2015	French Polynesia	at upper tree limit	S	W	-17.87521	-148.0698	350	opacum	A.Braun & C.D.Bouché	Solanum_opacum
102870	NA	Knapp, S	0	10	2015	Fiji	in thicket on rocky summit	S	E	-12.47882	177.125	22	americanum	Mill.	Solanum_americanum
102872	NA	Knapp, S	0	10	2015	Malaysia	roadside vegetation; Crocker formation	N	E	5.816667	116.3333	1675	americanum	Mill.	Solanum_americanum
102873	NA	Knapp, S	0	10	2015	Malaysia	oak-laurel forest; Trusmadi formation and intrusives	N	E	6.05	116.6	1700	americanum	Mill.	Solanum_americanum
102874	NA	Knapp, S	0	10	2015	Indonesia	NA	N	E	1.777128	99.52825	0	americanum	Mill.	Solanum_americanum
102875	NA	Knapp, S	0	10	2015	United States	growing on a slope that was burned in summer 1991; with seedlings of Sida fallaz, Scheidea lydgatei, Dodonea viscosa, Melinis minutiflora and otehr introduced grasses	N	W	21.10311	-156.969	580	americanum	Mill.	Solanum_americanum
102876	NA	Knapp, S	0	10	2015	United States	rocky edge of dried salty inlet	N	W	21.86884	-160.2324	3	americanum	Mill.	Solanum_americanum
102880	NA	Knapp, S	0	10	2015	United States	NA	N	W	21.28646	-157.6815	60	americanum	Mill.	Solanum_americanum
102881	NA	Knapp, S	0	10	2015	United States	NA	N	W	21.39979	-157.7204	0	americanum	Mill.	Solanum_americanum
102882	NA	Knapp, S	0	10	2015	United States	open jeep trail in dense scrub or scurb forest on aa lava	N	W	20.70149	-156.1442	1380	americanum	Mill.	Solanum_americanum
102883	NA	Knapp, S	0	10	2015	United States	NA	N	W	21.65006	-157.9132	0	americanum	Mill.	Solanum_americanum
102887	NA	Knapp, S	0	10	2015	United States	Pennisetum grassland; gentle slopes; substrate a'a; associates Pennisetum setaceum, Dodonea viscosa	N	W	19.78754	-155.6701	1350	americanum	Mill.	Solanum_americanum
102891	NA	Knapp, S	0	10	2015	United States	roadside	N	W	19.19418	-155.4808	0	americanum	Mill.	Solanum_americanum
102893	NA	Knapp, S	0	10	2015	United States	marshy area with mixed mesophytic forest around perimeter	N	W	22.12768	-159.6615	1100	americanum	Mill.	Solanum_americanum
102894	NA	Knapp, S	0	10	2015	United States	rocky coast alogn windward side of island	N	W	21.94765	-160.1387	4	americanum	Mill.	Solanum_americanum
102895	NA	Knapp, S	0	10	2015	French Polynesia	several individuals noted in clearing; subsistence gardens	S	W	-8.89299	-140.1146	300	americanum	Mill.	Solanum_americanum
102897	NA	Knapp, S	0	10	2015	French Polynesia	xerophytic woodland roamed by feral goats, cattle, horses and pigs; along trail	S	W	-9.793675	-139.1202	300	americanum	Mill.	Solanum_americanum
102898	NA	Knapp, S	0	10	2015	French Polynesia	bord du route	S	W	-9.741382	-139.0027	170	americanum	Mill.	Solanum_americanum
102901	NA	Knapp, S	0	10	2015	Palau	NA	N	E	7.333333	134.4833	0	americanum	Mill.	Solanum_americanum
102902	NA	Knapp, S	0	10	2015	Northern Mariana Islands	NA	N	E	15.06802	145.6248	10	americanum	Mill.	Solanum_americanum
102903	NA	Knapp, S	0	10	2015	Northern Mariana Islands	dense mixed wet forest with abundant epiphytes and sparse undergrowth on disected coral limestone; tiny abandoned clearing	N	E	14.14833	145.1731	420	americanum	Mill.	Solanum_americanum
102904	NA	Knapp, S	0	10	2015	Guam	open ground	N	E	13.53624	144.8533	100	americanum	Mill.	Solanum_americanum
102908	NA	Knapp, S	0	10	2015	Guam	edge of forest, on limestone	N	E	13.6536	144.8601	121	americanum	Mill.	Solanum_americanum
102910	NA	Knapp, S	0	10	2015	Guam	NA	N	E	13.59798	144.9553	0	americanum	Mill.	Solanum_americanum
102914	NA	Knapp, S	0	10	2015	Marshall Islands	weedy edge of nursery plot on ground disturbed by military operations	N	E	8.730326	167.7394	0	americanum	Mill.	Solanum_americanum
102915	NA	Knapp, S	0	10	2015	Cook Islands	on sand spit welded to volcanic island; much disturbed by man	S	W	-18.84646	-159.7581	0	americanum	Mill.	Solanum_americanum
102919	NA	Knapp, S	0	10	2015	French Polynesia	en station héliophile	S	W	-17.61667	-149.5333	1410	americanum	Mill.	Solanum_americanum
102920	NA	Knapp, S	0	10	2015	French Polynesia	bord du route en station fraîche	S	W	-17.51667	-149.85	2	americanum	Mill.	Solanum_americanum
102921	NA	Knapp, S	0	10	2015	French Polynesia	NA	S	W	-17.69951	-149.3465	0	americanum	Mill.	Solanum_americanum
102924	NA	Knapp, S	0	10	2015	Samoa	wet forest	S	W	-13.66582	-172.5256	1200	americanum	Mill.	Solanum_americanum
102925	NA	Knapp, S	0	10	2015	Tonga	waste place around plantation	S	W	-21.37689	-174.9481	0	americanum	Mill.	Solanum_americanum
102927	NA	Knapp, S	0	10	2015	Northern Mariana Islands	NA	N	E	15.10334	145.7479	40	americanum	Mill.	Solanum_americanum
102928	NA	Knapp, S	0	10	2015	Indonesia	NA	S	E	-9.184064	125.1118	0	americanum	Mill.	Solanum_americanum
102931	NA	Knapp, S	0	10	2015	Mexico	bosque de Quercus (dominado por Q. deserticola)	N	W	19.3752	-101.1953	2170	douglasii	Dunal	Solanum_douglasii
102934	NA	Knapp, S	0	10	2015	Mexico	NA	N	W	20.2048	-98.3	2230	douglasii	Dunal	Solanum_douglasii
102937	NA	Knapp, S	0	10	2015	Mexico	agricultura de temporal y cultivo anual; planicie	N	W	19.04	-98.3015	2580	douglasii	Dunal	Solanum_douglasii
102941	NA	Knapp, S	0	10	2015	Mexico	bosque mesófilo de montaña	N	W	19.2118	-100.144	2500	douglasii	Dunal	Solanum_douglasii
102942	NA	Knapp, S	0	10	2015	Mexico	bosque de encino, secundaria; suelo fluvisoleútirco greuso; llanura con alluvión, pendiente de 1%; templado subhúmedo, agricultra de temporal	N	W	19.1435	-97.5505	2620	douglasii	Dunal	Solanum_douglasii
10295	NA	Vorontsova, MS	0	0	2010	Malawi	cultivated land by side of river	S	E	-15.383333	35.333333	0	campylacanthum	Hochst. ex A.Rich.	Solanum_campylacanthum
102960	NA	Knapp, S	0	10	2015	Mexico	bosque de Pinus-Quercus	N	W	21.2318	-104.5722	1234	douglasii	Dunal	Solanum_douglasii
102961	NA	Knapp, S	0	10	2015	Mexico	bosque de Pinus teocote	N	W	19.4534	-97.372	2650	douglasii	Dunal	Solanum_douglasii
102963	NA	Knapp, S	0	10	2015	Mexico	bosque de Quercus; en cañada	N	W	21.3022	-105.0255	1160	douglasii	Dunal	Solanum_douglasii
102972	NA	Knapp, S	0	10	2015	Mexico	cultivos de Zea mays y Agave salmiana; depósitos clásiticos de la formación Tarango	N	W	20.083	-99.02	2140	douglasii	Dunal	Solanum_douglasii
102976	NA	Knapp, S	0	10	2015	Mexico	roadside near pine woods	N	W	19.57	-103.45	2000	douglasii	Dunal	Solanum_douglasii
102987	NA	Knapp, S	0	10	2015	Mexico	riparian drainage in short-tree forest; assoc. spp. Ceiba, Bursera, Vitex, Ficus, Bumelia, Coursetia, Erythrea, 'hecho'	N	W	28.29	-109.22	800	douglasii	Dunal	Solanum_douglasii
10299	NA	Samuels, J	0	0	2008	Malawi	roadside weed	S	E	-16.033333	35.5	860	campylacanthum	Hochst. ex A.Rich.	Solanum_campylacanthum
102991	NA	Knapp, S	0	10	2015	Mexico	costado de un río	N	W	19.4546	-99.5843	2925	douglasii	Dunal	Solanum_douglasii
1030	NA	Agra, MF	0	3	1998	Bolivia	NA	S	W	-16.337262	-67.82499	0	abutilifolium	Rusby	Solanum_abutilifolium
10300	NA	Vorontsova, MS	0	8	2010	South Sudan	NA	N	E	8.160055	28.65355	0	cerasiferum	Dunal	Solanum_cerasiferum
103002	NA	Knapp, S	0	10	2015	Mexico	bosque de pino; suelo negro	N	W	16.4504	-97.13028	2440	douglasii	Dunal	Solanum_douglasii
103004	NA	Knapp, S	0	10	2015	Mexico	vegetación secundaria de bosque de Quercus	N	W	19.02	-99.17	2750	douglasii	Dunal	Solanum_douglasii
10301	NA	Vorontsova, MS	0	8	2010	Uganda	clearing in elephant grass	S	E	-0.134854	30.496229	1432	campylacanthum	Hochst. ex A.Rich.	Solanum_campylacanthum
10302	NA	Vorontsova, MS	0	0	2010	Mozambique	mata de galerias	S	E	-13.198889	37.499444	0	richardii	Dunal	Solanum_richardii
103021	NA	Knapp, S	0	10	2015	Mexico	bosque de conferas (Abies religiosa)	N	W	19.62716	-100.29	2910	douglasii	Dunal	Solanum_douglasii
10303	NA	Lester, RN	6	7	2005	Angola	in arenosis ad flum.	S	E	-8.4	13.4	0	anomalum	Thonn.	Solanum_anomalum
103030	NA	Knapp, S	0	10	2015	Mexico	NA	N	W	27.3	-112.36	1430	douglasii	Dunal	Solanum_douglasii
103033	NA	Knapp, S	0	10	2015	Mexico	bosque de pino-encino con Opuntia, Agave, Mimosa, Arctostaphylos, Comarostaphylis	N	W	20.5814	-100.1626	2277	douglasii	Dunal	Solanum_douglasii
10304	NA	Heine, HH	0	12	1958	Angola	NA	S	E	-7.95	13.5	0	anomalum	Thonn.	Solanum_anomalum
103040	NA	Knapp, S	0	10	2015	Mexico	pine-oak forst	N	W	28.2044	-109.0142	2100	douglasii	Dunal	Solanum_douglasii
103043	NA	Knapp, S	0	10	2015	Mexico	vegetación secundaria de bosque mesófilo de montaña con Senecio, Buddleia, Solanum, Cestrum, Rubus	N	W	19.283	-103.57	1900	douglasii	Dunal	Solanum_douglasii
103048	NA	Knapp, S	0	10	2015	Mexico	huerta	N	W	17.0956	-99.3135	0	douglasii	Dunal	Solanum_douglasii
103049	NA	Knapp, S	0	10	2015	Mexico	bosque mesófilo de montaña	N	W	15.0204	-92.1003	683	douglasii	Dunal	Solanum_douglasii
103051	NA	Knapp, S	0	10	2015	Mexico	NA	N	W	16.1806	-96.1801	2050	douglasii	Dunal	Solanum_douglasii
103052	NA	Knapp, S	0	10	2015	Mexico	bosque de Quercus con Prunus, Solanum y Cestrum	N	W	21.5132	-103.5507	0	douglasii	Dunal	Solanum_douglasii
103063	NA	Knapp, S	0	10	2015	Mexico	bosque mesófilo de montaña	N	W	18.3504	-99.3907	2480	douglasii	Dunal	Solanum_douglasii
103066	NA	Knapp, S	0	10	2015	Mexico	bosque mesófilo de montaña; suelo café, rocoso	N	W	17.3611	-99.5027	2680	douglasii	Dunal	Solanum_douglasii
103070	NA	Knapp, S	0	10	2015	Mexico	in ryolite area; with Quercus gravesii, Acer, Fraxinus velutina, Vitis, Juglans, Diospyros etc.	N	W	28.55	-102.33	1700	douglasii	Dunal	Solanum_douglasii
103071	NA	Knapp, S	0	10	2015	Mexico	in distrubed cienaga area of slump sping with Apocynu, Sorghum, carex, Baccahris, Eleocharis, Muhlenbergia etc.	N	W	28.273	-102.04	1400	douglasii	Dunal	Solanum_douglasii
103072	NA	Knapp, S	0	10	2015	Mexico	NA	N	W	23.26	-109.48	200	douglasii	Dunal	Solanum_douglasii
103074	NA	Knapp, S	0	10	2015	Mexico	ssandy beach	N	W	29.09	-114.44	0	douglasii	Dunal	Solanum_douglasii
103076	NA	Knapp, S	0	10	2015	Mexico	gravelly wash of canyon	N	W	31.38	-116.28	200	douglasii	Dunal	Solanum_douglasii
103081	NA	Knapp, S	0	11	2015	Bolivia	sandbar woodlands	S	W	-18.16667	-63.53333	600	acutilobum	Dunal	Solanum_acutilobum
103087	NA	Knapp, S	0	11	2015	Bolivia	cultivated in rich soil	S	W	-17.27879	-66.47296	4000	ajanhuiri	Juz. & Bukasov	Solanum_ajanhuiri
103091	NA	Barrett, RL	15	8	2012	Australia	broken sandstone in fire-protected sites; open woodland with small shrubs over Triodia	S	E	-15.16092	126.258	385	zoeae	R.L.Barrett	Solanum_zoeae
103096	NA	Knapp, S	0	11	2015	Venezuela	NA	N	W	9.182979	-70.56122	2260	asperolanatum	Ruiz & Pav.	Solanum_asperolanatum
103098	NA	Knapp, S	0	11	2015	Venezuela	low forest	N	W	10.63333	-63.66667	0	cordovense	Sessé & Moc.	Solanum_cordovense
103099	NA	Knapp, S	0	11	2015	Suriname	Areas de bosque primario.	N	W	3.15	-56.45833	250	cordovense	Sessé & Moc.	Solanum_cordovense
103105	NA	Knapp, S	0	11	2015	Brazil	forêt ombrophile submontagnarde de plateau, mileu ouvert dégradé en bordure de route de terre battue	S	W	-9.192721	-36.42906	840	decompositiflorum	Sendtn.	Solanum_decompositiflorum
103107	NA	Knapp, S	0	11	2015	Brazil	forêt ombrophile submontagnarde, paturage à l'abondon en bordure de bas fond	S	W	-9.243738	-36.43478	700	capsicoides	All.	Solanum_capsicoides
10311	NA	Heine, HH	0	12	1958	Nigeria	NA	N	E	5.316667	8.566667	0	dasyphyllum	Schumach. & Thonn.	Solanum_dasyphyllum
103110	NA	Knapp, S	0	11	2015	Brazil	NA	S	W	-13.45528	-40.38861	0	leptostachys	Dunal	Solanum_leptostachys
103111	NA	Knapp, S	0	11	2015	Brazil	floresta ombrófila densa	S	W	-13.63111	-39.63111	0	lycocarpum	A.St.-Hil.	Solanum_lycocarpum
103112	NA	Knapp, S	0	11	2015	Brazil	NA	S	W	-14.18361	-39.66167	0	viarum	Dunal	Solanum_viarum
103113	NA	Knapp, S	0	11	2015	Brazil	mata Atlântica	S	W	-14.2769	-40.0221	0	didymum	Dunal	Solanum_didymum
103114	NA	Knapp, S	0	11	2015	Brazil	florest ombrófila densa	S	W	-13.63111	-39.63111	0	depauperatum	Dunal	Solanum_depauperatum
103117	NA	Knapp, S	0	11	2015	Brazil	florest ombrófila densa	S	W	-13.63111	-39.63111	0	stipulaceum	Willd.	Solanum_stipulaceum
103118	NA	Knapp, S	0	11	2015	Brazil	florest ombrófila densa	S	W	-13.63111	-39.63111	0	sisymbriifolium	Lam.	Solanum_sisymbriifolium
103119	NA	Knapp, S	0	11	2015	Brazil	florest ombrófila densa	S	W	-14.41417	-40.13361	0	asterophorum	Mart.	Solanum_asterophorum
103125	NA	Knapp, S	0	11	2015	Brazil	semi-deciduous tabuleiro forest in sugar cane plantation	S	W	-7.030556	-34.97139	24	jabrense	Agra & M.Nee	Solanum_jabrense
103126	NA	Knapp, S	0	11	2015	Suriname	gap in Micranda forest	N	W	3.893806	-56.17544	765	anceps	Ruiz & Pav.	Solanum_anceps
103129	NA	Knapp, S	0	11	2015	Belize	trailside in full sun	N	W	16.74056	-88.93583	0	rudepannum	Dunal	Solanum_rudepannum
103130	NA	Knapp, S	0	8	2016	Belize	transition between lowland forest on limestone and coastal mangrove; shrub swamp with saline influence on limestone and islands of low forest; low canopy to 4(-10) m with abundant cameraria latifolia 3 m, frequent Dalbergia glabra 3 m, occasional Metopium brownei 10 m, Acoelorraphe wrightii 4 m, rare Eerythroxylum guatemalense 5 m, and Acacia sp.; sparse her layer with few sedges <5%, large areas…	N	W	18.31889	-88.15944	0	donianum	Walp.	Solanum_donianum
103148	NA	Knapp, S	0	11	2015	Bolivia	bosque montano húmedo con Clusia, Weinmannia, Clethra y Miconia	S	W	-14.88944	-68.86139	3335	cutervanum	Zahlbr.	Solanum_cutervanum
103150	NA	Knapp, S	0	11	2015	Bolivia	bosque montano pluviestacional de yungas, con Clusia, Ericaceae	S	W	-15.13306	-68.89139	3403	inelegans	Rusby	Solanum_inelegans
103151	NA	Knapp, S	0	11	2015	Bolivia	bosque montano pluviestacional de yungas	S	W	-15.11083	-68.92361	2901	velutinum	Dunal	Solanum_velutinum
103154	NA	Knapp, S	0	11	2015	Bolivia	bosque montano pluvial de yungas, con Oenocarpus bataua	S	W	-15.08667	-68.48333	1380	roseum	Bohs	Solanum_roseum
103157	NA	Knapp, S	0	11	2015	Bolivia	bosque de yungas submontano inferior pluvial con Oenocarpus bataua y vegetación secundaria y cultivos; cerca del río	S	W	-15.13611	-68.47722	809	splendens	(Dunal) Bohs	Solanum_splendens
103165	NA	Knapp, S	0	11	2015	Bolivia	matorrales, arbustales y vegetación de yungas en ceja de monte inferior pluvial	S	W	-15.13583	-68.90583	3265	confusum	C.V.Morton	Solanum_confusum
103166	NA	Knapp, S	0	11	2015	Bolivia	NA	S	W	-14.88711	-66.72119	190	albidum	Dunal	Solanum_albidum
103167	NA	Knapp, S	0	11	2015	Bolivia	NA	S	W	-14.88711	-66.72119	190	caricaefolium	Rusby	Solanum_caricaefolium
103169	NA	Knapp, S	0	11	2015	Bolivia	bosque en lader con 35% de pendiente, exposición sureste; bosque de ralo de 6 m de latura, en el estrato arboreo se distinguen Polylepis, Myrcianthes y aliso, en elstrato arbustivo se observa Berberis y Baccharis	S	W	-17.14889	-66.79083	3050	comarapanum	M.Nee	Solanum_comarapanum
10317	NA	Vorontsova, MS	0	0	2010	Zimbabwe	NA	S	E	-18.979755	32.375927	914	aureitomentosum	Bitter	Solanum_aureitomentosum
103173	NA	Knapp, S	0	11	2015	Bolivia	pendiente de 60% con exposición de noreste; bosque ralo de unos 5 m de altura con Prosopis y Schinopsis; arbusteada compuesta de asteraceas y sapindaceas con pajonales ailados; suelos pedregosos con muy poca materia organica	S	W	-17.08583	-66.82222	3150	abutiloides	(Griseb.) Bitter & Lillo	Solanum_abutiloides
103174	NA	Knapp, S	0	11	2015	Bolivia	exposición noroeste, con pendiente de 30%; bosque montano húmedo en ladera de unos 20 m de altura, doinado por Weinmannia, Hedyosmum, Oreopanax y Clethra; sotobosque dominado por rubiaceas, pteridofitos, y melastomataceas, con presencia de muchas epifita	S	W	-17.14306	-65.97528	2200	inelegans	Rusby	Solanum_inelegans
103176	NA	Knapp, S	0	11	2015	Bolivia	exposición noroeste, con pendiente de 20%; bosque montano húmedo en ladera de unos 20 m de altura, doinado por Weinmannia, Hedyosmum, Oreopanax y Clethra; sotobosque dominado por rubiaceas, solanaceas, pteridofitos, y melastomataceas, con presencia de mu	S	W	-17.14389	-65.97361	2330	aphyodendron	S.Knapp	Solanum_aphyodendron
103179	NA	Knapp, S	0	11	2015	Bolivia	bosque de unos 15 m de altura, con pendiente elevada de 30% de inclinación; suelo pedregoso con materia organica en decomposición; familias importantes Melastomataceas, Solanaceas, y Rubiaceas	S	W	-17.19556	-65.79	1040	actaeibotrys	Rusby	Solanum_actaeibotrys
103185	NA	Knapp, S	0	11	2015	Bolivia	ladera en exposición noreste con 35% de pendiente; bosque montano húmedo dominado por Melastomataceas, Rubiaceas, y Asteraceas; sotobosque doinado por Ericaceas, Pteridophytos y abundantes biofitos; suelos poco profundos, cubierta por materia organica en	S	W	-16.89139	-66.22944	1800	ochrophyllum	Van Heurck & Müll.Arg.	Solanum_ochrophyllum
103186	NA	Knapp, S	0	11	2015	Bolivia	ladera en exposición noreste con 35% de pendiente; bosque montano húmedo dominado por Melastomataceas, Rubiaceas, y Asteraceas; sotobosque doinado por Ericaceas, Pteridophytos y abundantes biofitos; suelos poco profundos, cubierta por materia organica en	S	W	-16.89139	-66.22944	1800	aphyodendron	S.Knapp	Solanum_aphyodendron
103187	NA	Knapp, S	0	11	2015	Bolivia	bosque Tucumano-Boliviano, piso montano con Podocarpus parlatorei, Bocconia peracei y varias asteraceas	S	W	-19.82528	-64.10139	1810	consimile	C.V.Morton	Solanum_consimile
103188	NA	Knapp, S	0	11	2015	Bolivia	bosque semi-deciduo de transición Chaqueño-Tucumano Boliviano, en el estrato arbóreo Acacia albicorticata, Parapiptadenia excelsa, Cedrela, Schinopsis haenkeana, serie de myrtaceas, entre otros; suelos mayormente arenosos, pobres en materia orgánica, acompañados de laderas calcáreas	S	W	-19.17806	-63.92028	617	daphnophyllum	Bitter	Solanum_daphnophyllum
103190	NA	Knapp, S	0	11	2015	Bolivia	bosque semi-deciduo de transición Chaqueño-Tucumano Boliviano, en el estrato arbóreo Acacia albicorticata, Parapiptadenia excelsa, Cedrela, Schinopsis haenkeana, serie de myrtaceas, entre otros; suelos mayormente arenosos, pobres en materia orgánica, acompañados de laderas calcáreas	S	W	-19.17806	-63.92028	617	consimile	C.V.Morton	Solanum_consimile
103191	NA	Knapp, S	0	11	2015	Bolivia	bosque ribereño con Tessaria integrifolia y Acacia albicorticata; suelo arenoso-arcilloso aluvial	S	W	-19.07806	-63.67389	500	consimile	C.V.Morton	Solanum_consimile
103193	NA	Knapp, S	0	11	2015	Bolivia	bosque semideciduo a simpreverde tucumano-boliviano	S	W	-18.79583	-63.82917	1042	sessile	Ruiz & Pav.	Solanum_sessile
103195	NA	Knapp, S	0	11	2015	Bolivia	bosque semideciduo a simpreverde tucumano-boliviano	S	W	-18.78833	-63.87417	1554	albidum	Dunal	Solanum_albidum
103196	NA	Knapp, S	0	11	2015	Bolivia	bosque secundario	S	W	-18.81528	-63.88806	1960	bolivianum	Britton ex Rusby	Solanum_bolivianum
103197	NA	Knapp, S	0	11	2015	Bolivia	bosque seco con Anadenanthera colubrina, Capparis coimbrana, Manihot spp.	S	W	-18.8075	-63.91333	1245	abutiloides	(Griseb.) Bitter & Lillo	Solanum_abutiloides
103198	NA	Knapp, S	0	11	2015	Bolivia	bosque seco interandino con Schinopsis haenkeana, Cardenasiodendron brachypterum, Aspidosperma quebracho-blanco	S	W	-18.44056	-64.25139	1689	consimile	C.V.Morton	Solanum_consimile
103200	NA	Knapp, S	0	11	2015	Bolivia	bosque seco interandino con dosel muy abierto	S	W	-18.40444	-64.03111	1679	stuckertii	Bitter	Solanum_stuckertii
103201	NA	Knapp, S	0	11	2015	Bolivia	vegetación ribereña	S	W	-18.66583	-63.92389	700	sessile	Ruiz & Pav.	Solanum_sessile
103202	NA	Knapp, S	0	11	2015	Bolivia	vegetación ribereña	S	W	-18.66583	-63.92389	700	palinacanthum	Dunal	Solanum_palinacanthum
103203	NA	Knapp, S	0	11	2015	Bolivia	vegetación ribereña	S	W	-18.66583	-63.92389	700	consimile	C.V.Morton	Solanum_consimile
103205	NA	Knapp, S	0	11	2015	Bolivia	vegetación ribereña	S	W	-18.66583	-63.92389	700	incarceratum	Ruiz & Pav.	Solanum_incarceratum
103207	NA	Knapp, S	0	11	2015	Bolivia	bosque secundario tucumano-boliviano	S	W	-18.50583	-64.125	2337	nutans	Ruiz & Pav.	Solanum_nutans
103208	NA	Knapp, S	0	11	2015	Bolivia	mosiaco de vegetación Tucumano-Boliviano, valles secos interandinos, pre-puna y bosques transicionales	S	W	-18.41667	-63.82181	1770	nutans	Ruiz & Pav.	Solanum_nutans
10321	NA	Vorontsova, MS	0	0	2010	Somalia	NA	N	E	10.269722	45.123611	0	somalense	Franch.	Solanum_somalense
103210	NA	Knapp, S	0	11	2015	Bolivia	mosiaco de vegetación Tucumano-Boliviano, valles secos interandinos, pre-puna y bosques transicionales	S	W	-18.41667	-63.82181	1770	daphnophyllum	Bitter	Solanum_daphnophyllum
103214	NA	Knapp, S	0	11	2015	Bolivia	bosque ribereño; suelo arenoso y pedregoso	S	W	-18.44556	-64.10972	1993	palinacanthum	Dunal	Solanum_palinacanthum
103217	NA	Knapp, S	0	11	2015	Bolivia	bosque ribereño de los valles secos interandinos	S	W	-18.52556	-64.75306	1089	consimile	C.V.Morton	Solanum_consimile
103229	NA	Knapp, S	0	11	2015	Sierra Leone	NA	N	W	9.225	-11.11667	0	tarderemotum	Bitter	Solanum_tarderemotum
103231	NA	Knapp, S	0	11	2015	Nigeria	NA	N	E	6.856667	7.395833	0	tarderemotum	Bitter	Solanum_tarderemotum
103233	NA	Knapp, S	0	11	2015	Nigeria	by derelict bridge over Owerri River in Forest	N	E	7.089175	4.418425	0	tarderemotum	Bitter	Solanum_tarderemotum
103238	NA	Knapp, S	0	11	2015	CÃ´te d'Ivoire	waste places; secondary forest, sandy soil	N	W	5.336667	-4.1325	0	americanum	Mill.	Solanum_americanum
103239	NA	Knapp, S	0	11	2015	Nigeria	NA	N	E	6.524373	3.379228	0	americanum	Mill.	Solanum_americanum
10324	NA	Vorontsova, MS	0	8	2010	Angola	clareiras da mata aberta decidua	S	E	-14.666667	14.083333	0	anomalum	Thonn.	Solanum_anomalum
103240	NA	Knapp, S	0	11	2015	Ghana	rough ground	N	W	5.012116	-2.183799	0	americanum	Mill.	Solanum_americanum
103241	NA	Knapp, S	0	11	2015	Ghana	NA	N	W	5.1036	-1.24116	0	americanum	Mill.	Solanum_americanum
103243	NA	Knapp, S	0	11	2015	Ghana	weed of farmland	N	W	5.247636	-1.138166	0	americanum	Mill.	Solanum_americanum
103245	NA	Knapp, S	0	11	2015	Ghana	cultivated thicket behind coast	N	W	4.803205	-1.949949	0	americanum	Mill.	Solanum_americanum
10325	NA	Vorontsova, MS	0	0	2010	Angola	estepe desértica	S	E	-14.983333	12.666667	0	pauperum	C.H.Wright	Solanum_pauperum
103250	NA	Knapp, S	0	11	2015	Sierra Leone	NA	N	W	7.957438	-11.74086	91	americanum	Mill.	Solanum_americanum
103252	NA	Knapp, S	0	11	2015	Sierra Leone	waste place near railway station	N	W	8.036718	-12.08672	0	americanum	Mill.	Solanum_americanum
103256	NA	Knapp, S	0	11	2015	Ghana	NA	N	W	5.890578	-0.27073	0	americanum	Mill.	Solanum_americanum
10326	NA	Vorontsova, MS	0	0	2010	Malawi	open grassy woodland with <em>Colophospermum mopane </em>and <em>Acacia</em>	S	E	-15.066668	35.233333	0	campylacanthum	Hochst. ex A.Rich.	Solanum_campylacanthum
10329	NA	Vorontsova, MS	0	8	2010	Tanzania	bush country	S	E	-6.418938	39.488418	0	zanzibarense	Vatke	Solanum_zanzibarense
103303	NA	Knapp, S	0	11	2015	Equatorial Guinea	waste place	N	E	1.85	9.75	10	americanum	Mill.	Solanum_americanum
103305	NA	Knapp, S	0	11	2015	Democratic Republic of the Congo	NA	S	E	-0.633333	29.36667	0	americanum	Mill.	Solanum_americanum
103306	NA	Knapp, S	0	11	2015	Cameroon	cassava garden weeds	N	E	2.9	9.9	0	americanum	Mill.	Solanum_americanum
103307	NA	Knapp, S	0	11	2015	Democratic Republic of the Congo	NA	S	E	-9.016667	26.58333	1760	americanum	Mill.	Solanum_americanum
10331	NA	Lester, RN	15	8	2005	South Africa	NA	S	E	-27.887234	31.445473	0	dasyphyllum	Schumach. & Thonn.	Solanum_dasyphyllum
10332	NA	Knapp, S	0	0	2014	South Africa	NA	S	E	-29.933333	31	45	dasyphyllum	Schumach. & Thonn.	Solanum_dasyphyllum
103322	NA	Särkinen, T	0	10	2015	South Africa	widespread, bottom of rocky south facing slope	S	E	-26	28	1670	chenopodioides	Lam.	Solanum_chenopodioides
103325	NA	Särkinen, T	0	10	2015	South Africa	Old stock piles and surrounding vlei, all contaminated with Chromium-6	S	E	-25	29	1500	chenopodioides	Lam.	Solanum_chenopodioides
103326	NA	Särkinen, T	0	10	2015	South Africa	Roadside next to cultivated lands	S	E	-34.07	24.47	30	chenopodioides	Lam.	Solanum_chenopodioides
103330	NA	Särkinen, T	0	10	2015	South Africa	scrubby vegetation in area replanted with pines	S	E	-28.19	32.265	20	americanum	Mill.	Solanum_americanum
103333	NA	Särkinen, T	0	10	2015	South Africa	Growing in shade, with other species	S	E	-32.315	26.545	1430	sarrachoides	Sendtn.	Solanum_sarrachoides
10334	NA	Vorontsova, MS	0	8	2010	South Africa	ad sylv. margines prope fl. Umlaas	S	E	-28.833333	29.85	0	rubetorum	Dunal	Solanum_rubetorum
103344	NA	Särkinen, T	0	10	2015	South Africa	on serpentine	S	E	-25.57318	30.53807	1550	retroflexum	Dunal	Solanum_retroflexum
10335	NA	Vorontsova, MS	0	8	2010	South Africa	in fruticetus	S	E	-29.70621	31.006116	40	rubetorum	Dunal	Solanum_rubetorum
103352	NA	Särkinen, T	0	10	2015	South Africa	growing on rocky outcrop	S	E	-32.312	26.541	1500	retroflexum	Dunal	Solanum_retroflexum
103356	NA	Särkinen, T	0	10	2015	South Africa	common in the area, ploughed land, disturbed area	S	E	-32.373	27.073	0	retroflexum	Dunal	Solanum_retroflexum
103357	NA	Särkinen, T	0	10	2015	South Africa	old river course below dam, habitat dry river/stream bed, soil gravel, substrate stony soil/rocky, moisture well-drained, vegetation succulent karroo, biotic effect disturbed-other, lithology shale, exposure full sun, occurence occasional	S	E	-32.2351	19.5356	342	retroflexum	Dunal	Solanum_retroflexum
103358	NA	Särkinen, T	0	10	2015	Lesotho	SE-facing slope, Artemisia afra dominant, disturbed ground, occasional	S	E	-29.0855	28.294	2170	retroflexum	Dunal	Solanum_retroflexum
10336	NA	Vorontsova, MS	0	8	2010	South Africa	between rocks	S	E	-29.753432	22.354634	0	burchellii	Dunal	Solanum_burchellii
103360	NA	Särkinen, T	0	10	2015	South Africa	coastal grasslands, growing in deep protected crevice in a boulder outcrop near the sea, found in a damp shaded situation, rare only one large population encountered	S	E	-31.3	29	50	retroflexum	Dunal	Solanum_retroflexum
103367	NA	Särkinen, T	0	10	2015	Cameroon	open scrub	N	E	4.333333	9.309258	3050	pseudospinosum	C.H.Wright	Solanum_pseudospinosum
103370	NA	Särkinen, T	0	10	2015	Kenya	in shade of boulders, in soft soil, growing with Solanum sp. no. 4783, 4784,	S	E	-0.0627	36.2322	1800	memphiticum	J.F.Gmel.	Solanum_memphiticum
103374	NA	Särkinen, T	0	10	2015	Ethiopia	Open grassy slopes with Helichrysum shrubs and scattered Erica and Hypericum	N	E	7.03	39.35	3500	memphiticum	J.F.Gmel.	Solanum_memphiticum
103376	NA	Särkinen, T	0	10	2015	Ethiopia	common, mountainside with low shrubs and herbs	N	E	11.07	39.38	2700	memphiticum	J.F.Gmel.	Solanum_memphiticum
103378	NA	Särkinen, T	0	10	2015	Rwanda	in shade, wet ravine, secondary growth	S	E	-1.5	29.63333	2700	tarderemotum	Bitter	Solanum_tarderemotum
10338	NA	Vorontsova, MS	0	8	2010	Namibia	NA	S	E	-28.445602	18.733539	0	burchellii	Dunal	Solanum_burchellii
10339	NA	Vorontsova, MS	0	8	2010	South Africa	NA	S	E	-26.566667	25.683333	1829	lichtensteinii	Willd.	Solanum_lichtensteinii
10340	NA	Vorontsova, MS	0	8	2010	South Africa	NA	S	E	-34.089045	23.346337	0	rubetorum	Dunal	Solanum_rubetorum
103403	NA	Särkinen, T	0	10	2015	Mozambique	NA	S	E	-25.59	32.02	0	tarderemotum	Bitter	Solanum_tarderemotum
103404	NA	Särkinen, T	0	10	2015	Democratic Republic of the Congo	NA	S	E	-1.0025	28.5536	2150	tarderemotum	Bitter	Solanum_tarderemotum
103406	NA	Särkinen, T	0	10	2015	Kenya	in shade of boulders, in soft soil	S	E	-1.0627	36.2322	1800	tarderemotum	Bitter	Solanum_tarderemotum
10341	NA	Vorontsova, MS	0	8	2010	South Africa	NA	S	E	-32.918757	27.784703	0	rubetorum	Dunal	Solanum_rubetorum
103413	NA	Särkinen, T	0	10	2015	Kenya	in shade of boulders, in soft soil	S	E	-1.0627	36.2322	1800	villosum	Mill.	Solanum_villosum
103414	NA	Särkinen, T	0	10	2015	Mozambique	Balcedo de encosta com Strychnos henningsii, Azima tetracantha, Sideroxylon inerme, Olea africana, Thespesia sp., etc., solos argilo-arenosos	S	E	-26.06265	32.90757	0	villosum	Mill.	Solanum_villosum
103417	NA	Särkinen, T	0	10	2015	Morocco	Chamaerops/Cistus scrub and Pinus	N	W	35.3	-5.02	5	villosum	Mill.	Solanum_villosum
103418	NA	Särkinen, T	0	10	2015	Morocco	Retama scrub and low Pinus woodland, on sand, 200m from sea	N	W	33.9	-7	5	villosum	Mill.	Solanum_villosum
103419	NA	Särkinen, T	0	10	2015	Morocco	irrigated fields and woodland, near rocky gorge	N	W	29.07	-9.06	500	villosum	Mill.	Solanum_villosum
10343	NA	Vorontsova, MS	0	3	2011	Namibia	NA	S	E	-27.366667	18.85	1432	humile	Lam.	Solanum_humile
103435	NA	Knapp, S	0	11	2015	Taiwan	disturbed broadleaf evergreen forest	N	E	23.44	120.46	600	nigrum	L.	Solanum_nigrum
103436	NA	Särkinen, T	0	10	2015	Taiwan	heavily disturbed broadleaf forest with patchy orchards, at trailside, exposed, frequent	N	E	24.4659	121.4214	150	americanum	Mill.	Solanum_americanum
103443	NA	Särkinen, T	0	10	2015	Madagascar	forest semi-decidue sur bloc de 3-5m de diametre sans acces direct au sol, pente 20, orientation 160, versant, metre 200 du releve L15, echantillon seche a l'air chaud (gaz), photographie in situ	S	E	-13.1591	49.3613	900	americanum	Mill.	Solanum_americanum
103447	NA	Särkinen, T	0	10	2015	United States	ruderal	N	W	30.63254	-88.24444	0	americanum	Mill.	Solanum_americanum
103448	NA	Särkinen, T	0	10	2015	United States	several large plants, behind a gas station	N	W	30.61701	-87.05272	0	americanum	Mill.	Solanum_americanum
10345	NA	Lester, RN	15	8	2005	South Africa	NA	S	E	-26.204103	28.047305	0	sisymbriifolium	Lam.	Solanum_sisymbriifolium
103450	NA	Särkinen, T	0	10	2015	United States	sandy clearings in coastal hammock	N	W	27.19332	-80.19734	0	americanum	Mill.	Solanum_americanum
103451	NA	Särkinen, T	0	10	2015	United States	NA	N	W	45.64885	-118.8076	0	nitidibaccatum	Bitter	Solanum_nitidibaccatum
103452	NA	Särkinen, T	0	10	2015	United States	NA	N	W	42.43889	-123.3283	0	nitidibaccatum	Bitter	Solanum_nitidibaccatum
103454	NA	Särkinen, T	0	10	2015	United States	NA	N	W	39.13586	-119.8387	1700	nitidibaccatum	Bitter	Solanum_nitidibaccatum
103455	NA	Särkinen, T	0	10	2015	United States	in moist soil in the forest, the prevalent tree is Douglas fir with some white fir and sugar pine, after cutting the original stand of Jeffrey pine, the common undershrubs are ceanothus and Uva-ursi in the dry places with Salix and Corylus in low ground	N	W	41.43087	-122.5153	1200	nitidibaccatum	Bitter	Solanum_nitidibaccatum
103456	NA	Särkinen, T	0	10	2015	United States	field	N	W	43.99892	-121.3795	0	nitidibaccatum	Bitter	Solanum_nitidibaccatum
103457	NA	Särkinen, T	0	10	2015	United States	NA	N	W	45.92915	-118.3751	300	nitidibaccatum	Bitter	Solanum_nitidibaccatum
103459	NA	Särkinen, T	0	10	2015	United States	NA	N	W	30.42111	-87.21944	0	chenopodioides	Lam.	Solanum_chenopodioides
10346	NA	Vorontsova, MS	0	0	2008	South Africa	NA	S	E	-25.1	30.45	0	sodomeodes	Kuntze	Solanum_sodomeodes
103460	NA	Särkinen, T	0	10	2015	Uganda	swamp edge, inundated bushland	N	E	0.14	32.37	1200	americanum	Mill.	Solanum_americanum
103465	NA	Särkinen, T	0	10	2015	CÃ´te d'Ivoire	NA	N	W	5.483333	-4.033333	0	americanum	Mill.	Solanum_americanum
103468	NA	Särkinen, T	0	10	2015	Taiwan	Cryptomeria plantation on mountain slope, on soil slope, semishaded, occasional	N	E	23.3156	120.4815	2300	americanum	Mill.	Solanum_americanum
103469	NA	Särkinen, T	0	10	2015	Taiwan	open place, trailside, seashore	N	E	23.1122	120.1726	15	americanum	Mill.	Solanum_americanum
10347	NA	Vorontsova, MS	0	8	2010	Namibia	NA	S	E	-27.116667	18.633333	1432	burchellii	Dunal	Solanum_burchellii
103473	NA	Särkinen, T	0	10	2015	Japan	on high dry open places of Miscanthus marsh in partial shade of tall herbs	N	E	34.1	132.1	15	americanum	Mill.	Solanum_americanum
103476	NA	Särkinen, T	0	10	2015	Philippines	lowland evergreen rainforest, soil loamy with exposed rocks, found near a swampy area	N	E	9.406893	123.2347	0	americanum	Mill.	Solanum_americanum
103477	NA	Särkinen, T	0	10	2015	Philippines	clay loam, secondary disturbed forest	N	E	11.12735	124.6485	0	americanum	Mill.	Solanum_americanum
103479	NA	Särkinen, T	0	10	2015	Malaysia	Crocker formation	N	E	6.01	116.3	1400	nigrum	L.	Solanum_nigrum
103481	NA	Särkinen, T	0	10	2015	Thailand	Mixed deciduous forest habitat area, disturbed area along the road, lateritic soil, Ping River drainage system	N	E	18.58	99.15	475	nigrum	L.	Solanum_nigrum
103482	NA	Särkinen, T	0	10	2015	China	wastelands	N	E	33.48	107.48	1200	nigrum	L.	Solanum_nigrum
10349	NA	Vorontsova, MS	0	8	2010	South Africa	NA	S	E	-32.9536	27.887507	0	rubetorum	Dunal	Solanum_rubetorum
103494	NA	Särkinen, T	0	10	2015	Ukraine	weed okotop on the sands, micropopulation 40 km2	N	E	50.54592	30.43668	0	nigrum	L.	Solanum_nigrum
103497	NA	Särkinen, T	0	10	2015	China	foot of hill	N	E	31.67064	118.5069	0	nigrum	L.	Solanum_nigrum
103499	NA	Särkinen, T	0	10	2015	Japan	NA	N	E	38.14	140.51	20	nigrum	L.	Solanum_nigrum
103506	NA	Särkinen, T	0	10	2015	Kyrgyzstan	NA	N	E	42.5	74.38	800	villosum	Mill.	Solanum_villosum
103507	NA	Särkinen, T	0	6	2016	Uzbekistan	temperate, semi-desert, Lsiernoze	N	E	39.4904	66.3106	566	nigrum	L.	Solanum_nigrum
103509	NA	Knapp, S	0	11	2016	Pakistan	granite	N	E	35.4	72.4	2400	villosum	Mill.	Solanum_villosum
103510	NA	Knapp, S	0	8	2017	India	common herb, in partial shade	N	E	13.12043	76.0708	0	americanum	Mill.	Solanum_americanum
103511	NA	Särkinen, T	0	10	2015	India	in the open, along the road, common	N	E	13.00413	76.09724	0	villosum	Mill.	Solanum_villosum
103515	NA	Särkinen, T	0	10	2015	India	rarely solitary	N	E	18.53944	73.84749	0	villosum	Mill.	Solanum_villosum
103518	NA	Särkinen, T	0	10	2015	Australia	flat, sandy loam, vegetation of Acacia longifolia, Casuarina, Angophora floribunda, Pteridium esculentum and grasses; occasional	S	E	-36.233	150.0358	15	chenopodioides	Lam.	Solanum_chenopodioides
103519	NA	Särkinen, T	0	10	2015	Australia	locally common in weedy area	S	E	-33.323	150.38	440	chenopodioides	Lam.	Solanum_chenopodioides
10352	NA	Knapp, S; Vorontsova, MS	0	11	2014	Democratic Republic of the Congo	banks of streams	S	E	-10.25	27.6	0	terminale	Forssk.	Solanum_terminale
103520	NA	Särkinen, T	0	10	2015	Australia	in tall grass	S	E	-30.36667	152.5833	0	chenopodioides	Lam.	Solanum_chenopodioides
103521	NA	Särkinen, T	0	10	2015	Australia	Foredeune, tussock grassland with Cyperaceae and scattered herbs, regenerating recently burnt area, scattered single plants	S	E	-37.06	149.52	0	chenopodioides	Lam.	Solanum_chenopodioides
103522	NA	Särkinen, T	0	10	2015	Australia	weedy river bank under Casuarina cunninghamiana, occasional	S	E	-33.26	150.49	0	chenopodioides	Lam.	Solanum_chenopodioides
103523	NA	Särkinen, T	0	10	2015	Australia	Brown clayey silt on creek, amongst Pennisetum clandestinum, Verbena bonariensis, and other weeds under Acacia sp., Melaleuca styphelioides and Backhousia myrtifolia on disturbed creek bank	S	E	-34.9	150.55	40	chenopodioides	Lam.	Solanum_chenopodioides
103524	NA	Särkinen, T	0	10	2015	Australia	roadside through dry sclerophyll forest	S	E	-35.6167	150.0333	50	chenopodioides	Lam.	Solanum_chenopodioides
103525	NA	Särkinen, T	0	10	2015	New Zealand	waste land, spoil dumps	S	E	-43.48818	172.5751	0	villosum	Mill.	Solanum_villosum
103527	NA	Särkinen, T	0	10	2015	Australia	occasional, roadside	S	E	-34.27	147.3	0	nigrum	L.	Solanum_nigrum
103528	NA	Särkinen, T	0	10	2015	Australia	beneath Eucalyptus camaldulensis on creek bank with Acetosa vesicaria, Malva parviflora, Lavatera plebeia, Solanum chenopodium, Sysmbrium erysimoides, Cenchrus setiger, etc; light brown clayey loam soil, occasional	S	E	-29.29	142.14	0	nigrum	L.	Solanum_nigrum
103530	NA	Särkinen, T	0	10	2015	Australia	NA	S	E	-37.36	140.22	0	nigrum	L.	Solanum_nigrum
103532	NA	Särkinen, T	0	10	2015	Australia	NA	S	E	-34.55	138.37	30	nigrum	L.	Solanum_nigrum
103533	NA	Särkinen, T	0	10	2015	Australia	rare at base of tank, loamy soil, cattle watering point	S	E	-23.46	135.41	0	nigrum	L.	Solanum_nigrum
103535	NA	Särkinen, T	0	10	2015	Australia	in shelter of old engine	S	E	-32.19472	135.4053	0	nigrum	L.	Solanum_nigrum
103536	NA	Särkinen, T	0	10	2015	Australia	dense growth under shelter of gums	S	E	-28.3	120.55	0	nigrum	L.	Solanum_nigrum
103539	NA	Särkinen, T	0	10	2015	Australia	on a cleared creek flat, growing in burnt ground after black berry clearing, brown loamy-clay soil	S	E	-37.56	148.19	300	nigrum	L.	Solanum_nigrum
103540	NA	Särkinen, T	0	10	2015	Australia	plain, sandy soil, near roadside pool in table drain, Eucalyptus woodland with scattered Callitris trees, closely associated with H2315 (S. opacum) and grasses and other herbs	S	E	-30.16	149.51	0	nigrum	L.	Solanum_nigrum
103542	NA	Särkinen, T	0	10	2015	Australia	locally scattered on run on plain around S base of Uluru in red earth with Eucalyptus opaca, Santalum lanceolatum, Ptilotus polystachyus, Cenchrus ciliaris	S	E	-25.21	131.02	0	nigrum	L.	Solanum_nigrum
103544	NA	Särkinen, T	0	10	2015	Australia	NA	S	E	-34.17	140.38	0	nigrum	L.	Solanum_nigrum
103545	NA	Särkinen, T	0	10	2015	Australia	common	S	E	-34.19	150.04	240	nigrum	L.	Solanum_nigrum
103546	NA	Särkinen, T	0	10	2015	Australia	NA	S	E	-27.48	114.42	0	nigrum	L.	Solanum_nigrum
10356	NA	Vorontsova, MS	0	8	2010	South Africa	NA	S	E	-29.894795	31.025893	0	burchellii	Dunal	Solanum_burchellii
103570	NA	Särkinen, T	0	10	2015	Australia	land planted to native species	S	E	-27.43333	151.6667	0	americanum	Mill.	Solanum_americanum
103571	NA	Särkinen, T	0	10	2015	Bolivia	Vegetacion ruderal y pajonales de la ceja de monte inferior pluvial	S	W	-14.4907	-69.0439	391	cochabambense	Bitter	Solanum_cochabambense
103574	NA	Särkinen, T	0	10	2015	Bolivia	Borde de rio, Suelos poco profundos, con materia organica en descomposicion, Ladera en exposicion oeste, con 20° de pendiente. Bosque Tucumano-Boliviano, premontano, con precencia de algunas asteraceas, Myrtaceas y Lauraceas.	S	W	-19.5635	-64.1319	145	fiebrigii	Bitter	Solanum_fiebrigii
103575	NA	Särkinen, T	0	10	2015	Bolivia	Bosque de yungas montano pluviestacional con Lauraceae y Urticaceae. Ladera abrupta. Parcela permanente de muestreo Nº 38 (1ha).	S	W	-14.4445	-68.5644	180	antisuyo	Särkinen & S.Knapp	Solanum_antisuyo
103577	NA	Särkinen, T	0	10	2015	Bolivia	exposición Este. Bosque húmedo montano de Alnus acuminata y Polylepis spp. en las laderas, ocasional Crinodendron tucumanum. Piso montano Tucumano-Boliviano	S	W	-22.0036	-64.3541	240	fiebrigii	Bitter	Solanum_fiebrigii
103580	NA	Särkinen, T	0	10	2015	Peru	Borde de Carretera. Bosque secundario	S	W	-12.5717	-72.5233	300	antisuyo	Särkinen & S.Knapp	Solanum_antisuyo
103581	NA	Särkinen, T	0	10	2015	Argentina	Sandy soil.	S	W	-50.2	-72.15	19	triflorum	Nutt.	Solanum_triflorum
103584	NA	Särkinen, T	0	10	2015	Bolivia	valle con praderas antropogenicas de sustitucion del bosque de yungas de ceja de monte superior pluvial	S	W	-14.4649	-69.0559	0	antisuyo	Särkinen & S.Knapp	Solanum_antisuyo
103585	NA	Särkinen, T	0	10	2015	Bolivia	NA	S	W	-15.13	-69.01	350	polytrichostylum	Bitter	Solanum_polytrichostylum
103586	NA	Särkinen, T	0	10	2015	Argentina	NA	S	W	-32.26	-68.58	185	tweedieanum	Hook.	Solanum_tweedieanum
103587	NA	Särkinen, T	0	10	2015	Bolivia	Unconsolidated conglomerate and gravel; Near river.	S	W	-16.3	-68.08	340	polytrichostylum	Bitter	Solanum_polytrichostylum
103588	NA	Särkinen, T	0	10	2015	Bolivia	NA	S	W	-16.1	-68.08	340	antisuyo	Särkinen & S.Knapp	Solanum_antisuyo
103593	NA	Särkinen, T	0	10	2015	Bolivia	NA	S	W	-16.31	-68.05	330	fiebrigii	Bitter	Solanum_fiebrigii
103595	NA	Särkinen, T	0	10	2015	Bolivia	Low forest with Solanum, Berberis, Fuchsia, Gaiadendron	S	W	-16.18	-67.55	3300	antisuyo	Särkinen & S.Knapp	Solanum_antisuyo
103597	NA	Särkinen, T	0	10	2015	Bolivia	Extensive areas of Baccharis woodlands over ancient glacial terraces in the valley. Other small trees include Gynoxys and Miconia	S	W	-16.48	-67.23	320	antisuyo	Särkinen & S.Knapp	Solanum_antisuyo
1036	NA	Knapp, S	0	10	2009	Bolivia	NA	S	W	-16.097308	-68.053236	0	lindenii	Rusby	Solanum_lindenii
10360	NA	Lester, RN	15	8	2005	Mozambique	recent sandstone formation, basic sandy soil	S	E	-26.016667	32.95	0	litoraneum	A.E.Gonç.	Solanum_litoraneum
103602	NA	Särkinen, T	0	10	2015	Bolivia	Weedy and brushy areas in seasonally arid valley. With Xanthium spinosum, Chenopodium ambrosioides and other weeds. A few plants. On gravel bar.	S	W	-17.55	-64.31	1800	fiebrigii	Bitter	Solanum_fiebrigii
103603	NA	Särkinen, T	0	10	2015	Bolivia	Piso Superior Tucumano-Boliviano. Bosque húmedo de neblina con dominancia de Myrcianthes pseudomato y Cedrela lilloi	S	W	-18.5909	-64.1725	202	fiebrigii	Bitter	Solanum_fiebrigii
103604	NA	Särkinen, T	0	10	2015	Bolivia	Bosque semideciduo estacional Tucumano-Boliviano. Con presencia dominante de Cedrela lilloi, Juglans australis, Chrysophyllum gonocarpum y Myrtaceas, Helechos y musgos epífitos. Doseles de 12 m en promedio. Suelos ricos en materia orgánica, con abundanci	S	W	-21.0534	-64.1622	110	fiebrigii	Bitter	Solanum_fiebrigii
103609	NA	Särkinen, T	0	10	2015	Paraguay	Tall forest.	S	W	-25.07	-57.3	0	pilcomayense	Morong	Solanum_pilcomayense
103610	NA	Särkinen, T	0	10	2015	Paraguay	Orilla monte húmedo.	S	W	-26	-55.55	0	americanum	Mill.	Solanum_americanum
103611	NA	Särkinen, T	0	10	2015	Argentina	NA	S	W	-27.05	-54.56	0	americanum	Mill.	Solanum_americanum
103613	NA	Särkinen, T	0	10	2015	Brazil	Moist shady banks and river margin	S	W	-26.57	-52.12	50	paucidens	Bitter	Solanum_paucidens
103614	NA	Särkinen, T	0	10	2015	Ecuador	NA	S	W	-0.35	-77.58	0	radicans	L.f.	Solanum_radicans
103618	NA	Särkinen, T	0	10	2015	Bolivia	Bosque denso semi-siempreverde, Tucumano-Boliviano, dominan en el dosel Blepharocalyx salicifolius, Myrcianthes pseudomato, Myrcianthes callicoma, y Citronella apogon	S	W	-18.0413	-63.5508	219	fiebrigii	Bitter	Solanum_fiebrigii
103619	NA	Särkinen, T	0	10	2015	Bolivia	bosque Tucumano Boliviano	S	W	-18.2127	-64.1656	250	fiebrigii	Bitter	Solanum_fiebrigii
103620	NA	Särkinen, T	0	10	2015	Bolivia	valles altos con suelos pedregosos-arcillosos, vegetacion mayormente dominada por diferenctes especies de gramineas como Eragrostis, Stipa ichu, Bothriochloa barbinodis, entre otros, algunas especies herbaceas acompanantes como Alonsoa meridionalis, Gent	S	W	-18.5612	-65.3657	320	tripartitum	Dunal	Solanum_tripartitum
103621	NA	Särkinen, T	0	10	2015	Bolivia	bosque montano, piso superior Tucumano-Boliviano, dosel arboreo de 10m de altura, Alnus acuminata, Myrsine coriacea, Jacaranda mimosifolia, Roupala meisnery, entre otros en el estrato arboreo, estrato arbustivo mayormente dominado por arbustos de asterac	S	W	-19.314	-64.0941	164	fiebrigii	Bitter	Solanum_fiebrigii
103622	NA	Knapp, S; Barboza, GE	0	3	2020	Bolivia	Frecuente en colonias entre arbustos lado del camino; valles relativamente ancho en zona montanosa, originalmente cubierta de Bosque Seco Chaqueno ahora bosque alterado con campos de cultivos y potreros para ganado restos de bosque en laderas y quebradas	S	W	-20.2456	-63.2843	94	physalidicalyx	Bitter	Solanum_tweedieanum
103623	NA	Särkinen, T	0	10	2015	Bolivia	bosque Boliviano-Tucumano con notoria intervencion de ganado vacuno, presencia de Myrcianthes pseudomato, Cedrela lilloi, varios epifitos y helechos en lugares humedos	S	W	-20.4536	-64.3047	165	fiebrigii	Bitter	Solanum_fiebrigii
103628	NA	Särkinen, T	0	10	2015	Uruguay	NA	S	W	-31.3633	-56.2428	27	chenopodioides	Lam.	Solanum_chenopodioides
103629	NA	Särkinen, T	0	10	2015	Argentina	NA	S	W	-46.4427	-71.4333	71	triflorum	Nutt.	Solanum_triflorum
10363	NA	Vorontsova, MS	0	8	2010	Angola	nas rochas	S	E	-16.283333	12.566667	240	catombelense	Peyr.	Solanum_catombelense
103630	NA	Särkinen, T	0	10	2015	Argentina	sand and gravel of roadside, shrub formation, full sun; Associated with No. 23904	S	W	-47.21814	-67.07524	50	triflorum	Nutt.	Solanum_triflorum
103631	NA	Särkinen, T	0	10	2015	Argentina	light gravel and sandy soil of roadside, full sun; Associated with Nos. 23897-900, 23951-960	S	W	-48.89725	-67.67887	60	triflorum	Nutt.	Solanum_triflorum
103632	NA	Särkinen, T	0	10	2015	Argentina	roadside, in full sun; Associated with Chenopodium alba and Polypogon	S	W	-46.54303	-71.63285	25	triflorum	Nutt.	Solanum_triflorum
103633	NA	Särkinen, T	0	10	2015	Argentina	Entre rocas.	S	W	-26.85167	-65.70982	0	tweedieanum	Hook.	Solanum_tweedieanum
103634	NA	Särkinen, T	0	10	2015	Argentina	Costa del río Corriente	S	W	-30.02061	-59.54683	0	pilcomayense	Morong	Solanum_pilcomayense
103635	NA	Särkinen, T	0	10	2015	Argentina	orillas de arroyo,	S	W	-24.7	-65.23	0	fiebrigii	Bitter	Solanum_fiebrigii
103636	NA	Särkinen, T	0	10	2015	Argentina	NA	S	W	-37.98799	-65.59974	0	tweedieanum	Hook.	Solanum_tweedieanum
103638	NA	Särkinen, T	0	10	2015	Argentina	NA	S	W	-33.59887	-59.81116	0	chenopodioides	Lam.	Solanum_chenopodioides
103639	NA	Särkinen, T	0	10	2015	Argentina	selva	S	W	-24.1833	-65.0666	160	fiebrigii	Bitter	Solanum_fiebrigii
103640	NA	Särkinen, T	0	10	2015	Argentina	NA	S	W	-28.83333	-67.66667	0	tweedieanum	Hook.	Solanum_tweedieanum
103643	NA	Särkinen, T	0	10	2015	Argentina	NA	S	W	-34.60324	-58.3827	0	chenopodioides	Lam.	Solanum_chenopodioides
103644	NA	Särkinen, T	0	10	2015	Argentina	NA	S	W	-27.00028	-65.65528	1450	fiebrigii	Bitter	Solanum_fiebrigii
103647	NA	Särkinen, T	0	10	2015	Bolivia	NA	S	W	-15.75463	-68.68924	2550	antisuyo	Särkinen & S.Knapp	Solanum_antisuyo
103649	NA	Särkinen, T	0	10	2015	Argentina	NA	S	W	-24.72521	-65.48735	0	fiebrigii	Bitter	Solanum_fiebrigii
103651	NA	Särkinen, T	0	10	2015	Argentina	Sotobosque.	S	W	-36.10366	-57.85772	0	chenopodioides	Lam.	Solanum_chenopodioides
103652	NA	Särkinen, T	0	10	2015	Argentina	Borde de camino y de bosque.	S	W	-36.93279	-57.03379	0	chenopodioides	Lam.	Solanum_chenopodioides
103653	NA	Särkinen, T	0	10	2015	Argentina	Barranca. Bosque.	S	W	-34.23417	-58.05278	0	chenopodioides	Lam.	Solanum_chenopodioides
103656	NA	Särkinen, T	0	10	2015	Argentina	NA	S	W	-31.99781	-69.91912	300	triflorum	Nutt.	Solanum_triflorum
103657	NA	Särkinen, T	0	10	2015	Argentina	NA	S	W	-45.49916	-69.4073	0	triflorum	Nutt.	Solanum_triflorum
103658	NA	Särkinen, T	0	10	2015	Argentina	NA	S	W	-26.98168	-58.85388	0	americanum	Mill.	Solanum_americanum
103660	NA	Särkinen, T	0	10	2015	Argentina	Patizal con Fagara, Lithraea y Acacia caven frutos nutantes	S	W	-27.93009	-65.89346	159	tweedieanum	Hook.	Solanum_tweedieanum
103666	NA	Särkinen, T	0	10	2015	Argentina	en taipas como individuos aislados	S	W	-28.77656	-58.93716	0	chenopodioides	Lam.	Solanum_chenopodioides
103673	NA	Särkinen, T	0	10	2015	Argentina	NA	S	W	-35.02411	-58.42376	0	chenopodioides	Lam.	Solanum_chenopodioides
103674	NA	Särkinen, T	0	10	2015	Argentina	en desmonte	S	W	-28.17341	-55.65387	0	americanum	Mill.	Solanum_americanum
103678	NA	Särkinen, T	0	10	2015	Argentina	Dense woodland on sandy soil, in the undergrowth	S	W	-28.02004	-58.02882	0	americanum	Mill.	Solanum_americanum
103679	NA	Särkinen, T	0	10	2015	Argentina	NA	S	W	-27.43643	-66.04309	150	tweedieanum	Hook.	Solanum_tweedieanum
103680	NA	Särkinen, T	0	10	2015	Argentina	campo con arena fina no lejos de la costa, bastante umerosamente.	S	W	-45.90015	-67.52205	0	triflorum	Nutt.	Solanum_triflorum
103681	NA	Särkinen, T	0	10	2015	Argentina	campo humoso-arenoso; bastante copiosamente	S	W	-38.89951	-70.08655	105	triflorum	Nutt.	Solanum_triflorum
103682	NA	Särkinen, T	0	10	2015	Argentina	Enterrenos modificados	S	W	-27.4666	-58.8333	0	pilcomayense	Morong	Solanum_pilcomayense
103683	NA	Särkinen, T	0	10	2015	Argentina	creciendo en campo, suelo seco arenoso rojizo	S	W	-38.04286	-69.07478	0	triflorum	Nutt.	Solanum_triflorum
103687	NA	Knapp, S; Särkinen, T	0	11	2015	Chile	terrains sableux	S	W	-23.7051	-67.81051	3800	sinuatirecurvum	Bitter	Solanum_sinuatirecurvum
10369	NA	Vorontsova, MS	0	8	2010	South Africa	NA	S	E	-27.660917	27.617783	0	lichtensteinii	Willd.	Solanum_lichtensteinii
10370	NA	Vorontsova, MS	0	8	2010	South Africa	open hillside	S	E	-29.641863	22.636958	609	humile	Lam.	Solanum_humile
103703	NA	Knapp, S; Särkinen, T	0	11	2015	Chile	NA	S	W	-38.71667	-72.58333	150	furcatum	Dunal	Solanum_furcatum
103704	NA	Knapp, S; Särkinen, T	0	11	2015	Chile	NA	S	W	-35.117	-70.48722	1850	furcatum	Dunal	Solanum_furcatum
103706	NA	Knapp, S; Särkinen, T	0	11	2015	Argentina	NA	S	W	-33.39573	-67.09657	0	physalidicalyx	Bitter	Solanum_tweedieanum
10371	NA	Vorontsova, MS	0	8	2010	South Africa	open veldt, sandy ground	S	E	-29.666667	17.883333	0	humile	Lam.	Solanum_humile
103711	NA	Knapp, S; Särkinen, T	0	11	2015	Haiti	in thickets	N	W	18.32779	-72.01266	1850	nigrescens	M.Martens & Galeotti	Solanum_nigrescens
103716	NA	Knapp, S	0	11	2015	Guatemala	distrubed area; distrubed semideciduous forest with scattered Quercus and large ferns, along cool moist Pacific escarpment	N	W	14.75	-91.5	2075	douglasii	Dunal	Solanum_douglasii
103719	NA	Knapp, S; Särkinen, T	0	11	2015	Egypt	sandy alluvial soil	N	E	30.93314	29.67506	0	nigrum	L.	Solanum_nigrum
10372	NA	Vorontsova, MS	0	8	2010	Namibia	NA	S	E	-20.470427	16.638786	0	humile	Lam.	Solanum_humile
103720	NA	Knapp, S; Särkinen, T	0	11	2015	United States	waste ground	N	W	36.73563	-94.31271	0	nitidibaccatum	Bitter	Solanum_nitidibaccatum
103721	NA	Knapp, S; Särkinen, T	0	11	2015	United States	roadside	N	W	44.61027	-124.0447	0	nitidibaccatum	Bitter	Solanum_nitidibaccatum
103722	NA	Knapp, S; Särkinen, T	0	11	2015	United States	common on cultivated ground	N	W	45.71528	-121.4667	0	nitidibaccatum	Bitter	Solanum_nitidibaccatum
103723	NA	Särkinen, T	0	3	2016	United States	rich open waste ground, along railway grade	N	W	37.08425	-94.51306	0	sarrachoides	Sendtn.	Solanum_sarrachoides
103724	NA	Knapp, S; Särkinen, T	0	11	2015	Argentina	en suelo removido de una calle	S	W	-41.13303	-71.32674	0	nitidibaccatum	Bitter	Solanum_nitidibaccatum
103731	NA	Knapp, S; Särkinen, T	0	11	2015	United States	near leak in exposed water main	N	W	32.75283	-117.1864	0	americanum	Mill.	Solanum_americanum
103733	NA	Knapp, S; Särkinen, T	0	11	2015	United States	NA	N	W	39.30767	-123.7995	0	americanum	Mill.	Solanum_americanum
103734	NA	Knapp, S; Särkinen, T	0	11	2015	United States	growing from crack in blacktop pavement, sun	N	W	34.14594	-118.1267	0	americanum	Mill.	Solanum_americanum
103735	NA	Knapp, S; Särkinen, T	0	11	2015	Philippines	along fences of upland rice fields	N	E	7.603113	124.1056	250	nigrum	L.	Solanum_nigrum
10374	NA	Vorontsova, MS	0	8	2010	South Africa	stony hillside	S	E	-31.7	18.2	0	tomentosum	L.	Solanum_tomentosum
103741	NA	Knapp, S; Särkinen, T	0	11	2015	United States	NA	N	W	42.72836	-73.69181	0	nigrum	L.	Solanum_nigrum
103743	NA	Knapp, S; Särkinen, T	0	11	2015	Philippines	NA	N	E	18.00295	120.5101	0	nigrum	L.	Solanum_nigrum
10375	NA	Vorontsova, MS	0	8	2010	Namibia	small kopje	S	E	-26.166667	16.6	1432	burchellii	Dunal	Solanum_burchellii
103753	NA	Knapp, S; Särkinen, T	0	11	2015	United States	in ballast	N	W	39.94	-75.105	0	nigrum	L.	Solanum_nigrum
103759	NA	Knapp, S; Särkinen, T	0	11	2015	Bolivia	fenced in garden area	S	W	-19.84448	-63.75678	0	americanum	Mill.	Solanum_americanum
10376	NA	Vorontsova, MS	0	8	2010	Namibia	under low growing shady tree	S	E	-27.565729	18.080063	1158	capense	L.	Solanum_capense
103760	NA	Knapp, S; Särkinen, T	0	11	2015	Argentina	NA	S	W	-23.26607	-64.24989	310	cochabambense	Bitter	Solanum_cochabambense
103761	NA	Knapp, S; Särkinen, T	0	11	2015	Bolivia	NA	S	W	-15.67104	-67.26075	750	longifilamentum	Särkinen & P.Gonzáles	Solanum_longifilamentum
103763	NA	Knapp, S; Särkinen, T	0	11	2015	Argentina	pajonal	S	W	-33.78796	-58.66016	0	salicifolium	Phil.	Solanum_salicifolium
103766	NA	Knapp, S; Särkinen, T	0	11	2015	Argentina	NA	S	W	-27.68625	-58.61082	0	pygmaeum	Cav.	Solanum_pygmaeum
10377	NA	Vorontsova, MS	0	8	2010	Namibia	rocky ledges	S	E	-25.85	16.55	1707	capense	L.	Solanum_capense
103770	NA	Knapp, S; Särkinen, T	0	11	2015	Bolivia	tres plantas; creciendo en lugares protegidos y humedos, entre rocas y arbustos; laderas del cerro; valles anchos con cultivos en la planicie cerro de poca altura, caasi sin arbustos en laderas superiores y la cima; arbustos de Asteraceae y otros en la p	S	W	-19.6235	-65.57117	3655	fragile	Wedd.	Solanum_fragile
103773	NA	Knapp, S; Särkinen, T	0	11	2015	Bolivia	altiplano; sheltered in rocks of deep quebrada	S	W	-17.83333	-68.41667	4100	fragile	Wedd.	Solanum_fragile
103779	NA	Knapp, S; Särkinen, T	0	11	2015	United States	exposed area	N	W	28.3605	-98.11033	0	nigrescens	M.Martens & Galeotti	Solanum_nigrescens
10378	NA	Vorontsova, MS	0	8	2010	Namibia	NA	S	E	-22.333333	15.833333	0	catombelense	Peyr.	Solanum_catombelense
103780	NA	Knapp, S; Särkinen, T	0	11	2015	United States	NA	N	W	35.58552	-105.8579	2317	interius	Rydb.	Solanum_interius
103781	NA	Knapp, S; Särkinen, T	0	11	2015	Brazil	ruderal	S	W	-26.53333	-52.33333	900	chenopodioides	Lam.	Solanum_chenopodioides
10379	NA	Vorontsova, MS	0	8	2010	Namibia	NA	S	E	-20.470427	16.638786	0	burchellii	Dunal	Solanum_burchellii
103799	NA	Särkinen, T	29	3	2018	Peru	fragment of montane forest	S	W	-7.400833	-78.77889	2400	arequipense	Bitter	Solanum_arequipense
1038	NA	NA	0	0	0	Bolivia	NA	S	W	-17.566642	-66.014089	0	brevicaule	Bitter	Solanum_brevicaule
103801	NA	Knapp, S; Särkinen, T	0	11	2015	Bolivia	ladera seca con pocos arbustos, pero bastante cactaceas	S	W	-16.76954	-67.95597	3100	gonocladum	Dunal	Solanum_gonocladum
103804	NA	Knapp, S; Särkinen, T	0	11	2015	United States	NA	N	W	30.40216	-88.91088	0	nigrescens	M.Martens & Galeotti	Solanum_nigrescens
103806	NA	Knapp, S; Särkinen, T	0	11	2015	United States	on bank of irrigation canal; crumbly dark clay; in open areas; associates Ampelopsis sp., Passiflora sp., Jussiaea sp., (at water) Ambrosia sp.	N	W	28.90241	-95.95543	9	nigrescens	M.Martens & Galeotti	Solanum_nigrescens
103811	NA	Knapp, S; Särkinen, T	0	11	2015	Brazil	NA	S	W	-22.44583	-44.89549	1600	enantiophyllanthum	Bitter	Solanum_enantiophyllanthum
103821	NA	Särkinen, T	0	8	2018	Bolivia	NA	S	W	-17.41667	-66.91667	2750	probolospermum	Bitter	Solanum_probolospermum
103828	NA	Knapp, S; Särkinen, T	0	11	2015	Argentina	en curso de agua	S	W	-31.60828	-64.758	0	chenopodioides	Lam.	Solanum_chenopodioides
103830	NA	Knapp, S	0	9	2017	Argentina	disturbed ground (gravel pit)	S	W	-26.16098	-64.41636	0	nitidibaccatum	Bitter	Solanum_nitidibaccatum
103831	NA	Knapp, S; Särkinen, T	0	11	2015	United States	NA	N	W	29.30135	-94.79771	0	nigrescens	M.Martens & Galeotti	Solanum_nigrescens
103848	NA	Knapp, S; Särkinen, T	0	11	2015	United States	NA	N	W	36.72712	-81.6314	670	emulans	Raf.	Solanum_emulans
103849	NA	Särkinen, T	0	6	2016	United States	roadside under dense scrib; gray, clayey silt, very hard; Celtis spin. - Cereus sp.- Ziziphus sp. complex	N	W	26.19993	-97.34715	1	nigrescens	M.Martens & Galeotti	Solanum_nigrescens
103850	NA	Knapp, S; Särkinen, T	2	8	2016	United States	NA	N	W	44.9429	-123.0351	0	americanum	Mill.	Solanum_americanum
103853	NA	Särkinen, T; Knapp, S	0	11	2016	Ecuador	NA	S	W	-2.533333	-78.55	3200	interandinum	Bitter	Solanum_interandinum
103856	NA	Knapp, S; Särkinen, T	0	11	2015	Ecuador	roadside; raod and hillside, dry rocky area at the ocean	S	W	-2.25	-80.91667	10	americanum	Mill.	Solanum_americanum
103858	NA	Särkinen, T	17	3	2016	Argentina	NA	S	W	-29.34842	-65.34281	0	sarrachoides	Sendtn.	Solanum_sarrachoides
103860	NA	Knapp, S; Särkinen, T	0	11	2015	Bolivia	open flat, Chaco scrubland in La Bola area; Acanthosyris falcata, Stetsonia coryne, Aspidosperma quebracho-blanco	S	W	-17.83333	-62.83333	310	woodii	Särkinen & S.Knapp	Solanum_woodii
103861	NA	Särkinen, T	17	3	2016	Argentina	NA	S	W	-30.28911	-59.40646	0	tweedieanum	Hook.	Solanum_tweedieanum
103871	NA	Knapp, S	0	11	2017	Argentina	NA	S	W	-31.39893	-64.18213	0	pilcomayense	Morong	Solanum_pilcomayense
103873	NA	Knapp, S	0	11	2017	Argentina	NA	S	W	-30.82883	-63.7241	0	salicifolium	Phil.	Solanum_salicifolium
103875	NA	Knapp, S; Särkinen, T	0	11	2015	Argentina	en cañada	S	W	-27.84056	-58.67556	0	paucidens	Bitter	Solanum_paucidens
103877	NA	Knapp, S; Särkinen, T	0	11	2015	Argentina	NA	S	W	-32.17639	-64.11306	0	salicifolium	Phil.	Solanum_salicifolium
103879	NA	Knapp, S; Särkinen, T	0	11	2015	Argentina	NA	S	W	-31.7054	-64.48474	0	tweedieanum	Hook.	Solanum_tweedieanum
103882	NA	Knapp, S; Särkinen, T	0	11	2015	Argentina	NA	S	W	-34.87556	-68.56444	0	tweedieanum	Hook.	Solanum_tweedieanum
10389	NA	Vorontsova, MS	0	0	2010	Democratic Republic of the Congo	Acacia savannah.	S	E	-0.848333	29.368889	0	wittei	Robyns	Solanum_wittei
103890	NA	Knapp, S; Barboza, GE	0	2	2020	Argentina	en chaco serrano seco, bordes de caminos	S	W	-24.79694	-65.12352	1300	tweedieanum	Hook.	Solanum_tweedieanum
103892	NA	Knapp, S; Barboza, GE	0	2	2020	Argentina	chaco serrano seco, bosque espinoso de Acacia spp.	S	W	-25.4887	-65.54849	1200	tweedieanum	Hook.	Solanum_tweedieanum
103893	NA	Knapp, S; Särkinen, T	0	11	2015	Argentina	NA	S	W	-33.43265	-66.92688	0	tweedieanum	Hook.	Solanum_tweedieanum
103895	NA	Knapp, S; Särkinen, T	0	11	2015	Argentina	NA	S	W	-31.40202	-64.1858	0	tweedieanum	Hook.	Solanum_tweedieanum
103896	NA	Knapp, S; Särkinen, T	0	11	2015	Argentina	NA	S	W	-31.17361	-64.31222	0	tweedieanum	Hook.	Solanum_tweedieanum
103897	NA	Knapp, S; Särkinen, T	0	11	2015	Argentina	NA	S	W	-32.06861	-60.63806	0	tweedieanum	Hook.	Solanum_tweedieanum
103898	NA	Knapp, S; Särkinen, T	0	11	2015	Argentina	NA	S	W	-30.72167	-64.80861	0	tweedieanum	Hook.	Solanum_tweedieanum
103899	NA	Knapp, S; Särkinen, T	0	11	2015	Argentina	NA	S	W	-30.82883	-63.7241	0	tweedieanum	Hook.	Solanum_tweedieanum
103901	NA	Knapp, S; Särkinen, T	0	11	2015	Bolivia	island of trees and shrubs in grassland; marsh in grassland	S	W	-15.34265	-65.65646	175	pilcomayense	Morong	Solanum_pilcomayense
103908	NA	Knapp, S; Särkinen, T	0	11	2015	Argentina	transición entre prepuna y monte; terrazas bajas el río	S	W	-24.79109	-65.73034	2000	salamancae	Hunz. & Barboza	Solanum_salamancae
103909	NA	Knapp, S; Barboza, GE	0	2	2020	Argentina	laderas y cultivos	S	W	-25.04203	-66.19958	2900	physalidicalyx	Bitter	Solanum_tweedieanum
10391	NA	Vorontsova, MS	0	0	2010	Sudan	NA	N	E	18.833333	37.066667	1219	schimperianum	Hochst. ex A.Rich.	Solanum_schimperianum
103912	NA	Knapp, S; Särkinen, T	0	11	2015	Paraguay	arenas	S	W	-25.87492	-56.18502	350	sarrachoides	Sendtn.	Solanum_sarrachoides
103914	NA	Knapp, S; Särkinen, T	0	11	2015	Argentina	en algodonal	S	W	-26.90216	-60.42422	0	sarrachoides	Sendtn.	Solanum_sarrachoides
103918	NA	Knapp, S; Särkinen, T	0	11	2015	Philippines	NA	N	E	17.09207	120.9774	0	nigrum	L.	Solanum_nigrum
103929	NA	Knapp, S; Särkinen, T	0	11	2015	Mexico	mised desert scurb, chaparral and juniper woodland, on granitic sand	N	W	31.86667	-116.1167	850	douglasii	Dunal	Solanum_douglasii
103936	NA	Knapp, S; Särkinen, T	0	11	2015	Mexico	dry creek valley and vicinity with trees up to 25 m tall; disturbed woods and pasture	N	W	21.53333	-98.36667	50	americanum	Mill.	Solanum_americanum
103939	NA	Knapp, S; Särkinen, T	0	11	2015	Bahamas	NA	N	W	26.59601	-77.00607	0	americanum	Mill.	Solanum_americanum
103953	NA	Knapp, S; Särkinen, T	0	11	2015	United States	NA	N	W	25.76277	-80.20217	0	chenopodioides	Lam.	Solanum_chenopodioides
103955	NA	Knapp, S; Särkinen, T	0	11	2015	United States	near leak in exposed water main	N	W	34.68917	-120.4361	0	chenopodioides	Lam.	Solanum_chenopodioides
103958	NA	Samuels, J	0	0	2008	Ethiopia	Degraded Euclea dominated montane bushland on rocky slope	N	E	13.81667	39.56667	2050	campylacanthum	Hochst. ex A.Rich.	Solanum_campylacanthum
103959	NA	Aubriot, X	0	12	2015	Ethiopia	Roadside in wooded grassland near village	N	E	10.35833	34.76	1150	cerasiferum	Dunal	Solanum_cerasiferum
10396	NA	Vorontsova, MS	0	8	2010	Namibia	NA	S	E	-17.833333	15.516667	0	campylacanthum	Hochst. ex A.Rich.	Solanum_campylacanthum
103960	NA	Vorontsova, MS	0	0	2012	Ethiopia	Acacia-Commiphora bushland on red sand	N	E	6.35	44.73333	500	forskalii	Dunal	Solanum_forskalii
103965	NA	Särkinen, T	0	11	2015	Argentina	on terrace of travestine limestone in mud near flowing water	S	W	-24.12213	-64.52518	1500	huayavillense	Del Vitto & Peten.	Solanum_huayavillense
103969	NA	Särkinen, T	0	11	2015	Venezuela	NA	N	W	9.046372	-62.04855	0	americanum	Mill.	Solanum_americanum
103975	NA	Särkinen, T	0	11	2015	Argentina	NA	S	W	-31.23843	-64.41977	0	tweedieanum	Hook.	Solanum_tweedieanum
103978	NA	Särkinen, T	0	11	2015	Argentina	NA	S	W	-32.1666	-68.4666	0	tweedieanum	Hook.	Solanum_tweedieanum
103981	NA	Särkinen, T	0	11	2015	Argentina	dry gravel, between Pintado and Vega cadillo colony	S	W	-29.02	-69.28	3000	echegarayi	Hieron.	Solanum_echegarayi
103983	NA	Särkinen, T	0	11	2015	Argentina	NA	S	W	-34.68977	-58.54579	0	palitans	C.V.Morton	Solanum_palitans
104001	NA	Särkinen, T	0	11	2015	Argentina	NA	S	W	-31.4625	-64.09786	0	triflorum	Nutt.	Solanum_triflorum
104003	NA	Särkinen, T	0	11	2015	Venezuela	NA	N	W	9.046372	-62.04855	0	nigrescens	M.Martens & Galeotti	Solanum_nigrescens
104009	NA	Särkinen, T	0	11	2015	Argentina	in creek bottom, sandy hot spring water, containing lime and iron	S	W	-24.12213	-64.52518	1500	sinuatiexcisum	Bitter	Solanum_sinuatiexcisum
10401	NA	Vorontsova, MS	0	0	2008	Tanzania	NA	S	E	-6.822079	37.661701	1150	inaequiradians	Werderm.	Solanum_inaequiradians
104010	NA	NA	0	0	0	Argentina	roadside	S	W	-31.184	-66.1728	580	physalidicalyx	Bitter	Solanum_tweedieanum
104011	NA	Särkinen, T	0	11	2015	Argentina	NA	S	W	-38.20509	-61.76968	240	triflorum	Nutt.	Solanum_triflorum
104012	NA	Särkinen, T	0	11	2015	Argentina	NA	S	W	-40.78854	-62.97766	0	triflorum	Nutt.	Solanum_triflorum
104013	NA	Särkinen, T	0	11	2015	Argentina	cerca de los galpones de la estancia	S	W	-45.03121	-71.00034	0	triflorum	Nutt.	Solanum_triflorum
104015	NA	Särkinen, T	0	11	2015	Argentina	NA	S	W	-34.60324	-58.3827	0	triflorum	Nutt.	Solanum_triflorum
104019	NA	Särkinen, T	0	11	2015	Argentina	NA	S	W	-29.25	-65.25	0	tweedieanum	Hook.	Solanum_tweedieanum
104021	NA	Särkinen, T	0	11	2015	Argentina	en cascada	S	W	-32.63581	-64.9462	0	salicifolium	Phil.	Solanum_salicifolium
104022	NA	Särkinen, T	0	11	2015	Argentina	en bosque	S	W	-30.18064	-59.03922	0	paucidens	Bitter	Solanum_paucidens
104023	NA	Särkinen, T	0	11	2015	Argentina	NA	S	W	-38.07288	-61.98855	0	nitidibaccatum	Bitter	Solanum_nitidibaccatum
104024	NA	Särkinen, T	0	11	2015	Argentina	dry stony place by road	S	W	-30.1	-68.35	1150	echegarayi	Hieron.	Solanum_echegarayi
104027	NA	Särkinen, T	0	11	2015	Argentina	scree and dry lime slopes	S	W	-23.53495	-65.49973	3500	weddellii	Phil.	Solanum_weddellii
104028	NA	Särkinen, T	0	11	2015	Chile	puna belt, cushion shrub steppe, sandy grits	S	W	-23.14	-67.51	3650	sinuatirecurvum	Bitter	Solanum_sinuatirecurvum
104033	NA	Särkinen, T	0	11	2015	Argentina	NA	S	W	-26.82573	-65.21971	0	palitans	C.V.Morton	Solanum_palitans
104034	NA	Särkinen, T	0	11	2015	Argentina	NA	S	W	-24.1703	-65.48745	0	palitans	C.V.Morton	Solanum_palitans
104035	NA	Särkinen, T	0	11	2015	Argentina	NA	S	W	-25.20121	-65.48951	0	palitans	C.V.Morton	Solanum_palitans
104036	NA	Särkinen, T	0	11	2015	Argentina	NA	S	W	-48.41	-69.49	0	triflorum	Nutt.	Solanum_triflorum
10404	NA	Vorontsova, MS	0	8	2010	South Africa	NA	S	E	-33.3	26.533333	304	capense	L.	Solanum_capense
104043	NA	Särkinen, T	0	11	2015	Argentina	NA	S	W	-39.80388	-71.57632	0	nitidibaccatum	Bitter	Solanum_nitidibaccatum
104047	NA	Särkinen, T	0	11	2015	Argentina	NA	S	W	-32.82117	-61.39537	0	pygmaeum	Cav.	Solanum_pygmaeum
104055	NA	Särkinen, T	0	11	2015	Argentina	damp ravine	S	W	-23.91896	-65.46789	0	fiebrigii	Bitter	Solanum_fiebrigii
104059	NA	Knapp, S; Barboza, GE	0	2	2020	Argentina	NA	S	W	-34.63035	-69.08879	0	echegarayi	Hieron.	Solanum_echegarayi
104062	NA	Särkinen, T	0	11	2015	Argentina	NA	S	W	-49.30538	-67.73927	0	triflorum	Nutt.	Solanum_triflorum
104063	NA	Särkinen, T	0	11	2015	Argentina	NA	S	W	-50.06506	-68.51902	0	triflorum	Nutt.	Solanum_triflorum
104064	NA	Särkinen, T; Knapp, S	0	11	2016	Argentina	thickets on the bank of the Rio Corrientes	S	W	-28.97227	-58.54521	0	pilcomayense	Morong	Solanum_pilcomayense
104066	NA	Särkinen, T	0	11	2015	Argentina	growing among rank herbage and shrubs in moist partly shaded valley by stream side, rich humus soil	S	W	-23.56836	-65.39325	0	cochabambense	Bitter	Solanum_cochabambense
10407	NA	Lester, RN	17	8	2005	South Africa	ad marg. sylvar.	S	E	-32.687821	25.625253	914	rubetorum	Dunal	Solanum_rubetorum
104076	NA	Särkinen, T	0	11	2015	United States	ditchbanks and waste places	N	W	33.86353	-117.6809	0	americanum	Mill.	Solanum_americanum
104078	NA	Knapp, S; Barboza, GE	0	9	2017	Argentina	suelos secos pedregosos	S	W	-28.48725	-65.77142	0	nitidibaccatum	Bitter	Solanum_nitidibaccatum
104079	NA	Särkinen, T	0	11	2015	United States	NA	N	W	43.08139	-88.91177	246	emulans	Raf.	Solanum_emulans
10408	NA	Vorontsova, MS	0	8	2010	South Africa	in fruticetis	S	E	-33.3	26.533333	0	rubetorum	Dunal	Solanum_rubetorum
104085	NA	Knapp, S; Särkinen, T	0	11	2015	Namibia	NA	S	E	-17.76806	18.78972	0	tarderemotum	Bitter	Solanum_tarderemotum
104086	NA	Knapp, S; Särkinen, T	0	11	2015	Namibia	banks of river	S	E	-17.80553	23.37671	914	tarderemotum	Bitter	Solanum_tarderemotum
104089	NA	Knapp, S; Särkinen, T	0	11	2015	South Africa	NA	S	E	-33.396	25.545	152	tarderemotum	Bitter	Solanum_tarderemotum
10409	NA	Vorontsova, MS	0	8	2010	South Africa	in woods	S	E	-32.516667	28.316667	0	rubetorum	Dunal	Solanum_rubetorum
104097	NA	Knapp, S; Särkinen, T	0	11	2015	South Africa	in the shaft of an abandoned tin mine	S	E	-24.85281	29.36083	0	americanum	Mill.	Solanum_americanum
104098	NA	Knapp, S; Särkinen, T	0	11	2015	South Africa	waste land	S	E	-29.85185	30.99337	0	americanum	Mill.	Solanum_americanum
104099	NA	Knapp, S; Särkinen, T	0	11	2015	South Africa	Afromontane forest margins, assoicated with Monanthotaxis cafffra, Vepris lanceolata, Rothmannia globose, Dalbergia ovata	S	E	-30.72139	30.27306	239	americanum	Mill.	Solanum_americanum
10410	NA	Vorontsova, MS	0	8	2010	South Africa	NA	S	E	-30.369644	17.904483	0	humile	Lam.	Solanum_humile
104102	NA	Knapp, S; Särkinen, T	0	11	2015	South Africa	NA	S	E	-25.77523	31.04498	0	americanum	Mill.	Solanum_americanum
104103	NA	Knapp, S; Särkinen, T	0	11	2015	South Africa	citrus orchard, under tree canopies	S	E	-32.05567	28.57681	0	americanum	Mill.	Solanum_americanum
104107	NA	Knapp, S; Särkinen, T	0	11	2015	South Africa	NA	S	E	-25.64561	27.2636	1371	retroflexum	Dunal	Solanum_retroflexum
104108	NA	Knapp, S; Särkinen, T	0	11	2015	South Africa	damp steep south slope; base of rock face	S	E	-28.31248	16.98574	800	retroflexum	Dunal	Solanum_retroflexum
10411	NA	Vorontsova, MS	0	8	2010	South Africa	NA	S	E	-32.183333	18.9	762	linnaeanum	Hepper & P.-M.L. Jaeger	Solanum_linnaeanum
104111	NA	Knapp, S; Särkinen, T	0	11	2015	South Africa	in volle son, in die skeure langs groot rotse bo-ent van krasie waar dassies hou	S	E	-31.48629	19.78567	0	retroflexum	Dunal	Solanum_retroflexum
104112	NA	Knapp, S; Särkinen, T	0	11	2015	South Africa	NA	S	E	-24.56807	28.30717	1204	retroflexum	Dunal	Solanum_retroflexum
104114	NA	Knapp, S; Särkinen, T	0	11	2015	South Africa	NA	S	E	-33.95629	18.41098	0	retroflexum	Dunal	Solanum_retroflexum
104115	NA	Knapp, S; Särkinen, T	0	11	2015	Cape Verde	NA	N	W	15.10169	-23.63728	0	americanum	Mill.	Solanum_americanum
10412	NA	Vorontsova, MS	0	8	2010	South Africa	NA	S	E	-33.966667	22.45	0	linnaeanum	Hepper & P.-M.L. Jaeger	Solanum_linnaeanum
104120	NA	Knapp, S; Särkinen, T	0	11	2015	South Africa	loamy sand between dolerite rocks on koppie	S	E	-28.24264	23.01364	1371	retroflexum	Dunal	Solanum_retroflexum
104121	NA	Knapp, S; Särkinen, T	0	11	2015	South Africa	shady rocky patch in moist mountain grassland; associated with Leucosidea sericea, Rhus spp., Stanchys kuntzei, Berkheya sp. and Zantedeschnia sp.	S	E	-27.37311	30.1596	2148	retroflexum	Dunal	Solanum_retroflexum
104123	NA	Knapp, S; Särkinen, T	0	11	2015	South Africa	hilltop, grassland	S	E	-27.45016	31.47023	670	retroflexum	Dunal	Solanum_retroflexum
104127	NA	Knapp, S; Särkinen, T	0	11	2015	Namibia	moist places	S	E	-22.26438	15.40993	0	retroflexum	Dunal	Solanum_retroflexum
104129	NA	Knapp, S; Särkinen, T	0	11	2015	South Africa	NA	S	E	-28.51885	28.61653	2000	retroflexum	Dunal	Solanum_retroflexum
104131	NA	Knapp, S; Särkinen, T	0	11	2015	South Africa	ravine forest	S	E	-28.975	27.32389	1600	retroflexum	Dunal	Solanum_retroflexum
104136	NA	Knapp, S; Särkinen, T	0	11	2015	South Africa	shady places	S	E	-30.695	30.28111	0	retroflexum	Dunal	Solanum_retroflexum
104139	NA	Knapp, S; Särkinen, T	0	11	2015	South Africa	NA	S	E	-34.18993	18.42454	0	retroflexum	Dunal	Solanum_retroflexum
104140	NA	Knapp, S; Särkinen, T	0	11	2015	South Africa	NA	S	E	-24.50368	28.71397	0	retroflexum	Dunal	Solanum_retroflexum
104141	NA	Knapp, S; Särkinen, T	0	11	2015	South Africa	NA	S	E	-26.63083	28.03738	0	retroflexum	Dunal	Solanum_retroflexum
104142	NA	Knapp, S; Särkinen, T	0	11	2015	South Africa	north-facing gorge	S	E	-25.99341	27.54371	0	retroflexum	Dunal	Solanum_retroflexum
104143	NA	Knapp, S; Särkinen, T	0	11	2015	South Africa	by side or road, disturbed site; 2000 mm annual rainfall	S	E	-24.03333	30.08333	0	retroflexum	Dunal	Solanum_retroflexum
104144	NA	Knapp, S; Särkinen, T	0	11	2015	South Africa	en koppie on the veld	S	E	-29.74508	25.31932	0	retroflexum	Dunal	Solanum_retroflexum
104151	NA	Knapp, S; Särkinen, T	0	11	2015	South Africa	in grass at roadside	S	E	-26.70705	30.19246	1463	retroflexum	Dunal	Solanum_retroflexum
104155	NA	Knapp, S; Särkinen, T	0	11	2015	Paraguay	NA	S	W	-22.75	-60	0	tweedieanum	Hook.	Solanum_tweedieanum
104156	NA	Knapp, S; Särkinen, T	0	11	2015	Paraguay	bosque xerofitico	S	W	-22.40165	-59.83381	0	tweedieanum	Hook.	Solanum_tweedieanum
104157	NA	Barboza, GE; Knapp, S	0	3	2020	Paraguay	NA	S	W	-22.47841	-60.01632	0	tweedieanum	Hook.	Solanum_tweedieanum
104160	NA	Knapp, S; Särkinen, T	0	11	2015	Paraguay	en lugar abierto, picada	S	W	-22.43219	-61.73911	0	sarrachoides	Sendtn.	Solanum_sarrachoides
104162	NA	Knapp, S; Särkinen, T	0	11	2015	Bolivia	along creek; humid, shrubby habitat	S	W	-16.91667	-67.16667	2900	antisuyo	Särkinen & S.Knapp	Solanum_antisuyo
10417	NA	Knapp, S	0	11	2014	South Africa	NA	S	E	-34.035556	23.048889	0	africanum	Mill.	Solanum_africanum
104176	NA	Särkinen, T	0	3	2016	United States	disturbed woods in small ravine	N	W	41.40315	-73.97981	125	nitidibaccatum	Bitter	Solanum_nitidibaccatum
104177	NA	Knapp, S	0	2	2017	United States	NA	N	W	31.35946	-81.46775	0	pseudogracile	Heiser	Solanum_pseudogracile
104178	NA	Särkinen, T; Knapp, S	30	7	2016	United States	on upper lee slope of the rear dune near the ferry landing	N	W	34.63546	-77.14132	0	pseudogracile	Heiser	Solanum_pseudogracile
104180	NA	Knapp, S; Särkinen, T	0	11	2015	United States	roadside along edge of live oak dominated dense woods	N	W	34.68718	-77.03609	0	pseudogracile	Heiser	Solanum_pseudogracile
104181	NA	Knapp, S; Särkinen, T	0	11	2015	United States	NA	N	W	33.91014	-78.31562	0	pseudogracile	Heiser	Solanum_pseudogracile
104182	NA	Särkinen, T; Knapp, S	30	7	2016	United States	depression behind road in beach dunes	N	W	34.3617	-77.65482	0	pseudogracile	Heiser	Solanum_pseudogracile
104183	NA	Knapp, S; Särkinen, T	0	11	2015	United States	dunes and swales	N	W	34.7137	-76.68474	0	pseudogracile	Heiser	Solanum_pseudogracile
104188	NA	Knapp, S; Särkinen, T	0	11	2015	Mexico	humid oak-pine forest	N	W	19.52299	-103.5616	2012	nigrescens	M.Martens & Galeotti	Solanum_nigrescens
104197	NA	Knapp, S	0	2	2017	United States	NA	N	W	37.19472	-112.9961	0	americanum	Mill.	Solanum_americanum
104198	NA	Knapp, S; Särkinen, T	0	11	2015	United States	weed in irrigated orchard	N	W	38.69459	-118.773	1310	nitidibaccatum	Bitter	Solanum_nitidibaccatum
104199	NA	Knapp, S; Särkinen, T	0	11	2015	United States	NA	N	W	40.96194	-72.7175	0	nitidibaccatum	Bitter	Solanum_nitidibaccatum
1042	NA	Knapp, S	0	2	2021	Bolivia	NA	S	W	-16.312984	-67.908091	0	dianthum	Rusby	Solanum_dianthum
104200	NA	Knapp, S; Särkinen, T	0	11	2015	United States	NA	N	W	44.53651	-122.907	0	nitidibaccatum	Bitter	Solanum_nitidibaccatum
104201	NA	Knapp, S; Särkinen, T	0	11	2015	Canada	waste land	N	W	48.46082	-123.3208	0	nitidibaccatum	Bitter	Solanum_nitidibaccatum
104202	NA	Knapp, S; Särkinen, T	0	11	2015	United States	NA	N	W	48.03884	-122.4034	0	nitidibaccatum	Bitter	Solanum_nitidibaccatum
104204	NA	Knapp, S; Särkinen, T	0	11	2015	Indonesia	NA	S	E	-7.127709	107.6265	1829	alpinum	Zoll. & Moritzi	Solanum_alpinum
104213	NA	Knapp, S; Särkinen, T	0	11	2015	United States	NA	N	W	29.01675	-89.16352	0	nigrescens	M.Martens & Galeotti	Solanum_nigrescens
104215	NA	Knapp, S; Särkinen, T	0	11	2015	Mexico	selva baja perennifolia, primaria; sabana	N	W	18.58333	-95.15	1550	nigrescens	M.Martens & Galeotti	Solanum_nigrescens
104246	NA	Knapp, S; Särkinen, T	0	11	2015	Mexico	somewhat degraded Pinus leiophylla-Quercus forest with grassy understory (Stipa sp., Briza rotundata); assoc. incl. Geranium scheideanum, Viola aff. primulifolia, Monotropa uniflora, Chimaphila umbellata, Lepechinia scheideana, Pedicularis canadensis, Galium uncinulatum & Relbunium hypocarpium	N	W	19.95	-97.98333	2330	nigrescens	M.Martens & Galeotti	Solanum_nigrescens
104253	NA	Knapp, S; Särkinen, T	0	11	2015	Mexico	NA	N	W	19.38333	-100.3097	2860	nigrescens	M.Martens & Galeotti	Solanum_nigrescens
104268	NA	Knapp, S; Särkinen, T	0	11	2015	Mexico	pinar, secundaria; suelo rojo arcilloso gravoso	N	W	19.65	-97.08333	2000	nigrescens	M.Martens & Galeotti	Solanum_nigrescens
104272	NA	Knapp, S; Särkinen, T	0	11	2015	United States	in open area	N	W	30.57685	-84.95276	0	nigrescens	M.Martens & Galeotti	Solanum_nigrescens
104292	NA	Knapp, S; Särkinen, T	0	11	2015	Mexico	bosque de pino-encino; steep forested slopes and along streams	N	W	19.8	-97.21667	1750	nigrescens	M.Martens & Galeotti	Solanum_nigrescens
104294	NA	Knapp, S; Särkinen, T	0	11	2015	Mexico	in eroded humid ravine dear garbage dumping area; brushy roadside with oaks present	N	W	19.33333	-104.6333	1370	nigrescens	M.Martens & Galeotti	Solanum_nigrescens
104302	NA	Knapp, S; Särkinen, T	0	11	2015	Mexico	bosque caducifolio, húmedo en la cima de la sierra; suelo arcilloso rojizo profundo con abundante materia organica	N	W	21.26667	-97.86667	1170	nigrescens	M.Martens & Galeotti	Solanum_nigrescens
104303	NA	Knapp, S; Särkinen, T	0	11	2015	Mexico	acahaul; en terrenos desmontados para cultivo; suelo arcilloso pardo pedregoso	N	W	19.76667	-96.68333	1300	nigrescens	M.Martens & Galeotti	Solanum_nigrescens
104304	NA	Knapp, S; Särkinen, T	0	11	2015	Mexico	selva alta perennifolia; disturbed and grazed brushy slopes and remnants of forest along now dry ravine	N	W	21.20833	-98.38333	250	nigrescens	M.Martens & Galeotti	Solanum_nigrescens
104306	NA	Knapp, S; Särkinen, T	0	11	2015	Mexico	selva alta perennifolia-bosque caducifolio; rih evergreen forest with some deciduous species, with some recent clearings for pastures and cultivation	N	W	18.35	-94.875	1100	nigrescens	M.Martens & Galeotti	Solanum_nigrescens
10431	NA	Vorontsova, MS	0	8	2010	Cape Verde	NA	N	W	16.873922	-24.929767	609	rigidum	Lam.	Solanum_rigidum
104319	NA	Knapp, S	0	10	2015	Mexico	bosque tropical subcaducifolio	N	W	15.98806	-93.31139	817	americanum	Mill.	Solanum_americanum
104324	NA	Knapp, S	0	10	2015	Mexico	selva alta perturbada	N	W	16.76833	-91.1425	340	americanum	Mill.	Solanum_americanum
104325	NA	Knapp, S	0	10	2015	Nicaragua	NA	N	W	13.43333	-86.6	1100	americanum	Mill.	Solanum_americanum
104327	NA	Knapp, S	0	10	2015	Mexico	vegetación secundaria de selva mediana subperennifolia; suelo kan-kab	N	W	19.4	-88.06667	0	nigrescens	M.Martens & Galeotti	Solanum_nigrescens
104329	NA	Knapp, S	0	10	2015	Nicaragua	gravel bar; river banks, tall forest along river and variosu stages of regeneration from agriculture	N	W	13.69167	-84.84167	90	americanum	Mill.	Solanum_americanum
10433	NA	Vorontsova, MS	0	8	2010	Cape Verde	NA	N	W	15.133333	-23.55	0	rigidum	Lam.	Solanum_rigidum
104330	NA	Knapp, S	0	10	2015	Mexico	NA	N	W	19.5875	-89.17806	110	americanum	Mill.	Solanum_americanum
104341	NA	Knapp, S	0	10	2015	Mexico	riparian area between fields and river	N	W	28.48333	-109.5333	150	americanum	Mill.	Solanum_americanum
104342	NA	Knapp, S	0	10	2015	Mexico	NA	N	W	29.00417	-118.2292	70	americanum	Mill.	Solanum_americanum
104358	NA	Knapp, S	0	10	2015	Mexico	vegetación secundaria 'Azotea verde del CIEco'	N	W	19.48167	-101.2281	1972	americanum	Mill.	Solanum_americanum
104360	NA	Knapp, S	0	10	2015	Mexico	orilla de camino; en los alrededores de la locaidad existen relictos de bosque tropical subcaducifolio y abundan potreros	N	W	20.73667	-97.27556	11	americanum	Mill.	Solanum_americanum
104368	NA	Knapp, S	0	10	2015	Mexico	NA	N	W	23.69858	-109.9949	680	americanum	Mill.	Solanum_americanum
104369	NA	Knapp, S	0	10	2015	Mexico	pastizales	N	W	19.31667	-99.09778	2238	americanum	Mill.	Solanum_americanum
104381	NA	Knapp, S	0	10	2015	Mexico	herbacea; fruto negro	N	W	18.38333	-95.26667	100	americanum	Mill.	Solanum_americanum
104383	NA	Knapp, S	0	10	2015	Mexico	selva mediana subperennifolia; cafetal	N	W	15.94806	-96.08944	510	americanum	Mill.	Solanum_americanum
104384	NA	Knapp, S	0	10	2015	Mexico	vegetación secundaria de selva mediana subcaducifolia, orilla de río	N	W	15.85111	-95.99806	60	americanum	Mill.	Solanum_americanum
104389	NA	Knapp, S	0	10	2015	Mexico	selva alta perennifolia, secundaria; suelo arcilloso rojizo, profundo; rocas calizas aflorantes	N	W	17.26667	-94.61667	152	americanum	Mill.	Solanum_americanum
104390	NA	Knapp, S	0	10	2015	Mexico	bosque mesofilo de montaña	N	W	17.25	-96.03333	1900	americanum	Mill.	Solanum_americanum
104392	NA	Knapp, S	0	10	2015	Mexico	bosque de pino-encino; suelo negro	N	W	16.67097	-97.30747	1488	americanum	Mill.	Solanum_americanum
104399	NA	Knapp, S	0	10	2015	Mexico	selva baja caducifolia; along limestone cliffs	N	W	22.56667	-99.03333	80	americanum	Mill.	Solanum_americanum
104400	NA	Knapp, S	0	10	2015	Mexico	selva alta perennifolia; roadside vegetation and remnant coffee plantation on hill shaded by large trees	N	W	17.75	-95.75	220	americanum	Mill.	Solanum_americanum
104401	NA	Knapp, S	0	10	2015	Mexico	entre los edificios de molinos y bodegas	N	W	23.64556	-100.6436	1570	americanum	Mill.	Solanum_americanum
104409	NA	Knapp, S	0	10	2015	Mexico	brushy tangle along fence row and shady banks; remnants of tropical semideciduous forest above river, dry sand and gravel	N	W	19.38333	-104.9667	0	americanum	Mill.	Solanum_americanum
104410	NA	Knapp, S	0	10	2015	Mexico	moist Quercus forest with palmetto, Cyperus and shrub Compositae in understory; tropical evergreen vegetation zone	N	W	22.5	-99.41667	1200	americanum	Mill.	Solanum_americanum
104413	NA	Knapp, S	0	10	2015	Mexico	wild area jsut N of Huerta Grande	N	W	18.78444	-110.975	330	americanum	Mill.	Solanum_americanum
104422	NA	Knapp, S	0	10	2015	Nicaragua	bosque húmedo tropical	N	W	11.83056	-85.78333	700	americanum	Mill.	Solanum_americanum
104425	NA	Knapp, S	0	10	2015	Guatemala	NA	N	W	14.52049	-90.79846	1450	americanum	Mill.	Solanum_americanum
104427	NA	Knapp, S	0	10	2015	Belize	dry, open disturbed savanna	N	W	16.48333	-88.68333	0	americanum	Mill.	Solanum_americanum
104431	NA	Knapp, S	0	10	2015	Nicaragua	vegetación creciendo en la lava del volcán	N	W	11.51667	-85.58333	200	americanum	Mill.	Solanum_americanum
104435	NA	Knapp, S	0	10	2015	Mexico	zona inundada de los conalaes asociados al lago; suelo negro	N	W	19.89167	-100.8831	1800	americanum	Mill.	Solanum_americanum
104437	NA	Knapp, S	0	10	2015	Mexico	en la orilla de cultivo, en lugares sombreadso; cultivo de maiz de riego, dominantes Aldama dentata, Digitaria ciliata, Eclipta alba, mucha Commelina repens, Galinsoga cilata y Lopezia	N	W	18.9	-99.6	1900	americanum	Mill.	Solanum_americanum
10444	NA	Knapp, S	0	11	2005	Spain	cliffs	N	W	27.913246	-15.542471	600	lidii	Sunding	Solanum_lidii
104443	NA	Knapp, S	0	10	2015	Mexico	en suelo con grava a orilla de rio en vegetación riparia	N	W	19.03333	-102.0486	300	americanum	Mill.	Solanum_americanum
104448	NA	Knapp, S	0	10	2015	Mexico	milpa cosechada	N	W	18.78333	-99.71667	1740	americanum	Mill.	Solanum_americanum
104452	NA	Knapp, S	0	10	2015	Mexico	vegetación secundaria	N	W	19.94272	-102.2926	1800	americanum	Mill.	Solanum_americanum
10446	NA	Knapp, S	0	11	2005	Spain	NA	N	W	27.904467	-15.450619	900	lidii	Sunding	Solanum_lidii
104462	NA	Knapp, S	0	10	2015	Mexico	broad canyon-arroyo in rhyolite hills; desert scrub	N	W	27.98333	-111.075	50	americanum	Mill.	Solanum_americanum
104464	NA	Knapp, S	0	10	2015	Mexico	vegetación secunaria derivada de bosque mesófilo de montaña; orilla de la carretera	N	W	18.15328	-96.85214	1185	americanum	Mill.	Solanum_americanum
104465	NA	Knapp, S	0	10	2015	Mexico	riparia de Taxodium mucronatum, Salix, Alnus, etc.	N	W	17.3	-97.81667	1740	americanum	Mill.	Solanum_americanum
104466	NA	Knapp, S	0	10	2015	Mexico	cafetal; vegetación secundaria; suelo arcilloso	N	W	19.95222	-97.63083	1040	americanum	Mill.	Solanum_americanum
104468	NA	Knapp, S	0	10	2015	Mexico	Acacia-Senecio-Opuntia thicket bordering field of Pisum sativum, with Solanum bulbocastanum	N	W	17.15	-96.83333	0	americanum	Mill.	Solanum_americanum
10447	NA	Knapp, S	0	11	2005	Spain	entre rocas y en el matorral, con especies semi-xerofiticas	N	W	27.90007	-15.498402	650	lidii	Sunding	Solanum_lidii
104479	NA	Knapp, S	0	10	2015	Mexico	matorral crassicaule altamente perturbado; rocas riolíticas del grupo Pachuca; asoc. Mandevilla foliosa	N	W	20.1625	-99.02917	2170	americanum	Mill.	Solanum_americanum
104484	NA	Knapp, S	0	10	2015	Mexico	selva baja y palmar	N	W	21.68333	-105.0833	0	americanum	Mill.	Solanum_americanum
104488	NA	Knapp, S	0	10	2015	Mexico	agricultura de temporal y cultivo anual; sub-humeda; suelo eutrico, grueso; roca taba endesitica; planicie	N	W	19.0875	-98.49583	2450	americanum	Mill.	Solanum_americanum
104502	NA	Särkinen, T	0	11	2015	Tanzania	NA	S	E	-9.0229	33.2354	0	umalilaense	Manoko	Solanum_umalilaense
104503	NA	Särkinen, T	0	11	2015	Tanzania	NA	S	E	-9.0412	33.2525	0	umalilaense	Manoko	Solanum_umalilaense
104504	NA	Särkinen, T	0	11	2015	Tanzania	NA	S	E	-9.0321	33.2644	0	umalilaense	Manoko	Solanum_umalilaense
104505	NA	Särkinen, T	0	11	2015	Tanzania	NA	S	E	-9.0503	33.2553	0	umalilaense	Manoko	Solanum_umalilaense
104507	NA	Särkinen, T	0	11	2015	Tanzania	NA	S	E	-9.1126	33.2046	0	umalilaense	Manoko	Solanum_umalilaense
104508	NA	Särkinen, T	0	11	2015	Tanzania	NA	S	E	-8.90869	33.51547	1700	umalilaense	Manoko	Solanum_umalilaense
104510	NA	Knapp, S	0	12	2015	Indonesia	im Gartenland	S	E	-4.416667	140.0167	2000	opacum	A.Braun & C.D.Bouché	Solanum_opacum
104514	NA	Knapp, S	0	12	2015	Liberia	NA	N	W	5.925173	-10.0777	2	americanum	Mill.	Solanum_americanum
104515	NA	Knapp, S	0	12	2015	Togo	NA	N	E	6.867976	0.75977	0	americanum	Mill.	Solanum_americanum
104519	NA	Knapp, S	0	12	2015	Yemen	evergreen woodland relicts with Olean, Dononea, Tarchoanthus, Sideroxylon mascatensis, Pappea capensis, Ceratonia oreothauma, Maytenus senegalensis, Periploca somalensis, Sageretia thea, Bauhinia ellenbeckii etc.	N	E	14.83139	48.81806	1950	memphiticum	J.F.Gmel.	Solanum_memphiticum
104520	NA	Knapp, S	0	10	2015	Mexico	veg. ecotono bosque de pino-matorral espinoso	N	W	24.05345	-105.8618	1860	nigrescens	M.Martens & Galeotti	Solanum_nigrescens
104523	NA	Knapp, S	0	10	2015	Mexico	bosque de Quercus perturbado	N	W	19.09194	-97.50139	2552	nigrescens	M.Martens & Galeotti	Solanum_nigrescens
104540	NA	Knapp, S	0	10	2015	Mexico	vegetación secudnaria, cañada, orilla de río	N	W	17.16056	-94.35222	200	nigrescens	M.Martens & Galeotti	Solanum_nigrescens
104547	NA	Knapp, S	0	10	2015	Mexico	bosque de pino-encino; suelo rojo	N	W	16.73883	-97.29067	2324	nigrescens	M.Martens & Galeotti	Solanum_nigrescens
104548	NA	Knapp, S	0	10	2015	Mexico	bosque de pino-encino	N	W	16.73344	-97.05822	2310	nigrescens	M.Martens & Galeotti	Solanum_nigrescens
104571	NA	Knapp, S	0	10	2015	Mexico	bosque mesófilo de montaña; con Quercus y Liquidambar	N	W	18.65247	-97.00558	1461	nigrescens	M.Martens & Galeotti	Solanum_nigrescens
104581	NA	Knapp, S	0	10	2015	Mexico	soil coarse crystalline loam dreived from basic igneous rock; assoc. Flourencia cernus, Prosopis laevigata, Yucca decipiens, Forestiera angustifolia	N	W	23.43333	-101	1700	nigrescens	M.Martens & Galeotti	Solanum_nigrescens
104584	NA	Knapp, S	0	10	2015	Mexico	NA	N	W	17.80389	-97.77583	0	nigrescens	M.Martens & Galeotti	Solanum_nigrescens
104586	NA	Knapp, S	0	10	2015	Mexico	riverbed and riverbank; groves of Populus mexicana	N	W	27.43333	-110.4167	0	nigrescens	M.Martens & Galeotti	Solanum_nigrescens
104593	NA	Knapp, S	0	10	2015	Mexico	secondary forest beside road; clay soils on steep volcanic slopes; Ficus/Inga/Celtis forest	N	W	19.45333	-103.6933	1300	nigrescens	M.Martens & Galeotti	Solanum_nigrescens
104599	NA	Knapp, S	0	10	2015	Mexico	selva mediana subperennifolia, secundaria; suelo oscuro con afloramiento de roca caliza; acahual	N	W	18.66667	-96.66667	450	nigrescens	M.Martens & Galeotti	Solanum_nigrescens
104614	NA	Knapp, S	0	10	2015	Mexico	desiertos arenosos; secundaria; comunidad de Casuarinas	N	W	19.18833	-96.14	0	nigrescens	M.Martens & Galeotti	Solanum_nigrescens
104626	NA	Knapp, S	0	10	2015	Mexico	Casuarinas	N	W	20.84722	-97.24111	3	nigrescens	M.Martens & Galeotti	Solanum_nigrescens
104646	NA	Knapp, S	0	10	2015	Mexico	bosque tropical subcaducifolio	N	W	19.65	-104.0667	820	nigrescens	M.Martens & Galeotti	Solanum_nigrescens
104661	NA	Knapp, S	0	10	2015	Mexico	bosque mesófilo de montaña	N	W	20.18056	-98.17444	2021	nigrescens	M.Martens & Galeotti	Solanum_nigrescens
104676	NA	Knapp, S	0	10	2015	Mexico	bosque mesófilo de montaña; cañada	N	W	18.9383	-99.79892	2297	nigrescens	M.Martens & Galeotti	Solanum_nigrescens
104685	NA	Knapp, S	0	10	2015	Mexico	bosque de encino, secundaria; suelo amarillo arcilloso; ruderal	N	W	19.15	-97.93333	1625	nigrescens	M.Martens & Galeotti	Solanum_nigrescens
104692	NA	Knapp, S	0	10	2015	Mexico	bosque de pino-encino; orilla de río	N	W	19.57217	-101.65	2097	nigrescens	M.Martens & Galeotti	Solanum_nigrescens
1047	NA	Knapp, S	0	10	2009	Bolivia	NA	S	W	-15.337091	-68.261741	0	lindenii	Rusby	Solanum_lindenii
104723	NA	Knapp, S	0	10	2015	Mexico	bosque de Quercus	N	W	21.50278	-105.0444	1128	nigrescens	M.Martens & Galeotti	Solanum_nigrescens
104730	NA	Knapp, S	0	10	2015	Mexico	selva baja caducifolia, secundaria; suelo moreno; asoc. Citrus aurantium	N	W	20.83944	-88.52611	22	nigrescens	M.Martens & Galeotti	Solanum_nigrescens
104741	NA	Knapp, S	0	10	2015	Mexico	selva mediana con Hymenaea coubaril, Piper, gramineas; suelo con hojarasca	N	W	16.05948	-93.5115	550	nigrescens	M.Martens & Galeotti	Solanum_nigrescens
104742	NA	Knapp, S	0	10	2015	Honduras	NA	N	W	15.05948	-84.66436	0	nigrescens	M.Martens & Galeotti	Solanum_nigrescens
104757	NA	Knapp, S	0	10	2015	Mexico	milpa roza; suelo negro pedregoso; asociada a ukuch xiu	N	W	20.39028	-88.92917	0	nigrescens	M.Martens & Galeotti	Solanum_nigrescens
10476	NA	Knapp, S	0	11	2005	United Kingdom	NA	N	W	50.715775	-1.895546	0	sisymbriifolium	Lam.	Solanum_sisymbriifolium
104760	NA	Knapp, S	0	10	2015	Mexico	selva baja subcaducifolia inundable	N	W	18.91833	-89.27472	127	nigrescens	M.Martens & Galeotti	Solanum_nigrescens
104763	NA	Knapp, S	0	10	2015	Mexico	bosque de Quercus-Pinus	N	W	18.24833	-93.68639	1082	nigrescens	M.Martens & Galeotti	Solanum_nigrescens
10477	NA	Knapp, S	0	11	2005	Portugal	roadside	N	W	32.667006	-16.923877	0	linnaeanum	Hepper & P.-M.L. Jaeger	Solanum_linnaeanum
104808	NA	Knapp, S	0	10	2015	Mexico	secundaria de selva mediana subperennifolia	N	W	17.885	-89.17111	70	nigrescens	M.Martens & Galeotti	Solanum_nigrescens
104822	NA	Knapp, S	0	10	2015	Mexico	selva baja caducifolia	N	W	16.27	-93.77944	400	nigrescens	M.Martens & Galeotti	Solanum_nigrescens
104829	NA	Knapp, S	0	10	2015	Mexico	cut-over tropical evergreen forest with Papaya and Heliconia; interior lowlands	N	W	17.41667	-93.58333	350	nigrescens	M.Martens & Galeotti	Solanum_nigrescens
10483	NA	Knapp, S	0	11	2005	Portugal	NA	N	W	32.741298	-16.852792	0	linnaeanum	Hepper & P.-M.L. Jaeger	Solanum_linnaeanum
104864	NA	Knapp, S	0	10	2015	Nicaragua	NA	N	W	13.03333	-85.78333	600	nigrescens	M.Martens & Galeotti	Solanum_nigrescens
10487	NA	Knapp, S	0	11	2005	Spain	NA	N	W	28.063843	-15.463516	0	vespertilio	Aiton	Solanum_vespertilio
104871	NA	Knapp, S	0	10	2015	Mexico	in fallow corn patch; dry scrub near oak-pine forest	N	W	16.125	-91.77567	1420	nigrescens	M.Martens & Galeotti	Solanum_nigrescens
104893	NA	Knapp, S	0	10	2015	Mexico	potrero inundable	N	W	18.54917	-92.57917	0	nigrescens	M.Martens & Galeotti	Solanum_nigrescens
104894	NA	Knapp, S	0	10	2015	Mexico	acuática con tule (neal), Sagittaria sp., Neptunia y tintal en partes más altas formando una pequeña franja, asociado a tucuy (Pithecellobium) y gran cantidad de cactaceas y bromeliaceas epífitas	N	W	17.97167	-92.31083	0	nigrescens	M.Martens & Galeotti	Solanum_nigrescens
10491	NA	Knapp, S	0	11	2005	Spain	NA	N	W	28.378162	-16.520001	0	vespertilio	Aiton	Solanum_vespertilio
10493	NA	Knapp, S	0	11	2005	Spain	plant growing on trackside	N	W	28.493431	-16.316583	50	vespertilio	Aiton	Solanum_vespertilio
104954	NA	Knapp, S	0	10	2015	Mexico	crece a la orilla del río en suelo arenoso	N	W	21.16962	-103.3739	1137	nigrescens	M.Martens & Galeotti	Solanum_nigrescens
104955	NA	Knapp, S	0	10	2015	Mexico	crece a la orilla del río en suelo arenoso	N	W	21.19582	-103.1832	1137	nigrescens	M.Martens & Galeotti	Solanum_nigrescens
104971	NA	Knapp, S	0	10	2015	Mexico	encinar; suelo negro arcilloso, orilla de arroyo	N	W	19.4	-96.76667	800	nigrescens	M.Martens & Galeotti	Solanum_nigrescens
104974	NA	Knapp, S	0	10	2015	Mexico	selva baja caducifolia, dominado Conzattia multiflora	N	W	18.7	-98.83583	1300	nigrescens	M.Martens & Galeotti	Solanum_nigrescens
104980	NA	Knapp, S	0	10	2015	Mexico	distrubed Cupresus benthami (trunks 2.2 m dbh), Oreopanax sp., Quercus laurifolia, 'Cedrela', Prunus sp., Rhux toxicodendron, Cornus sp., Arbutus sp., Xylosma sp., Viburnum sp.	N	W	19.44583	-103.95	2220	nigrescens	M.Martens & Galeotti	Solanum_nigrescens
104981	NA	Knapp, S	0	10	2015	Mexico	amongst boulders; river alluvium mixed with local limestone debris; assoc. Phragmites, Arundo, Baccharis, Ugnadia, Diospyros, Tecoma	N	W	29.15	-103.65	650	nigrescens	M.Martens & Galeotti	Solanum_nigrescens
104998	NA	Knapp, S	0	10	2015	Mexico	selva baja caducifolia, ripario; planicie inundable	N	W	16.64528	-95.01472	90	nigrescens	M.Martens & Galeotti	Solanum_nigrescens
1050	NA	Särkinen, T	17	3	2016	Bolivia	NA	S	W	-17.566642	-66.014089	0	physalifolium	Rusby	Solanum_physalifolium
105002	NA	Knapp, S	0	10	2015	Mexico	selva baja caducifolia, con guamil	N	W	15.94839	-95.85114	80	nigrescens	M.Martens & Galeotti	Solanum_nigrescens
105007	NA	Knapp, S	0	10	2015	Mexico	matorral xerófilo con Opuntia, Acacia, Agave, Mimosa, Myrtillocactus, Karwinskia; suelo café pedregoso; roca ignea	N	W	21.05767	-100.4215	2100	nigrescens	M.Martens & Galeotti	Solanum_nigrescens
105010	NA	Knapp, S	0	10	2015	Mexico	bosque tropical caducifolio, a lo largo de un arroyo	N	W	20.67753	-103.0076	1579	nigrescens	M.Martens & Galeotti	Solanum_nigrescens
105011	NA	Knapp, S	0	10	2015	Mexico	cafétal; suelo litosol; vegetación secundaria	N	W	19.98611	-97.61083	850	nigrescens	M.Martens & Galeotti	Solanum_nigrescens
105023	NA	Knapp, S	0	10	2015	Mexico	secundaria de bosque tropical subcaducifolio	N	W	19.51667	-104.3167	640	nigrescens	M.Martens & Galeotti	Solanum_nigrescens
105041	NA	Knapp, S	0	10	2015	Mexico	orilla zanja riego entre milpas	N	W	17.11667	-98.23333	700	nigrescens	M.Martens & Galeotti	Solanum_nigrescens
105043	NA	Knapp, S	0	10	2015	Mexico	matorral crasicaule; rocas riolíticas del grupo Pachuca; crece en lugares rocosos	N	W	20.15833	-99.0125	2280	nigrescens	M.Martens & Galeotti	Solanum_nigrescens
105051	NA	Knapp, S	0	10	2015	Mexico	ruderal	N	W	17.7	-101.525	260	nigrescens	M.Martens & Galeotti	Solanum_nigrescens
105052	NA	Knapp, S	0	10	2015	Mexico	matorral mediano espinoso	N	W	20.915	-100.2003	2730	nigrescens	M.Martens & Galeotti	Solanum_nigrescens
105055	NA	Knapp, S	0	10	2015	Mexico	hidrófitas emergentes, secondaria; suelo arcilloso, medio anegado	N	W	19.18333	-96.3	50	nigrescens	M.Martens & Galeotti	Solanum_nigrescens
10507	NA	Knapp, S	0	11	2005	Morocco	ad sepes	N	W	35.171389	-5.269722	650	dulcamara	L.	Solanum_dulcamara
105070	NA	Knapp, S	0	10	2015	Mexico	bosque de pino-encino	N	W	17.55	-95.51667	2000	nigrescens	M.Martens & Galeotti	Solanum_nigrescens
105078	NA	Knapp, S; Särkinen, T	0	1	2016	Bolivia	bosque Tucumano-Boliviano	S	W	-18.3575	-64.28222	2500	fiebrigii	Bitter	Solanum_fiebrigii
105079	NA	Knapp, S; Särkinen, T	0	1	2016	Bolivia	bosque montano pluviestacional de yungas	S	W	-15.12	-68.90917	2803	longifilamentum	Särkinen & P.Gonzáles	Solanum_longifilamentum
105081	NA	Knapp, S	0	1	2016	Bolivia	NA	S	W	-17.00833	-63.72056	250	urticans	Dunal	Solanum_urticans
105082	NA	Knapp, S	0	1	2016	Bolivia	NA	S	W	-14.88711	-66.72119	190	quaesitum	C.V.Morton	Solanum_quaesitum
105083	NA	Knapp, S	0	1	2016	Bolivia	bosque montano pluvial de yungas	S	W	-15.08639	-68.48528	1041	quaesitum	C.V.Morton	Solanum_quaesitum
105084	NA	Knapp, S	0	1	2016	Suriname	forest gap	N	W	3.939194	-56.1825	585	monachophyllum	Dunal	Solanum_monachophyllum
105087	NA	Knapp, S	0	1	2016	Bolivia	orillas de río	S	W	-18.91029	-63.40199	494	acutilobum	Dunal	Solanum_acutilobum
105088	NA	Knapp, S	0	1	2016	Bolivia	bosque semideciduo Tucumano-Boliviano; piso ecológico subandino superior en transición al montano inferior; serie de Parapiptadenia excelsa (Griseb.) Burkart - Tipuana tipu (Benth. ) Kuntze; sotobosque arbóreo: Myroxylum peruiferum de un dosel de 12-16 m de alto; sotobosque arbustivo Allophylus edulis, Croton, Adenaria floribunda, Crotalaria pallida; sotobosque herbácea Lantana, Begonia, Turnera,…	S	W	-19.13139	-64.22944	1684	olympicum	Hassl.	Solanum_olympicum
105089	NA	Knapp, S	0	1	2016	Bolivia	mancha relicto del bosuqe yungeño en ceja de monte inferior pluvial	S	W	-14.89444	-68.7925	3576	violaceimarmoratum	Bitter	Solanum_violaceimarmoratum
105092	NA	Knapp, S; Särkinen, T	0	1	2016	Bolivia	bosque seco chiquitano transicional, con Anadenanthera colubrina, Caesalpinia pluviosa, Calycophyllum multiflorum [coordinates on label - 18.5935S-18.5241S, 63.4314W-63.4435 DMS; first set taken for mapping]	S	W	-18.99306	-63.72056	560	arenicola	Särkinen & P.Gonzáles	Solanum_arenicola
105093	NA	Knapp, S	0	1	2016	Bolivia	mosaico de vegetación Tucumano-Boliviano, valles seco interandinos, bosque transicional, pre-puna	S	W	-18.40194	-63.82417	1707	consimile	C.V.Morton	Solanum_consimile
105094	NA	Knapp, S	0	1	2016	Bolivia	bosque-arbustal secundario en yungas submontano superior pluvial	S	W	-14.56139	-68.88806	1589	caricaefolium	Rusby	Solanum_caricaefolium
105095	NA	Knapp, S	0	1	2016	Bolivia	bosque lauroide Boliviano-Tucumano; piso ecológico montano serie de Prunus tucumanensis Lillo - Podocarpus parlatorei Pilg.; sotobosque arbóreo Lauraceas, Cedrela lilloi, Alnus acuminata, Polylepis, Tipuana tipu, Weinmannia, de un dosel de 15-20 m de alto; sotobosque arbustivo Berberis, Solanaceas y Asteraceas; sotobosque herbáceo Hidrocotyle, Begonia, gramineas, Juncus imbricatus; serie no muy d…	S	W	-19.01361	-64.33722	2474	tenuispinum	Rusby	Solanum_tenuispinum
105096	NA	Knapp, S	0	1	2016	Bolivia	predominancia de Lauraceas y Rubiaceas	S	W	-14.75306	-68.94333	2408	iltisii	K.E.Roe	Solanum_iltisii
105098	NA	Knapp, S	0	1	2016	Bolivia	bosuqe montano húmedo con Miconia, Clethra y Hedyosmum; ladera con afloramientos rocosos	S	W	-14.88722	-68.85333	3215	maturecalvans	Bitter	Solanum_maturecalvans
105099	NA	Knapp, S	0	1	2016	Bolivia	bosque yungeño montano pluviestacional inferior con Clethraceae y Cunoniaceae	S	W	-15.20111	-68.76278	2680	maturecalvans	Bitter	Solanum_maturecalvans
1051	NA	Knapp, S	0	0	2008	Bolivia	NA	S	W	-16.337262	-67.82499	0	uncinellum	Lindl.	Solanum_uncinellum
105100	NA	Knapp, S	0	1	2016	Bolivia	bosque montano	S	W	-14.76861	-68.97917	2169	daphnophyllum	Bitter	Solanum_daphnophyllum
105102	NA	Knapp, S	0	1	2016	Bolivia	bosque amazónico con Poulsenia armata, Pseudolmedia laevis, Leonia crassa, Tapura juruana	S	W	-16.65917	-64.50467	190	americanum	Mill.	Solanum_americanum
105103	NA	Knapp, S	0	1	2016	Panama	NA	N	W	9.45	-79.08333	0	splendens	(Dunal) Bohs	Solanum_splendens
105104	NA	Knapp, S	0	1	2016	Bolivia	bosque montano alto	S	W	-14.78722	-69.02667	3061	ternatum	Ruiz & Pav.	Solanum_ternatum
105105	NA	Knapp, S	0	1	2016	Bolivia	NA	S	W	-17.00833	-63.72056	250	caricaefolium	Rusby	Solanum_caricaefolium
105107	NA	Knapp, S	0	1	2016	Bolivia	bosque premontano Tucumano-Boliviano, dosel arbóreo de 15-20 m de altura; en el estrato arbóreo Eugenia florida, Jacaranda mimosifolia, Myroxylon peruiferum; en el estrato arbustivo resalta Hippocratea volubilis; en el estrato herbáceo algunos restos de	S	W	-21.67194	-63.66639	1100	consimile	C.V.Morton	Solanum_consimile
10511	NA	Vorontsova, MS	0	8	2010	Egypt	NA	N	E	24.088938	32.899829	0	incanum	L.	Solanum_incanum
105110	NA	Knapp, S	0	1	2016	Bolivia	alrededores del potrero	S	W	-17.11556	-63.56583	256	caricaefolium	Rusby	Solanum_caricaefolium
105111	NA	Knapp, S	0	1	2016	Bolivia	cloud forest	S	W	-16.83333	-67.13333	3000	clandestinum	Bohs	Solanum_clandestinum
105112	NA	Knapp, S	0	1	2016	Bolivia	mosaico de vegetación Tucumano-Boliviano, valles seco interandinos, bosque transicional, pre-puna	S	W	-18.40194	-63.82417	1707	riparium	Pers.	Solanum_riparium
105113	NA	Knapp, S	0	1	2016	Bolivia	bosque semideciduo Tucumano-Boliviano; piso ecológico subandino superior en transición al montano inferior; serie de Parapiptadenia excelsa (Griseb.) Burkart - Tipuana tipu (Benth. ) Kuntze; sotobosque arbóreo: Myroxylum peruiferum de un dosel de 12-16 m de alto; sotobosque arbustivo Allophylus edulis, Croton, Adenaria floribunda, Crotalaria pallida; sotobosque herbácea Lantana, Begonia, Turnera,…	S	W	-19.13139	-64.22944	1684	riparium	Pers.	Solanum_riparium
105114	NA	Knapp, S	0	1	2016	Bolivia	bosque seco de transición Chaco-Tucumano; estrato arbóreo Parapitadenia excelsa, Pithecellobium scalare, Inga marginata, Coursetia brachyrhachis entre otros	S	W	-19.46361	-63.84361	1100	consimile	C.V.Morton	Solanum_consimile
105115	NA	Knapp, S	0	1	2016	Bolivia	bosque de mirtaceas Boliviano-Tucumano; piso ecológico montano, serie de mirtaceas; sotobosque arbóreo lauraceas, Blepharocalyx salicifolius, Cedrela lilloi, Tipuana tipu, de un dosel de 10-15 m de alto; sotobosque arbustivo Solanum albidum, Tibouchina alpestris, Allophylus edulis, Corton; sotobosque herbáceo begonias, Peperomia fiebrigii, Oxalis; serie muy degradada remplazada por pastizales, cu…	S	W	-19.135	-64.19083	2127	maturecalvans	Bitter	Solanum_maturecalvans
105116	NA	Knapp, S	0	1	2016	Bolivia	bosque chiquitano, cerrado y sabanas abiertas y áreas con helechos arbóreos	S	W	-17.90306	-63.43722	520	riparium	Pers.	Solanum_riparium
105118	NA	Knapp, S	0	1	2016	Bolivia	bosque seco chiquitano transicional	S	W	-19.00361	-63.70472	530	riparium	Pers.	Solanum_riparium
105119	NA	Knapp, S	0	1	2016	Bolivia	NA	S	W	-17.315	-62.40444	265	riparium	Pers.	Solanum_riparium
105120	NA	Knapp, S	0	1	2016	Bolivia	bosque Tucumano-Boliviano montano, vegetación riparia caducifolio en las partes bajas; presencia de Myrosylon peruiferum, Tipuana tipu; en las partes altas la vegetación muy intervenido con bastantes bosques secundarios y barbechos viejo, presencia de Tipuana tipu, Dodonaea viscosa; suelos muy pobres en materia orgánica, muy erocionado con afloramientos rocosos	S	W	-19.07756	-64.09175	1772	riparium	Pers.	Solanum_riparium
105121	NA	Knapp, S	0	1	2016	Bolivia	bosque alot entre 25 a 30 m de altura, especies de las familias Asteraceas, Rubiaceas y Piperaceas	S	W	-16.895	-64.80333	205	rugosum	Dunal	Solanum_rugosum
105124	NA	Knapp, S	0	1	2016	Bolivia	NA	S	W	-14.93181	-65.70614	158	conglobatum	Dunal	Solanum_conglobatum
105125	NA	Knapp, S	0	1	2016	Bolivia	bosque montano húmedo con varias especies de las familias Melastomataceas, Solanaceas y Rubiaceas; pendientes elevadas y suelos bien drenados con abundantes briofitos y helechos	S	W	-17.20528	-65.75278	2100	asperolanatum	Ruiz & Pav.	Solanum_asperolanatum
105126	NA	Knapp, S	0	1	2016	Bolivia	bosque yungeño montano pluvial con Hedyosmum racemosum, Gordonia fruticosa, Cyathea spp., Elaeagia mariae, Clethra spp., Weinmannia ovata, W. pinnata y Lauraceae spp.	S	W	-14.61806	-68.95167	2350	ursinum	Rusby	Solanum_ursinum
105127	NA	Knapp, S	0	1	2016	Bolivia	bosque montano húmedo pluviestacional del Tucumano-Boliviano, con dosel arbóreo entre 10-15 m, con emergentes hasta 20 m	S	W	-18.24611	-63.90111	1995	bolivianum	Britton ex Rusby	Solanum_bolivianum
105131	NA	Knapp, S	0	1	2016	Bolivia	bosque montano alto	S	W	-14.78722	-69.02667	3061	ochrophyllum	Van Heurck & Müll.Arg.	Solanum_ochrophyllum
105132	NA	Knapp, S	0	1	2016	Bolivia	bosque Tucumano-Boliviano	S	W	-18.3575	-64.28222	2500	aligerum	Schltdl.	Solanum_aligerum
105134	NA	Knapp, S	0	1	2016	Bolivia	bosque Chaceño Serrano-Tucumano Boliviano, quebrada con agua permanente; suelos con poca materia organica, arcillosos; bosques de dosel bajo en bosque de río con abundantes leguminosas, bosques húmedos en las quebradas y laderas con docel alto ca. 20 m de altura	S	W	-19.52889	-63.76369	820	argentinum	Bitter & Lillo	Solanum_argentinum
105136	NA	Knapp, S	0	1	2016	Bolivia	bosque alto con aprovechamiento forestal; presenta especies como Erisma uncinatum, Hymenaea courbaril y Ficus sp entre las màs importantes	S	W	-13.64361	-62.54539	697	uncinellum	Lindl.	Solanum_uncinellum
105137	NA	Knapp, S	0	1	2016	Bolivia	bosque de montaña con pendientes elevadas, presencia de arroyos y cultivos de locoto; presencia de abundantes especies de las familias Melastomataceae, Solanaceae, Rubiaceae y Piperaceae	S	W	-17.08472	-65.9425	2300	ochrophyllum	Van Heurck & Müll.Arg.	Solanum_ochrophyllum
105139	NA	Knapp, S	0	1	2016	Bolivia	bosque de yungas montano superior estacional? húmedo y vegetación saxicola	S	W	-15.12444	-68.89056	2642	complectens	M.Nee & G.J.Anderson	Solanum_complectens
105140	NA	Knapp, S; Särkinen, T	0	1	2016	Bolivia	NA	S	W	-14.88711	-66.72119	190	americanum	Mill.	Solanum_americanum
105141	NA	Knapp, S	0	1	2016	Bolivia	bosque Boliviano-Tucumano, serie de Amburana cearensis; bioclima termotropical pluviestacional subhúmedo; serie muy degradada con vegetación arbórea ca. 12 de alto	S	W	-21.13389	-64.23222	865	argentinum	Bitter & Lillo	Solanum_argentinum
105143	NA	Knapp, S	0	1	2016	Bolivia	bosque lauroide Boliviano-Tucumano; piso ecologico montano, serie de Prunus tucumanensis Lillo - Podocaprus parlatorei Pilg.; sotobosque arboreo Lauraceas, Alnus acuminata, Cedrela lilloi, Polylepis, Tipuana tipu, Weinmannia, de un dosel de 15-20 m de alto; sotobosque arbustivo Dunalia brachyacantha, Berberis, Solanaceas y Asteraceas; sotobosque herbáceo Hidrocotyle, Begonia, gramineas, Juncus im…	S	W	-19.01361	-64.3375	2474	whalenii	M.Nee	Solanum_whalenii
105144	NA	Knapp, S	0	1	2016	Bolivia	bosque de mirtáceas Boliviano-Tucumano; piso ecologico montano serie de mirtaceas; sotobosque arbóreo Lauraceas, Blepharocalyx salicifolius, Cedrela lilloi, Tipuana tipu, de un dosel de 10-15 m de alto; sotobosque arbustivo Solanum albidum, Tibouchina alpestris, Allophyllus edulis, Croton; sotobosque herbáceo begonias, Peperomia fiebrigii, Oxalis; serie muy degradada remplazada por pastizales, cu…	S	W	-19.135	-64.19083	2127	sisymbriifolium	Lam.	Solanum_sisymbriifolium
105145	NA	Knapp, S	0	1	2016	Bolivia	bosque de mirtáceas Boliviano-Tucumano; piso ecologico montano serie de mirtaceas; sotobosque arbóreo Lauraceas, Blepharocalyx salicifolius, Cedrela lilloi, Tipuana tipu, de un dosel de 10-15 m de alto; sotobosque arbustivo Solanum albidum, Tibouchina alpestris, Allophyllus edulis, Croton; sotobosque herbáceo begonias, Peperomia fiebrigii, Oxalis; serie muy degradada remplazada por pastizales, cu…	S	W	-19.135	-64.19083	2127	lindenii	Rusby	Solanum_lindenii
105146	NA	Knapp, S	0	1	2016	Bolivia	bosque de mirtáceas Boliviano-Tucumano; piso ecologico montano serie de mirtaceas; sotobosque arbóreo Lauraceas, Blepharocalyx salicifolius, Cedrela lilloi, Tipuana tipu, de un dosel de 10-15 m de alto; sotobosque arbustivo Solanum albidum, Tibouchina alpestris, Allophyllus edulis, Croton; sotobosque herbáceo begonias, Peperomia fiebrigii, Oxalis; serie muy degradada remplazada por pastizales, cu…	S	W	-19.135	-64.19083	2127	whalenii	M.Nee	Solanum_whalenii
105147	NA	Knapp, S	0	1	2016	Bolivia	bosque de mirtáceas Boliviano-Tucumano; piso ecologico montano serie de mirtaceas; sotobosque arbóreo Lauraceas, Blepharocalyx salicifolius, Cedrela lilloi, Tipuana tipu, de un dosel de 10-15 m de alto; sotobosque arbustivo Solanum albidum, Tibouchina alpestris, Allophyllus edulis, Croton; sotobosque herbáceo begonias, Peperomia fiebrigii, Oxalis; serie muy degradada remplazada por pastizales, cu…	S	W	-19.135	-64.19083	2127	complectens	M.Nee & G.J.Anderson	Solanum_complectens
105149	NA	Knapp, S	0	1	2016	Bolivia	bosque de los valles secos interandinos, con laderas rocosas; presencia de Polylepis sp., Berbidaceas; con plantaciones de Pinus	S	W	-19.11744	-64.20664	2234	nutans	Ruiz & Pav.	Solanum_nutans
10515	NA	Knapp, S	0	11	2005	Portugal	NA	N	W	38.585812	-28.79781	200	linnaeanum	Hepper & P.-M.L. Jaeger	Solanum_linnaeanum
105150	NA	Knapp, S	0	1	2016	Bolivia	bosque montano Tucumano-Boliviano, con Juglans australis, Inga marginata, Inga saltensis, Cedrela entre otors en el strato arbóreo, en el estrato arbustivo detacan varias especies de solanaceas y pteridofitas	S	W	-19.73028	-63.91556	1276	schlechtendalianum	Walp.	Solanum_schlechtendalianum
105151	NA	Knapp, S	0	1	2016	Bolivia	valles interandinos, con Zanthoxylon y Schinus molle principalmente en el strato arbóreo, en el estrato arbustivo diferentese especies de asteraceas como Bidens andicola, Baccharis, Mutisia acuminata, entre otras, el el estrato herbáceo algunas amaranthaceas como Alternanthera; en sitios abiertos Cleistocactus y Cilindropuntia	S	W	-18.98889	-65.44583	2729	abutiloides	(Griseb.) Bitter & Lillo	Solanum_abutiloides
105152	NA	Knapp, S	0	1	2016	Bolivia	ladera de exposición noreste con 35% de pendiente; bosque montano húmedo, dominado por Melastomataceas, Rubiaceas, Asteraceas; sotobosque dominado por ericaceas, pteridofitos y abundantes briofitos; suelos poco profundos, cubierto por materia orgánica en	S	W	-17.01722	-66.12861	2400	albidum	Dunal	Solanum_albidum
105153	NA	Knapp, S	0	1	2016	Bolivia	bosque de unos 15 m de altura, con pendiente elevada de 30% de inclinacion; suelo pedregoso con materia orgánica en descomposicion; familias importantes Melastomataceae, Solanaceae y Rubiaceae	S	W	-17.19556	-65.79	1040	ochrophyllum	Van Heurck & Müll.Arg.	Solanum_ochrophyllum
105154	NA	Knapp, S	0	1	2016	Bolivia	bosque de unos 15 m de altura, con pendiente elevada de 30% de inclinacion; suelo pedregoso con materia orgánica en descomposicion; familias importantes Melastomataceae, Solanaceae y Rubiaceae	S	W	-17.19556	-65.79	1040	leucopogon	Huber	Solanum_leucopogon
105156	NA	Knapp, S	0	1	2016	Bolivia	bosque hifrofito chiquitano, cerrado y sabanas abiertas y pequeñas areas con bosque Tucumano-Boliviano con helechos arbóreos	S	W	-17.88842	-63.46436	1000	acutilobum	Dunal	Solanum_acutilobum
105157	NA	Knapp, S	0	1	2016	Bolivia	alrededores del potrero	S	W	-17.11556	-63.56583	256	olympicum	Hassl.	Solanum_olympicum
105158	NA	Knapp, S	0	1	2016	Bolivia	NA	S	W	-17.88444	-63.47256	411	schlechtendalianum	Walp.	Solanum_schlechtendalianum
105159	NA	Knapp, S	0	1	2016	Bolivia	bosque húmedo	S	W	-17.11139	-63.56583	257	corumbense	S.Moore	Solanum_corumbense
10516	NA	Knapp, S	0	11	2005	Portugal	NA	N	W	38.656273	-27.216731	15	linnaeanum	Hepper & P.-M.L. Jaeger	Solanum_linnaeanum
105160	NA	Knapp, S	0	1	2016	Bolivia	NA	S	W	-17.00833	-63.72056	250	palinacanthum	Dunal	Solanum_palinacanthum
105161	NA	Knapp, S	0	1	2016	Bolivia	bosque ribereño con Tessaria integrifolia y Acacia albocorticata; suelo arenoso-arcilloso alluvial	S	W	-19.07806	-63.67389	500	acutilobum	Dunal	Solanum_acutilobum
105162	NA	Knapp, S; Särkinen, T	0	1	2016	Bolivia	bosque seco chiquitano transicional, con Anadenanthera colubrina, Caesalpinia pluviosa, Calycophyllum multiflorum	S	W	-18.99306	-63.72056	560	caesium	Griseb.	Solanum_caesium
105163	NA	Knapp, S	0	1	2016	Bolivia	suelos arenosos, la mayor parte pertence a la formación vegetal de los campos de cerrado, con árboles como Curatella maericana, Terminalia argentea, Vochysia haenkeana	S	W	-17.70278	-63.385	400	acutilobum	Dunal	Solanum_acutilobum
105166	NA	Knapp, S	0	1	2016	Bolivia	bosque ribereño	S	W	-17.72556	-63.38389	418	caricaefolium	Rusby	Solanum_caricaefolium
105167	NA	Knapp, S	0	1	2016	Bolivia	bosque Tucumano-Boliviano, con dosel de arbole 10-15 m de alto, con quebradas de agua y suelos lomoso-arenoso	S	W	-18.78722	-63.42972	1254	conglobatum	Dunal	Solanum_conglobatum
105168	NA	Knapp, S	0	1	2016	Bolivia	bosque transicional entre valle seco interandino y pre-puna	S	W	-18.40694	-63.69444	1965	abutiloides	(Griseb.) Bitter & Lillo	Solanum_abutiloides
105169	NA	Knapp, S; Särkinen, T	0	1	2016	Bolivia	mosaico de vegetación Tucumano-Boliviano, valles secos interandinos, pre-puna y bosque transicionales	S	W	-18.4	-62.82167	1770	fiebrigii	Bitter	Solanum_fiebrigii
10517	NA	Knapp, S	0	11	2005	Portugal	NA	N	W	37.75405	-25.638239	5	linnaeanum	Hepper & P.-M.L. Jaeger	Solanum_linnaeanum
105171	NA	Knapp, S	0	1	2016	Bolivia	bosque montano alto	S	W	-14.78806	-69.01917	2955	inelegans	Rusby	Solanum_inelegans
105172	NA	Knapp, S	0	1	2016	Bolivia	bosque montano	S	W	-15.66	-68.38194	2203	lindenii	Rusby	Solanum_lindenii
105173	NA	Knapp, S	0	1	2016	Bolivia	bosque montano	S	W	-14.75806	-68.96083	2252	aphyodendron	S.Knapp	Solanum_aphyodendron
105178	NA	Knapp, S	0	1	2016	Bolivia	bosque montano	S	W	-14.76111	-68.96417	2228	roseum	Bohs	Solanum_roseum
105180	NA	Knapp, S	0	1	2016	Bolivia	bosque montano pluviestacional con Ocotea mandonii, Miconia, Weinmannia, y sotobosque dominado por Chusquea	S	W	-15.1325	-68.87972	2846	ochrophyllum	Van Heurck & Müll.Arg.	Solanum_ochrophyllum
105182	NA	Knapp, S	0	1	2016	Bolivia	pastizales degradados con Rubus, Cuphea, Brachyotum, sobre el río	S	W	-15.13111	-68.89667	2655	aligerum	Schltdl.	Solanum_aligerum
105183	NA	Knapp, S; Särkinen, T	0	1	2016	Bolivia	bosque montano húmedo con Clusia, Weinmannia, Clethra y Miconia; sobre orilla de arroyo	S	W	-14.88944	-68.86139	3335	antisuyo	Särkinen & S.Knapp	Solanum_antisuyo
105185	NA	Knapp, S	0	1	2016	Bolivia	bosque montano pluvial con Dictyocaryum lamarckianum, Culcita, Lauraceae, Melastomataceae, Rubiaceae, Annonaceae; superficie plana con exposición NW 325°	S	W	-14.76917	-68.61972	1522	aphyodendron	S.Knapp	Solanum_aphyodendron
10519	NA	Knapp, S	0	11	2005	Portugal	on volcanic scree by the sea	N	W	38.533974	-28.527138	0	linnaeanum	Hepper & P.-M.L. Jaeger	Solanum_linnaeanum
105191	NA	Knapp, S	0	1	2016	Bolivia	bosque Tucumano-Boliviano transicional con dosel de 10-15 m de altura	S	W	-18.83861	-63.83694	1011	consimile	C.V.Morton	Solanum_consimile
105200	NA	Knapp, S	0	1	2016	Bolivia	bosque de unos 15 m de altura, con pendiente elevada de 30% de inclinación; suelo pedregoso con materia organica en descomposición; familias importantes Melastomaceas, Solanaceas y Rubiaceas	S	W	-17.19556	-65.79	1040	unilobum	(Rusby) Bohs	Solanum_unilobum
105208	NA	Knapp, S	0	1	2016	Bolivia	bosque Tucumano-Boiviano transicional con dosel 10-15 m de altura	S	W	-18.83861	-65.83694	1011	maternum	Bohs	Solanum_maternum
105210	NA	Knapp, S	0	1	2016	Bolivia	bosque Tucumano-Boliviano	S	W	-18.3575	-64.28222	2500	berthaultii	Hawkes	Solanum_berthaultii
105216	NA	Knapp, S	0	1	2016	Bolivia	alrededores del potrero	S	W	-17.11556	-63.56583	256	rugosum	Dunal	Solanum_rugosum
105248	NA	Knapp, S	0	1	2016	Bolivia	bosque basimontano pluvial, con Socratea exorrhiza, Piper inaequale y Miconia sp. en ladera empinada	S	W	-14.77722	-68.62222	1452	goodspeedii	K.E.Roe	Solanum_goodspeedii
105259	NA	Knapp, S	0	1	2016	Bolivia	bosque de ceja de monte con Clethra, Oreopanax y Gynoxys, sotobosque con Chusquea; ladera ondulada	S	W	-14.89444	-68.7925	3579	callianthum	C.V.Morton	Solanum_callianthum
105274	NA	Knapp, S	0	1	2016	Bolivia	bosque de yungas pluvial inferior, con Podocarpus ingensis, Alchornea sp.	S	W	-14.59556	-68.95194	2000	monanthemon	S.Knapp	Solanum_monanthemon
105275	NA	Knapp, S	0	1	2016	Bolivia	bosque montano pluviestacional con Lauraceae, Miconia sp. y Piper sp.; ladera con exp. NE	S	W	-15.12806	-68.89028	2663	monanthemon	S.Knapp	Solanum_monanthemon
105278	NA	Knapp, S	0	1	2016	Bolivia	bosque montano	S	W	-15.46611	-68.35611	1371	mapiricum	S.Knapp	Solanum_mapiricum
105279	NA	Knapp, S	0	1	2016	Bolivia	bosque en quebradas húmedas con arroyos con esp. sureste, 30% de pendiente; bosque no supera 10 m de altura, se observa Polylepis, Berberis	S	W	-17.085	-66.81833	2800	saturatum	M.Nee	Solanum_saturatum
105280	NA	Knapp, S	0	1	2016	Bolivia	NA	S	W	-21.15694	-64.23861	860	corumbense	S.Moore	Solanum_corumbense
105281	NA	Knapp, S	0	1	2016	Bolivia	mosaico de vegetación Tucumano-Boliviano, valles secos interandinos, pre-puna y bosques transicionales	S	W	-18.40194	-63.82417	1705	trichoneuron	Lillo	Solanum_trichoneuron
105282	NA	Knapp, S	0	1	2016	Bolivia	vegetación de cerrado, bosque semideciduo Chiquitano, bosque Tucumano-Boliviano	S	W	-18.26833	-63.67333	1354	trichoneuron	Lillo	Solanum_trichoneuron
105283	NA	Knapp, S	0	1	2016	Bolivia	bosque semideciduo Boliviano-Tucumano; piso ecologico subandino en transicion al montano; serie de Parapiptadenia excelsa (Griseb.) Burkart - Tipuana tipu (Benth.) Kuntze; dosel arboreo 15-20 m de alto; sotobosque arboreo Jugland australis, Cedrela lilloi, Tipuana tipu, Blepharocalyx salicifolius, Mauria thaumatophylla; sotobosque arbustivo Allophylus edulis, Cleome spinosa, Budddleja brasilensis…	S	W	-18.96611	-64.2825	1920	trichoneuron	Lillo	Solanum_trichoneuron
105296	NA	Knapp, S	0	1	2016	Bolivia	bosque montano pluviestacional con Clethraceae, Cunoniaceae y Lauraceae; ladera empinada con exp. E	S	W	-15.10861	-68.9225	3074	callianthum	C.V.Morton	Solanum_callianthum
105302	NA	Knapp, S	0	1	2016	Bolivia	bosque montano alto	S	W	-14.78722	-69.02667	3061	actaeibotrys	Rusby	Solanum_actaeibotrys
105304	NA	Knapp, S	0	1	2016	Bolivia	bosque montano	S	W	-15.64917	-68.37028	2179	mapiricum	S.Knapp	Solanum_mapiricum
105310	NA	Knapp, S	0	1	2016	Bolivia	bosque montano pluviestacionbal con Miconia, Meriania y Weinmannia	S	W	-15.13167	-68.87889	2866	actaeibotrys	Rusby	Solanum_actaeibotrys
105311	NA	Knapp, S	0	1	2016	Somalia	tup	N	E	10.03333	43.03333	1582	tarderemotum	Bitter	Solanum_tarderemotum
105312	NA	Knapp, S	0	1	2016	Ethiopia	NA	N	E	7.361089	38.66871	0	tarderemotum	Bitter	Solanum_tarderemotum
105313	NA	Knapp, S	0	1	2016	Somalia	open dunes of white sand with scattered Cordia somaliensis	N	E	1.983333	45.25	5	tarderemotum	Bitter	Solanum_tarderemotum
105314	NA	Knapp, S	0	1	2016	Somalia	rocky sandstone slope	N	E	9.983333	44.95	1250	tarderemotum	Bitter	Solanum_tarderemotum
105316	NA	Knapp, S	0	1	2016	South Sudan	NA	N	E	9.9	33.66667	0	tarderemotum	Bitter	Solanum_tarderemotum
105318	NA	Knapp, S	0	1	2016	Ethiopia	patch of Acacia brevispina dominated woodland in more extensive Acacia-Commiphora bushland	N	E	4.883333	38.15	1650	tarderemotum	Bitter	Solanum_tarderemotum
105321	NA	Knapp, S	0	1	2016	Sudan	hedge rows, cultivated land	N	E	12.95	24.26667	1036	tarderemotum	Bitter	Solanum_tarderemotum
105322	NA	Knapp, S	0	1	2016	Sudan	NA	N	E	18.77	37.1007	0	tarderemotum	Bitter	Solanum_tarderemotum
105326	NA	Knapp, S	0	1	2016	Ethiopia	hilly montane grassland with much cultivation and Eucalyptus trees; natural vegetation preserved along a small stream cut into a gully in the grassland	N	E	11.86667	38.02333	2550	tarderemotum	Bitter	Solanum_tarderemotum
105327	NA	Knapp, S	0	1	2016	Ethiopia	in bushes dominated by Erica arborea surrounded by alpine grassland	N	E	13.23233	38.04083	3240	tarderemotum	Bitter	Solanum_tarderemotum
105330	NA	Knapp, S	0	1	2016	Ethiopia	drier raised place; swampy grassland	N	E	9.033333	37.31667	1650	tarderemotum	Bitter	Solanum_tarderemotum
105331	NA	Knapp, S	0	1	2016	Sudan	in irrigation ditch on clay soil	N	E	15.84191	32.60153	0	villosum	Mill.	Solanum_villosum
105334	NA	Knapp, S	0	1	2016	Ethiopia	NA	N	E	9.614769	41.78552	1200	villosum	Mill.	Solanum_villosum
105336	NA	Knapp, S	0	1	2016	Ethiopia	growing by stream, soil dark brown	N	E	8.970626	37.75888	1524	villosum	Mill.	Solanum_villosum
105338	NA	Knapp, S	0	1	2016	Sudan	shade; occasional	N	E	19.27318	36.32629	1700	villosum	Mill.	Solanum_villosum
105342	NA	Knapp, S	0	1	2016	Ethiopia	tall Juniperus-Olea forset with undergrowth of acokanthera, Schrebera, Ruttya etc.	N	E	4.783333	38.83333	1700	tarderemotum	Bitter	Solanum_tarderemotum
105343	NA	Knapp, S	0	1	2016	Ethiopia	roadside ditch wtih montane grassland on very steeply sloping ground in area with Eucalyptus plantation	N	E	9.85	39.75	2850	memphiticum	J.F.Gmel.	Solanum_memphiticum
105344	NA	Knapp, S	0	1	2016	Ethiopia	Hypericum revolutum scrub on eroded hillside	N	E	8.066667	38.25	2500	memphiticum	J.F.Gmel.	Solanum_memphiticum
105346	NA	Knapp, S	0	1	2016	Sudan	in savanna, in shade on rocky river bed	N	E	12.96134	24.16541	1350	memphiticum	J.F.Gmel.	Solanum_memphiticum
105348	NA	Knapp, S	0	1	2016	Ethiopia	NA	N	E	9.033333	38.4	2439	hirtulum	Steud. ex A.Rich.	Solanum_hirtulum
105357	NA	Knapp, S	0	1	2016	Tanzania	garden weed	S	E	-1.503682	30.98763	304	americanum	Mill.	Solanum_americanum
105359	NA	Knapp, S	0	1	2016	Kenya	weed of cassava plots	S	E	-3.05	40.03333	50	americanum	Mill.	Solanum_americanum
105360	NA	Knapp, S	0	1	2016	Uganda	at edge of maize garden	N	E	2.25	32.9	1240	americanum	Mill.	Solanum_americanum
105361	NA	Knapp, S	0	1	2016	Uganda	in banana plantation	N	E	0.466667	33.11667	1250	americanum	Mill.	Solanum_americanum
105364	NA	Knapp, S	0	1	2016	Spain	NA	N	W	35.3	-2.95	0	nigrum	L.	Solanum_nigrum
105365	NA	Knapp, S	0	1	2016	Morocco	paredones cuarticos con Dracaena drago subsp. aigal y fondo de barranco con formación de Quercus ilex, Pistacia atlantica, Argania spinosa	N	W	29.75611	-9.28	1077	villosum	Mill.	Solanum_villosum
105366	NA	Knapp, S	0	1	2016	Morocco	substrat calcaire	N	W	34.00789	-1.986306	1024	nigrum	L.	Solanum_nigrum
105371	NA	Knapp, S	0	1	2016	Morocco	NA	N	W	33.85	-4.7801	0	nigrum	L.	Solanum_nigrum
105372	NA	Knapp, S	0	1	2016	Morocco	NA	N	W	35.13917	-3.128058	0	villosum	Mill.	Solanum_villosum
105373	NA	Knapp, S	0	1	2016	Morocco	NA	N	W	35.16667	-2.933333	0	nigrum	L.	Solanum_nigrum
105376	NA	Knapp, S	0	1	2016	Morocco	rambla, calizas	N	W	31.47028	-6.078333	1900	villosum	Mill.	Solanum_villosum
105377	NA	Knapp, S	0	1	2016	Chile	bosque de Eucalyptus	S	W	-35.71667	-72.53333	49	furcatum	Dunal	Solanum_furcatum
105378	NA	Knapp, S	0	1	2016	Chile	NA	S	W	-36.14	-71.14	975	furcatum	Dunal	Solanum_furcatum
105379	NA	Knapp, S	0	2	2017	United States	north limestone crags	N	W	30.22661	-104.0561	1371	nigrescens	M.Martens & Galeotti	Solanum_nigrescens
105380	NA	Knapp, S	0	1	2016	Equatorial Guinea	bosque secundario	S	E	-1.433611	5.631389	468	americanum	Mill.	Solanum_americanum
105388	NA	Knapp, S	0	1	2016	Armenia	NA	N	E	40.13583	44.17083	850	dulcamara	L.	Solanum_dulcamara
105389	NA	Knapp, S	0	1	2016	Argentina	NA	S	W	-38.75	-62.56667	0	elaeagnifolium	Cav.	Solanum_elaeagnifolium
105390	NA	Knapp, S	0	1	2016	Argentina	NA	S	W	-38.91667	-69.7	780	elaeagnifolium	Cav.	Solanum_elaeagnifolium
105391	NA	Knapp, S	0	1	2016	Brazil	relictos de bosque de Araucaria, prodo inundado	S	W	-22.50833	-45.15278	1507	inodorum	Vell.	Solanum_inodorum
105392	NA	Knapp, S	0	1	2016	Brazil	talues en una zona de cultivos de eucaliptos	S	W	-20.30417	-43.45	860	americanum	Mill.	Solanum_americanum
105393	NA	Knapp, S	0	1	2016	Brazil	bosque secundario sobre suelos rojos arcillosos	S	W	-20.49667	-43.61194	1046	americanum	Mill.	Solanum_americanum
105394	NA	Knapp, S	0	1	2016	Brazil	vegetación de cerrado rocoso	S	W	-15.91667	-47.89111	1120	falciforme	Farruggia	Solanum_falciforme
105402	NA	Knapp, S	0	1	2016	Mexico	NA	N	W	20.19633	-100.8805	0	pruinosum	Dunal	Solanum_pruinosum
105406	NA	Knapp, S	0	1	2016	Venezuela	NA	N	W	9.32	-70.26417	1400	nudum	Dunal	Solanum_nudum
105409	NA	Knapp, S	0	1	2016	Portugal	NA	N	W	38.40083	-8.434167	15	nigrum	L.	Solanum_nigrum
105410	NA	Knapp, S	0	1	2016	Portugal	NA	N	W	32.51417	-16.50917	0	nigrum	L.	Solanum_nigrum
105415	NA	Knapp, S	0	1	2016	Portugal	islote volcánico, nitrifacado por los aves	N	W	32.73222	-16.66972	30	villosum	Mill.	Solanum_villosum
105416	NA	Knapp, S	0	1	2016	Portugal	NA	N	W	32.51139	-16.50361	200	villosum	Mill.	Solanum_villosum
105417	NA	Knapp, S	0	1	2016	Brazil	zona arbolada en el borde de camino	S	W	-20.38444	-43.13944	520	cernuum	Vell.	Solanum_cernuum
105418	NA	Knapp, S	0	1	2016	Brazil	relictos de bosque de Araucaria y Podocarpus en area alterada actualmente protegida	S	W	-22.65083	-45.42056	1810	variabile	Mart.	Solanum_variabile
105420	NA	Knapp, S	0	1	2016	Colombia	NA	N	W	4.713333	-73.30167	500	irregulare	C.V.Morton	Solanum_irregulare
105422	NA	Knapp, S	0	1	2016	Colombia	NA	N	W	6.15	-73.35	0	aphyodendron	S.Knapp	Solanum_aphyodendron
105423	NA	Knapp, S	0	1	2016	Colombia	NA	N	W	6.15	-73.35	0	schlechtendalianum	Walp.	Solanum_schlechtendalianum
105424	NA	Knapp, S	0	1	2016	Colombia	NA	N	W	6.15	-73.35	0	acerifolium	Dunal	Solanum_acerifolium
105427	NA	Knapp, S	0	1	2016	Colombia	matorrales xerofiticos dominados por arbolitos y arbustos de Mimosaceae, Ceasalpiniaceae, Rubiaceae, Euphorbiaceae, Myrtaceae, Cactaceae, Boraginaceae y Verbenaceae; sustratos predominantemente calizos	N	W	6.787676	-73.03074	100	gardneri	Sendtn.	Solanum_gardneri
105432	NA	Knapp, S	0	1	2016	Colombia	NA	N	W	4.723056	-73.36556	1080	jamaicense	Mill.	Solanum_jamaicense
105435	NA	Knapp, S	0	1	2016	Venezuela	en el banco de la quebrada	N	W	11.05	-70.63333	80	hirtum	Vahl	Solanum_hirtum
105436	NA	Knapp, S	0	0	2015	Madagascar	NA	S	E	-18.78861	48.41111	1026	truncicola	Bitter	Solanum_truncicola
105437	NA	Knapp, S; Vorontsova, MS	0	0	2015	Democratic Republic of the Congo	NA	N	E	0.666667	18.28333	0	terminale	Forssk.	Solanum_terminale
105439	NA	Aubriot, X	0	1	2016	Yemen	NA	N	E	14.20826	47.07508	1000	incanum	L.	Solanum_incanum
105443	NA	Hul, S	0	8	2007	Vietnam	Pelouse +/- ouverte. Sable ocre. Sans exposition. Caractérise le fourré littoral à Euphorbia Longan	N	E	11.88147	109.2238	15	camranhense	Dy Phon & Hul	Solanum_camranhense
105445	NA	Aubriot, X	0	1	2016	Lebanon	NA	N	E	33.56261	35.36873	0	incanum	L.	Solanum_incanum
105448	NA	Aubriot, X	0	1	2016	Israel	NA	N	E	31.45783	35.38811	0	incanum	L.	Solanum_incanum
105455	NA	Aubriot, X	0	1	2016	Yemen	NA	N	E	15.283	43.433	2400	incanum	L.	Solanum_incanum
105457	NA	Aubriot, X	0	1	2016	Saudi Arabia	NA	N	E	21.325	39.225	11	incanum	L.	Solanum_incanum
105458	NA	Aubriot, X	0	1	2016	Iran	NA	N	E	29.24398	50.30881	0	incanum	L.	Solanum_incanum
10546	NA	Nee, M	0	0	2004	Nigeria	NA	N	E	5.316667	8.566667	0	torvum	Sw.	Solanum_torvum
105460	NA	Aubriot, X	0	1	2016	India	NA	N	E	11.7	75.53333	0	insanum	L.	Solanum_insanum
10547	NA	Nee, M	0	0	2004	Nigeria	NA	N	E	5.898229	5.675096	0	torvum	Sw.	Solanum_torvum
105472	NA	Aubriot, X	0	1	2016	Thailand	in deciduous forest	N	E	18.54359	98.56426	350	insanum	L.	Solanum_insanum
105481	NA	Aubriot, X	0	1	2016	Laos	NA	N	E	19.88223	102.2135	0	insanum	L.	Solanum_insanum
105483	NA	Aubriot, X	0	1	2016	Vietnam	NA	N	E	11.88944	109.2466	0	insanum	L.	Solanum_insanum
105486	NA	Aubriot, X	0	1	2016	Cambodia	Haies, Fossés	N	E	10.6	104.1667	0	insanum	L.	Solanum_insanum
105487	NA	Aubriot, X	0	1	2016	Vietnam	NA	N	E	10.82248	106.6298	0	insanum	L.	Solanum_insanum
10549	NA	Nee, M	0	0	2004	Sierra Leone	dry sandy soil	N	W	7.965678	-11.732595	10	torvum	Sw.	Solanum_torvum
105491	NA	Aubriot, X	0	1	2016	Vietnam	NA	N	E	11.83333	108.7	0	insanum	L.	Solanum_insanum
105493	NA	Aubriot, X	0	1	2016	Vietnam	Village moï	N	E	11.67891	106.671	0	insanum	L.	Solanum_insanum
105494	NA	Aubriot, X	0	1	2016	Vietnam	récolté dans un ray moï	N	E	12.39866	109.1517	0	insanum	L.	Solanum_insanum
105496	NA	Aubriot, X	0	1	2016	Vietnam	NA	N	E	20.5613	105.1796	0	insanum	L.	Solanum_insanum
105497	NA	Aubriot, X	0	1	2016	Vietnam	planté près d'une habitation Moï	N	E	11.57298	107.8347	800	insanum	L.	Solanum_insanum
105498	NA	Aubriot, X	0	1	2016	Vietnam	NA	N	E	11.56243	108.9949	0	insanum	L.	Solanum_insanum
105499	NA	Aubriot, X	0	1	2016	Vietnam	à 110 m de la mer	N	E	11.90544	109.1236	0	insanum	L.	Solanum_insanum
105505	NA	Aubriot, X	0	1	2016	Vietnam	In sepibus	N	E	20.50313	105.8848	0	insanum	L.	Solanum_insanum
105506	NA	Aubriot, X	0	1	2016	Vietnam	NA	N	E	11.78333	108.4167	1000	insanum	L.	Solanum_insanum
105508	NA	Aubriot, X	0	1	2016	Vietnam	NA	N	E	13.78268	109.2198	0	insanum	L.	Solanum_insanum
105509	NA	Aubriot, X	0	1	2016	Laos	sol sableux ruiné latérisé par le feu	N	E	17.40277	104.8339	0	insanum	L.	Solanum_insanum
10551	NA	Nee, M	0	0	2004	Nigeria	cleared forest	N	E	6.61451	5.985902	106	torvum	Sw.	Solanum_torvum
[truncated: 48,353 more rows]
