# Supplementary material for: Functional and ecological diversification of underground organs in Solanum
Source: Front Genet. 2023 Oct 10;14:1231413. doi: 10.3389/fgene.2023.1231413 (PMC10597785; doi:10.3389/fgene.2023.1231413)
Supplement: Supplementary file 2 [file Table1.xlsx]

## Sheet: Geophytes_Solanum_references
	SPECIES	GENUS	SP1	AUTHOR1	Major.clade	minor.clade	roots	REFERENCE
16	S._abutiloides	Solanum	abutiloides	(Griseb.) Bitter & Lillo	Brevantherum	Brevantherum	nongeophyte	Bean (2012b)
83	S._anisocladum	Solanum	anisocladum	Giacomin & Stehmann	Brevantherum	Brevantherum	nongeophyte	Giacomin et al. (2013)
97	S._appressum	Solanum	appressum	K.E.Roe	Brevantherum	Brevantherum	nongeophyte	Roe (1967); Nee (1991); Flora do Brasil (2023) Solanaceae in Flora e Funga do Brasil. Jardim Botânico do Rio de Janeiro.Available at: <https://floradobrasil.jbrj.gov.br/FB88077>. Accessed on: 21 Mar. 2023
105	S._argenteum	Solanum	argenteum	Dunal	Brevantherum	Brevantherum	nongeophyte	Carvalho (1996); Flora do Brasil (2023) Solanaceae in Flora e Funga do Brasil. Jardim Botânico do Rio de Janeiro. Available at: <https://floradobrasil.jbrj.gov.br/FB14731>. Accessed on: 08 Mar. 2023
110	S._armentalis	Solanum	armentalis	J.L.Gentry & D'Arcy	Brevantherum	Brevantherum	nongeophyte	SolanaceaeSource (2023) https://solanaceaesource.myspecies.info/taxonomy/term/105704/descriptions
118	S._asperum	Solanum	asperum	Rich.	Brevantherum	Brevantherum	nongeophyte	Roe (1967); Flora do Brasil (2023) Solanaceae in Flora e Funga do Brasil. Jardim Botânico do Rio de Janeiro. Available at: <https://floradobrasil.jbrj.gov.br/FB14732>. Accessed on: 08 Mar. 2023
123	S._atitlanum	Solanum	atitlanum	K.E.Roe	Brevantherum	Brevantherum	nongeophyte	Roe (1967)
133	S._axillifolium	Solanum	axillifolium	K.E.Roe	Brevantherum	Brevantherum	nongeophyte	Roe (1967)
150	S._bicolor	Solanum	bicolor	Willd.	Brevantherum	Brevantherum	nongeophyte	Roe (1967)
164	S._brevipedicellatum	Solanum	brevipedicellatum	K.E.Roe	Brevantherum	Brevantherum	nongeophyte	Roe (1967)
170	S._bullatum	Solanum	bullatum	Vell.	Brevantherum	Brevantherum	nongeophyte	Nee (1991)
177	S._caelicolum	Solanum	caelicolum	Giacomin & Stehmann	Brevantherum	Brevantherum	nongeophyte	Giacomin et al. (2013)
181	S._caldense	Solanum	caldense	Carvalho	Brevantherum	Brevantherum	nongeophyte	Carvalho (1996)
200	S._capoerum	Solanum	capoerum	Dunal	Brevantherum	Brevantherum	nongeophyte	Flora do Brasil (2023) Solanaceae in Flora e Funga do Brasil. Jardim Botânico do Rio de Janeiro.Available at: <https://floradobrasil.jbrj.gov.br/FB121433>. Accessed on: 21 Mar. 2023
203	S._carautae	Solanum	carautae	Carvalho	Brevantherum	Brevantherum	nongeophyte	Carvalho (1996)
211	S._castaneum	Solanum	castaneum	Carvalho	Brevantherum	Brevantherum	nongeophyte	Carvalho (1996); Flora do Brasil (2023) Solanaceae in Flora e Funga do Brasil. Jardim Botânico do Rio de Janeiro. Available at: <https://floradobrasil.jbrj.gov.br/FB14745>. Accessed on: 08 Mar. 2023
218	S._celsum	Solanum	celsum	Standl. & C.V.Morton	Brevantherum	Brevantherum	nongeophyte	SolanaceaeSource (2023) https://solanaceaesource.myspecies.info/taxonomy/term/106170/descriptions
221	S._cernuum	Solanum	cernuum	Vell.	Brevantherum	Brevantherum	nongeophyte	Carvalho (1996); Flora do Brasil (2023) Solanaceae in Flora e Funga do Brasil. Jardim Botânico do Rio de Janeiro. Available at: <https://floradobrasil.jbrj.gov.br/FB14746>. Accessed on: 08 Mar. 2023
231	S._chiapasense	Solanum	chiapasense	K.E.Roe	Brevantherum	Brevantherum	nongeophyte	Roe (1967)
243	S._cinnamomeum	Solanum	cinnamomeum	Sendtn.	Brevantherum	Brevantherum	nongeophyte	Carvalho (1996)
246	S._cladotrichum	Solanum	cladotrichum	Dunal	Brevantherum	Brevantherum	nongeophyte	Flora do Brasil (2023) Solanaceae in Flora e Funga do Brasil. Jardim Botânico do Rio de Janeiro. Available at: <https://floradobrasil.jbrj.gov.br/FB14749>. Accessed on: 08 Mar. 2023
250	S._clathratum	Solanum	clathratum	Sendtn.	Brevantherum	Brevantherum	nongeophyte	Flora do Brasil (2023) Solanaceae in Flora e Funga do Brasil. Jardim Botânico do Rio de Janeiro. Available at: <https://floradobrasil.jbrj.gov.br/FB131172>. Accessed on: 08 Mar. 2023
268	S._concinnum	Solanum	concinnum	Schott ex Sendtn.	Brevantherum	Brevantherum	nongeophyte	Flora do Brasil (2023) Solanaceae in Flora e Funga do Brasil. Jardim Botânico do Rio de Janeiro. Available at: <https://floradobrasil.jbrj.gov.br/FB14752>. Accessed on: 08 Mar. 2023
272	S._conglobatum	Solanum	conglobatum	Dunal	Brevantherum	Brevantherum	nongeophyte	Flora do Brasil (2023) Solanaceae in Flora e Funga do Brasil. Jardim Botânico do Rio de Janeiro. Available at: <https://floradobrasil.jbrj.gov.br/FB130025>. Accessed on: 08 Mar. 2023
284	S._cordovense	Solanum	cordovense	SessŽ & Moc.	Brevantherum	Brevantherum	nongeophyte	Flora do Brasil (2023) Solanaceae in Flora e Funga do Brasil. Jardim Botânico do Rio de Janeiro. Available at: <https://floradobrasil.jbrj.gov.br/FB611222>. Accessed on: 08 Mar. 2023
324	S._davidsei	Solanum	davidsei	Carvalho	Brevantherum	Brevantherum	nongeophyte	Carvalho (1996)
343	S._didymum	Solanum	didymum	Dunal	Brevantherum	Brevantherum	nongeophyte	Flora do Brasil (2023) Solanaceae in Flora e Funga do Brasil. Jardim Botânico do Rio de Janeiro. Available at: <https://floradobrasil.jbrj.gov.br/FB88088>. Accessed on: 08 Mar. 2023
344	S._dillonii	Solanum	dillonii	S.Knapp	Brevantherum	Brevantherum	nongeophyte	Knapp (2010)
354	S._distichophyllum	Solanum	distichophyllum	Sendtn.	Brevantherum	Brevantherum	nongeophyte	Flora do Brasil (2023) Solanaceae in Flora e Funga do Brasil. Jardim Botânico do Rio de Janeiro. Available at: <https://floradobrasil.jbrj.gov.br/FB24887>. Accessed on: 08 Mar. 2023
395	S._erianthum	Solanum	erianthum	D.Don	Brevantherum	Brevantherum	nongeophyte	Roe (1967); Symon (1985); Bean (2012b)
462	S._goodspeedii	Solanum	goodspeedii	K.E.Roe	Brevantherum	Brevantherum	nongeophyte	SolanaceaeSource (2023) https://solanaceaesource.myspecies.info/taxonomy/term/107149/descriptions
469	S._granuloso-leprosum	Solanum	granuloso-leprosum	Dunal	Brevantherum	Brevantherum	nongeophyte	SolanaceaeSource (2023) https://solanaceaesource.myspecies.info/taxonomy/term/107188/descriptions
491	S._hazenii	Solanum	hazenii	Britton	Brevantherum	Brevantherum	nongeophyte	Roe (1967); SolanaceaeSource (2023) https://solanaceaesource.myspecies.info/taxonomy/term/107270/descriptions
506	S._hirtellum	Solanum	hirtellum	(Spreng.) Hassl.	Brevantherum	Brevantherum	nongeophyte	Barboza (2013)
512	S._hoffmanseggii	Solanum	hoffmanseggii	Sendtn.	Brevantherum	Brevantherum	nongeophyte	Flora do Brasil (2023) Solanaceae in Flora e Funga do Brasil. Jardim Botânico do Rio de Janeiro. Available at: <https://floradobrasil.jbrj.gov.br/FB101633>. Accessed on: 08 Mar. 2023
537	S._iltisii	Solanum	iltisii	K.E.Roe	Brevantherum	Brevantherum	nongeophyte	SolanaceaeSource (2023) https://solanaceaesource.myspecies.info/taxonomy/term/107432/descriptions
553	S._inelegans	Solanum	inelegans	Rusby	Brevantherum	Brevantherum	nongeophyte	Types available at https://plants.jstor.org/
573	S._isodynamum	Solanum	isodynamum	Sendtn.	Brevantherum	Brevantherum	nongeophyte	Flora do Brasil (2023) Solanaceae in Flora e Funga do Brasil. Jardim Botânico do Rio de Janeiro. Available at: <https://floradobrasil.jbrj.gov.br/FB101634>. Accessed on: 08 Mar. 2023
574	S._itatiaiae	Solanum	itatiaiae	DusŽn	Brevantherum	Brevantherum	nongeophyte	Flora do Brasil (2023) Solanaceae in Flora e Funga do Brasil. Jardim Botânico do Rio de Janeiro. Available at: <https://floradobrasil.jbrj.gov.br/FB14789>. Accessed on: 08 Mar. 2023
585	S._julocrotonoides	Solanum	julocrotonoides	Hassl.	Brevantherum	Brevantherum	nongeophyte	Nee (1991)
602	S._lacerdae	Solanum	lacerdae	DusŽn	Brevantherum	Brevantherum	nongeophyte	Flora do Brasil (2023) Solanaceae in Flora e Funga do Brasil. Jardim Botânico do Rio de Janeiro. Available at: <https://floradobrasil.jbrj.gov.br/FB14796>. Accessed on: 08 Mar. 2023
612	S._lantana	Solanum	lantana	Sendtn.	Brevantherum	Brevantherum	nongeophyte	Flora do Brasil (2023) Solanaceae in Flora e Funga do Brasil. Jardim Botânico do Rio de Janeiro. Available at: <https://floradobrasil.jbrj.gov.br/FB14798>. Accessed on: 08 Mar. 2023
625	S._leontopodium	Solanum	leontopodium	Sendtn.	Brevantherum	Brevantherum	nongeophyte	Flora do Brasil (2023) Solanaceae in Flora e Funga do Brasil. Jardim Botânico do Rio de Janeiro. Available at: <https://floradobrasil.jbrj.gov.br/FB127456>. Accessed on: 08 Mar. 2023
627	S._lepidotum	Solanum	lepidotum	Dunal	Brevantherum	Brevantherum	nongeophyte	Carvalho (1996); SolanaceaeSource (2023) https://solanaceaesource.myspecies.info/taxonomy/term/107835/descriptions
637	S._leucodendron	Solanum	leucodendron	Sendtn.	Brevantherum	Brevantherum	nongeophyte	Carvalho (1996)
695	S._martii	Solanum	martii	Sendtn.	Brevantherum	Brevantherum	nongeophyte	Flora do Brasil (2023) Solanaceae in Flora e Funga do Brasil. Jardim Botânico do Rio de Janeiro. Available at: <https://floradobrasil.jbrj.gov.br/FB14807>. Accessed on: 08 Mar. 2023
700	S._mauritianum	Solanum	mauritianum	Scop.	Brevantherum	Brevantherum	nongeophyte	Bean (2012b); Flora do Brasil (2023) Solanaceae in Flora e Funga do Brasil. Jardim Botânico do Rio de Janeiro. Available at: <https://floradobrasil.jbrj.gov.br/FB14809>. Accessed on: 08 Mar. 2023
704	S._megalochiton	Solanum	megalochiton	Mart.	Brevantherum	Brevantherum	nongeophyte	Flora do Brasil (2023) Solanaceae in Flora e Funga do Brasil. Jardim Botânico do Rio de Janeiro. Available at: <https://floradobrasil.jbrj.gov.br/FB14810>. Accessed on: 08 Mar. 2023
748	S._murinum	Solanum	murinum	Sendtn.	Brevantherum	Brevantherum	nongeophyte	Flora do Brasil (2023) Solanaceae in Flora e Funga do Brasil. Jardim Botânico do Rio de Janeiro. Available at: <https://floradobrasil.jbrj.gov.br/FB14812>. Accessed on: 08 Mar. 2023
749	S._myosotis	Solanum	myosotis	Dunal	Brevantherum	Brevantherum	nongeophyte	Flora do Brasil (2023) Solanaceae in Flora e Funga do Brasil. Jardim Botânico do Rio de Janeiro. Available at: <https://floradobrasil.jbrj.gov.br/FB14798>. Accessed on: 08 Mar. 2023
795	S._oliveirae	Solanum	oliveirae	Carvalho	Brevantherum	Brevantherum	nongeophyte	Carvalho (1996)
814	S._oxapampense	Solanum	oxapampense	S.Knapp	Brevantherum	Brevantherum	nongeophyte	Knapp (2010)
819	S._pachimatium	Solanum	pachimatium	Dunal	Brevantherum	Brevantherum	nongeophyte	Carvalho (1996)
839	S._paranense	Solanum	paranense	DusŽn	Brevantherum	Brevantherum	nongeophyte	Flora do Brasil (2023) Solanaceae in Flora e Funga do Brasil. Jardim Botânico do Rio de Janeiro. Available at: <https://floradobrasil.jbrj.gov.br/FB14824>. Accessed on: 08 Mar. 2023
855	S._pereirae	Solanum	pereirae	Carvalho	Brevantherum	Brevantherum	nongeophyte	Carvalho (1996)
880	S._placitum	Solanum	placitum	C.V.Morton	Brevantherum	Brevantherum	nongeophyte	Nee (1991)
886	S._plumense	Solanum	plumense	Fernald	Brevantherum	Brevantherum	nongeophyte	Roe (1967)
923	S._pulverulentifolium	Solanum	pulverulentifolium	K.E.Roe	Brevantherum	Brevantherum	nongeophyte	Roe (1967)
925	S._punctulatum	Solanum	punctulatum	Dunal	Brevantherum	Brevantherum	nongeophyte	SolanaceaeSource (2023) https://solanaceaesource.myspecies.info/taxonomy/term/109158/descriptions
940	S._ramulosum	Solanum	ramulosum	Sendtn.	Brevantherum	Brevantherum	nongeophyte	Flora do Brasil (2023) Solanaceae in Flora e Funga do Brasil. Jardim Botânico do Rio de Janeiro. Available at: <https://floradobrasil.jbrj.gov.br/FB14838>. Accessed on: 08 Mar. 2023
964	S._riparium	Solanum	riparium	Pers.	Brevantherum	Brevantherum	nongeophyte	Nee (1991); Barboza (2013)
980	S._rufescens	Solanum	rufescens	Sendtn.	Brevantherum	Brevantherum	nongeophyte	Flora do Brasil (2023) Solanaceae in Flora e Funga do Brasil. Jardim Botânico do Rio de Janeiro. Available at: <https://floradobrasil.jbrj.gov.br/FB14846>. Accessed on: 08 Mar. 2023
981	S._rugosum	Solanum	rugosum	Dunal	Brevantherum	Brevantherum	nongeophyte	Roe (1967); SolanaceaeSource (2023) https://solanaceaesource.myspecies.info/taxonomy/term/109361/descriptions
990	S._saltiense	Solanum	saltiense	S.Moore	Brevantherum	Brevantherum	nongeophyte	Flora do Brasil (2023) Solanaceae in Flora e Funga do Brasil. Jardim Botânico do Rio de Janeiro. Available at: <https://floradobrasil.jbrj.gov.br/FB136907>. Accessed on: 08 Mar. 2023
992	S._sambuciflorum	Solanum	sambuciflorum	Sendtn.	Brevantherum	Brevantherum	nongeophyte	Flora do Brasil (2023) Solanaceae in Flora e Funga do Brasil. Jardim Botânico do Rio de Janeiro. Available at: <https://floradobrasil.jbrj.gov.br/FB14850>. Accessed on: 08 Mar. 2023
996	S._sanctaecatharinae	Solanum	sanctaecatharinae	Dunal	Brevantherum	Brevantherum	nongeophyte	Flora do Brasil (2023) Solanaceae in Flora e Funga do Brasil. Jardim Botânico do Rio de Janeiro. Available at: <https://floradobrasil.jbrj.gov.br/FB14851>. Accessed on: 08 Mar. 2023
1012	S._schlechtendalianum	Solanum	schlechtendalianum	Walp.	Brevantherum	Brevantherum	nongeophyte	Barboza (2013)
1018	S._schwackei	Solanum	schwackeanum	L.B.Sm. & Downs	Brevantherum	Brevantherum	nongeophyte	Flora do Brasil (2023) Solanaceae in Flora e Funga do Brasil. Jardim Botânico do Rio de Janeiro. Available at: <https://floradobrasil.jbrj.gov.br/FB88107>. Accessed on: 08 Mar. 2023
1024	S._selachophyllum	Solanum	selachophyllum	Bitter	Brevantherum	Brevantherum	nongeophyte	Flora do Brasil (2023) Solanaceae in Flora e Funga do Brasil. Jardim Botânico do Rio de Janeiro. Available at: <https://floradobrasil.jbrj.gov.br/FB14855>. Accessed on: 08 Mar. 2023
1026	S._sellovianum	Solanum	sellowianum	Sendtn.	Brevantherum	Brevantherum	nongeophyte	Flora do Brasil (2023) Solanaceae in Flora e Funga do Brasil. Jardim Botânico do Rio de Janeiro. Available at: <https://floradobrasil.jbrj.gov.br/FB600476>. Accessed on: 08 Mar. 2023
1027	S._sellowii	Solanum	sellowii	Dunal	Brevantherum	Brevantherum	nongeophyte	Carvalho (1996)
1030	S._semotum	Solanum	semotum	M.Nee	Brevantherum	Brevantherum	nongeophyte	Nee (1991)
1058	S._solum	Solanum	solum	J.F.Macbr.	Brevantherum	Brevantherum	nongeophyte	MacBride (1962)
1060	S._sooretamum	Solanum	sooretamum	Carvalho	Brevantherum	Brevantherum	nongeophyte	Carvalho (1996)
1075	S._steyermarkii	Solanum	steyermarkii	Carvalho	Brevantherum	Brevantherum	nongeophyte	Carvalho (1996)
1077	S._stipulaceum	Solanum	stipulaceum	Willd.	Brevantherum	Brevantherum	nongeophyte	Nee (1991)
1090	S._subsylvestre	Solanum	subsylvestre	L.B.Sm. & Downs	Brevantherum	Brevantherum	nongeophyte	Flora do Brasil (2023) Solanaceae in Flora e Funga do Brasil. Jardim Botânico do Rio de Janeiro. Available at: <https://floradobrasil.jbrj.gov.br/FB14870>. Accessed on: 08 Mar. 2023
1099	S._swartzianum	Solanum	swartzianum	Roem. & Schult.	Brevantherum	Brevantherum	nongeophyte	Carvalho (1996); Flora do Brasil (2023) Solanaceae in Flora e Funga do Brasil. Jardim Botânico do Rio de Janeiro. Available at: <https://floradobrasil.jbrj.gov.br/FB14872>. Accessed on: 08 Mar. 2023
1143	S._trachycyphum	Solanum	trachycyphum	Bitter	Brevantherum	Brevantherum	nongeophyte	SolanaceaeSource (2023) https://solanaceaesource.myspecies.info/taxonomy/term/110033/descriptions
1179	S._umbellatum	Solanum	umbellatum	Mill.	Brevantherum	Brevantherum	nongeophyte	Roe (1967); SolanaceaeSource (2023) https://solanaceaesource.myspecies.info/taxonomy/term/110208/descriptions
1181	S._umbratile	Solanum	umbratile	J.R.Johnst.	Brevantherum	Brevantherum	nongeophyte	D'Arcy et al. (2005)
1204	S._vellozianum	Solanum	vellozianum	Dunal	Brevantherum	Brevantherum	nongeophyte	Flora do Brasil (2023) Solanaceae in Flora e Funga do Brasil. Jardim Botânico do Rio de Janeiro. Available at: <https://floradobrasil.jbrj.gov.br/FB14882>. Accessed on: 08 Mar. 2023
1206	S._velutissimum	Solanum	velutissimum	Rusby	Brevantherum	Brevantherum	nongeophyte	SolanaceaeSource (2023) https://solanaceaesource.myspecies.info/taxonomy/term/110296/descriptions
1209	S._verecundum	Solanum	verecundum	M.Nee	Brevantherum	Brevantherum	nongeophyte	SolanaceaeSource (2023) https://solanaceaesource.myspecies.info/taxonomy/term/110318/descriptions
38	S._adscendens	Solanum	adscendens	Sendtn.	Brevantherum	Gonatotrichum	nongeophyte	Stern et al. (2013)
331	S._deflexum	Solanum	deflexum	Greenm.	Brevantherum	Gonatotrichum	rhizomatous	Stern et al. (2013)
403	S._evolvuloides	Solanum	evolvuloides	Giacomin & Stehmann	Brevantherum	Gonatotrichum	nongeophyte	Giacomin & Stehmann (2011); Stern et al. (2013)
643	S._lignescens	Solanum	lignescens	Fernald	Brevantherum	Gonatotrichum	nongeophyte	Stern et al. (2013)
687	S._manabiense	Solanum	manabiense	S.Stern	Brevantherum	Gonatotrichum	rhizomatous	Stern et al. (2013)
797	S._olympicum	Solanum	olympicum	Hassl.	Brevantherum	Gonatotrichum	rhizomatous	Stern et al. (2013)
1172	S._turneroides	Solanum	turneroides	Chodat	Brevantherum	Gonatotrichum	rhizomatous	Stern et al. (2013)
161	S._bradei	Solanum	bradei	Giacomin & Stehmann	Brevantherum	Inornatum	nongeophyte	Giacomin & Stehmann (2014)
432	S._friburgense	Solanum	friburgense	Giacomin & Stehmann	Brevantherum	Inornatum	rhizomatous	Giacomin & Stehmann (2014)
558	S._inornatum	Solanum	inornatum	Witasek	Brevantherum	Inornatum	rhizomatous	Giacomin & Stehmann (2014); Flora do Brazil (20123) https://floradobrasil.jbrj.gov.br/reflora/listaBrasil/ConsultaPublicaUC/BemVindoConsultaPublicaConsultar.do?invalidatePageControlCounter=1&idsFilhosAlgas=%5B2%5D&idsFilhosFungos=%5B1%2C11%2C10%5D&lingua=&grupo=6&familia=null&genero=&especie=&autor=&nomeVernaculo=&nomeCompleto=Solanaceae+Solanum+inornatum+Witasek&formaVida=null&substrato=null&oco…
598	S._kriegeri	Solanum	kriegeri	Giacomin & Stehmann	Brevantherum	Inornatum	nongeophyte	Giacomin & Stehmann (2014)
947	S._refractifolium	Solanum	refractifolium	Sendtn.	Brevantherum	Inornatum	nongeophyte	Giacomin & Stehmann (2014)
1144	S._trachytrichium	Solanum	trachytrichium	Bitter	Brevantherum	Trachytrichium	nongeophyte	Barboza (2013); Flora do Brasil (2023) Solanaceae in Flora e Funga do Brasil. Jardim Botânico do Rio de Janeiro.Available at: <https://floradobrasil.jbrj.gov.br/FB14878>. Accessed on: 21 Mar. 2023
93	S._apiahyense	Solanum	apiahyense	Witasek	Brevantherum	Trachytrichium	rhizomatous	Knapp et al. (2015)
995	S._sanctae-catharinae	Solanum	sanctae-catharinae	Dunal	Brevantherum	Brevantherum	nongeophyte	Flora do Brasil (2023) Solanaceae in Flora e Funga do Brasil. Jardim Botânico do Rio de Janeiro. Available at: <https://floradobrasil.jbrj.gov.br/FB14851>. Accessed on: 08 Mar. 2023
71	S._amotapense	Solanum	amotapense	Svenson	Cyphomandra	Cyphomandropsis	nongeophyte	Bohs (2001)
271	S._confusum	Solanum	confusum	C.V.Morton	Cyphomandra	Cyphomandropsis	nongeophyte	Bohs (2001)
454	S._glaucophyllum	Solanum	glaucophyllum	Desf.	Cyphomandra	Cyphomandropsis	rhizomatous	Bohs (2001)
501	S._hibernum	Solanum	hibernum	Bohs	Cyphomandra	Cyphomandropsis	nongeophyte	Bohs (2001)
529	S._hutchisonii	Solanum	hutchisonii	(J.F.Macbr.) Bohs	Cyphomandra	Cyphomandropsis	nongeophyte	Bohs (2001)
663	S._luridifuscescens	Solanum	luridifuscescens	Bitter	Cyphomandra	Cyphomandropsis	nongeophyte	Bohs (2001)
664	S._luteoalbum	Solanum	luteoalbum	Pers.	Cyphomandra	Cyphomandropsis	nongeophyte	Bohs (2001)
690	S._maranguapense	Solanum	maranguapense	Bitter	Cyphomandra	Cyphomandropsis	nongeophyte	Bohs (2001)
696	S._matadori	Solanum	matadori	Smith & Downs	Cyphomandra	Cyphomandropsis	nongeophyte	Bohs (2001)
1083	S._stuckertii	Solanum	stuckertii	Bitter	Cyphomandra	Cyphomandropsis	nongeophyte	Bohs (2001)
148	S._betaceum	Solanum	betaceum	Cav.	Cyphomandra	Pachyphylla	nongeophyte	Bohs (1994, 1995)
176	S._cacosmum	Solanum	cacosmum	Bohs	Cyphomandra	Pachyphylla	nongeophyte	Bohs (1994, 1995)
180	S._cajanumense	Solanum	cajanumense	Kunth	Cyphomandra	Pachyphylla	nongeophyte	Bohs (1994, 1995)
182	S._calidum	Solanum	calidum	Bohs	Cyphomandra	Pachyphylla	nongeophyte	Bohs (1994, 1995)
290	S._corymbiflorum	Solanum	corymbiflorum	(Sendtn.) Bohs	Cyphomandra	Pachyphylla	nongeophyte	Bohs (1994, 1995)
314	S._cylindricum	Solanum	cylindricum	Vell.	Cyphomandra	Pachyphylla	nongeophyte	Bohs (1994, 1995)
350	S._diploconos	Solanum	diploconos	(Mart.) Bohs	Cyphomandra	Pachyphylla	nongeophyte	Bohs (1994, 1995)
357	S._diversifolium	Solanum	diversifolium	Dunal	Cyphomandra	Pachyphylla	nongeophyte	Bohs (1994, 1995)
391	S._endopogon	Solanum	endopogon	(Bitter) Bohs	Cyphomandra	Pachyphylla	nongeophyte	Bohs (1994, 1995)
406	S._exiguum	Solanum	exiguum	Bohs	Cyphomandra	Pachyphylla	nongeophyte	Bohs (1994, 1995)
410	S._fallax	Solanum	fallax	Bohs	Cyphomandra	Pachyphylla	nongeophyte	Bohs (1994, 1995)
427	S._fortunense	Solanum	fortunense	Bohs	Cyphomandra	Pachyphylla	nongeophyte	Bohs (1994, 1995)
438	S._fusiforme	Solanum	fusiforme	L.B.Sm. & Downs	Cyphomandra	Pachyphylla	nongeophyte	Bohs (1994, 1995)
523	S._huilense	Solanum	huilense	Bohs	Cyphomandra	Pachyphylla	nongeophyte	Bohs (1994, 1995)
620	S._latiflorum	Solanum	latiflorum	Bohs	Cyphomandra	Pachyphylla	nongeophyte	Bohs (1994, 1995)
697	S._maternum	Solanum	maternum	Bohs	Cyphomandra	Pachyphylla	nongeophyte	Bohs (1994, 1995)
709	S._melissarum	Solanum	melissarum	Bohs	Cyphomandra	Pachyphylla	nongeophyte	Bohs (1994, 1995)
781	S._obliquum	Solanum	obliquum	Ruiz & Pav.	Cyphomandra	Pachyphylla	nongeophyte	Bohs (1994, 1995)
785	S._occultum	Solanum	occultum	Bohs	Cyphomandra	Pachyphylla	nongeophyte	Bohs (1994, 1995)
812	S._ovum-fringillae	Solanum	ovum-fringillae	(Dunal) Bohs	Cyphomandra	Pachyphylla	nongeophyte	Bohs (1994, 1995)
817	S._oxyphyllum	Solanum	oxyphyllum	C.V.Morton	Cyphomandra	Pachyphylla	nongeophyte	Bohs (1994, 1995)
838	S._paralum	Solanum	paralum	Bohs	Cyphomandra	Pachyphylla	nongeophyte	Bohs (1994, 1995)
850	S._pelagicum	Solanum	pelagicum	Bohs	Cyphomandra	Pachyphylla	nongeophyte	Bohs (2001)
851	S._pendulum	Solanum	pendulum	Ruiz & Pav.	Cyphomandra	Pachyphylla	nongeophyte	Bohs (1994, 1995)
874	S._pinetorum	Solanum	pinetorum	(L.B.Sm. & Downs) Bohs	Cyphomandra	Pachyphylla	nongeophyte	Bohs (1994, 1995)
898	S._premnifolium	Solanum	premnifolium	(Miers) Bohs	Cyphomandra	Pachyphylla	nongeophyte	Bohs (1994, 1995)
904	S._proteanthum	Solanum	proteanthum	Bohs	Cyphomandra	Pachyphylla	nongeophyte	Bohs (1994, 1995)
972	S._rojasianum	Solanum	rojasianum	(Standl. & Steyerm.) Bohs	Cyphomandra	Pachyphylla	nongeophyte	Bohs (1994, 1995)
973	S._roseum	Solanum	roseum	Bohs	Cyphomandra	Pachyphylla	nongeophyte	Bohs (1994, 1995)
1019	S._sciadostylis	Solanum	sciadostylis	(Sendtn.) Bohs	Cyphomandra	Pachyphylla	nongeophyte	Bohs (1994, 1995)
1043	S._sibundoyense	Solanum	sibundoyense	(Bohs) Bohs	Cyphomandra	Pachyphylla	nongeophyte	Bohs (1994, 1995)
1065	S._splendens	Solanum	splendens	(Dunal) Bohs	Cyphomandra	Pachyphylla	nongeophyte	Bohs (1994, 1995)
1100	S._sycocarpum	Solanum	sycocarpum	Mart. & Sendtn.	Cyphomandra	Pachyphylla	nongeophyte	Bohs (1994, 1995)
1113	S._tegore	Solanum	tegore	Aubl.	Cyphomandra	Pachyphylla	nongeophyte	Bohs (1994, 1995)
1116	S._tenuisetosum	Solanum	tenuisetosum	(Bitter) Bohs	Cyphomandra	Pachyphylla	nongeophyte	Bohs (1994, 1995)
1133	S._tobagense	Solanum	tobagense	(Sandwith) Bohs	Cyphomandra	Pachyphylla	nongeophyte	Bohs (1994, 1995)
1185	S._unilobum	Solanum	unilobum	(Rusby) Bohs	Cyphomandra	Pachyphylla	nongeophyte	Bohs (1994, 1995)
1248	S._zumbense	Solanum	zumbense	Bohs	Cyphomandra	Pachyphylla	nongeophyte	Stern & Bohs (2009)
472	S._graveolens	Solanum	graveolens	Bunbury	Cyphomandra	S.graveolens	nongeophyte	Bohs (1994)
44	S._agnoston	Solanum	agnoston	S.Knapp	DulMo	Dulcamaroid	nongeophyte	Knapp (2013)
55	S._aligerum	Solanum	aligerum	Schltdl.	DulMo	Dulcamaroid	nongeophyte	Knapp (2013)
72	S._amygdalifolium	Solanum	amygdalifolium	Steud.	DulMo	Dulcamaroid	nongeophyte	Knapp (2013)
80	S._angustifidum	Solanum	angustifidum	Bitter	DulMo	Dulcamaroid	nongeophyte	Knapp (2013)
117	S._aspersum	Solanum	aspersum	S.Knapp	DulMo	Dulcamaroid	nongeophyte	Knapp (2013)
129	S._aureum	Solanum	aureum	Dunal	DulMo	Dulcamaroid	nongeophyte	Knapp (2013)
154	S._boldoense	Solanum	boldoense	Dunal & A.DC.	DulMo	Dulcamaroid	nongeophyte	Knapp (2013)
183	S._calileguae	Solanum	calileguae	Cabrera	DulMo	Dulcamaroid	nongeophyte	Knapp (2013)
255	S._coalitum	Solanum	coalitum	S.Knapp	DulMo	Dulcamaroid	nongeophyte	Knapp (2013)
300	S._crispum	Solanum	crispum	Ruiz & Pav.	DulMo	Dulcamaroid	nongeophyte	Knapp (2013)
309	S._cutervanum	Solanum	cutervanum	Zahlbr.	DulMo	Dulcamaroid	nongeophyte	Knapp (2013)
342	S._dichroandrum	Solanum	dichroandrum	Dunal	DulMo	Dulcamaroid	nongeophyte	Knapp (2013)
367	S._dulcamara	Solanum	dulcamara	L.	DulMo	Dulcamaroid	rhizomatous	Knapp (2013)
368	S._dulcamaroides	Solanum	dulcamaroides	Poir.	DulMo	Dulcamaroid	nongeophyte	Knapp (2013)
390	S._endoadenium	Solanum	endoadenium	Bitter	DulMo	Dulcamaroid	nongeophyte	Knapp (2013)
421	S._flaccidum	Solanum	flaccidum	Vell.	DulMo	Dulcamaroid	nongeophyte	Knapp (2013)
539	S._imbaburense	Solanum	imbaburense	S.Knapp	DulMo	Dulcamaroid	nongeophyte	Knapp (2013)
557	S._inodorum	Solanum	inodorum	Vell.	DulMo	Dulcamaroid	nongeophyte	Knapp (2013)
599	S._kulliwaita	Solanum	kulliwaita	S.Knapp	DulMo	Dulcamaroid	nongeophyte	Knapp (2013)
623	S._laxum	Solanum	laxum	Spreng.	DulMo	Dulcamaroid	nongeophyte	Knapp (2013)
624	S._leiophyllum	Solanum	leiophyllum	Benth.	DulMo	Dulcamaroid	nongeophyte	Knapp (2013)
661	S._luculentum	Solanum	luculentum	S.Knapp	DulMo	Dulcamaroid	nongeophyte	Knapp (2013)
668	S._lyratum	Solanum	lyratum	Thunb.	DulMo	Dulcamaroid	nongeophyte	Knapp (2013)
670	S._macbridei	Solanum	macbridei	Hunz. & Lallana	DulMo	Dulcamaroid	nongeophyte	Knapp (2013)
740	S._muenscheri	Solanum	muenscheri	Standl. & Steyerm.	DulMo	Dulcamaroid	nongeophyte	Knapp (2013)
772	S._nitidum	Solanum	nitidum	Ruiz & Pav.	DulMo	Dulcamaroid	nongeophyte	Knapp (2013)
789	S._odoriferum	Solanum	odoriferum	Vell.	DulMo	Dulcamaroid	nongeophyte	Knapp (2013)
805	S._orbignianum	Solanum	orbignianum	Sendtn.	DulMo	Dulcamaroid	nongeophyte	Knapp (2013)
878	S._pittosporifolium	Solanum	pittosporifolium	Hemsl.	DulMo	Dulcamaroid	nongeophyte	Knapp (2013)
921	S._pubigerum	Solanum	pubigerum	Dunal	DulMo	Dulcamaroid	nongeophyte	Knapp (2013)
933	S._pyrifolium	Solanum	pyrifolium	Lam.	DulMo	Dulcamaroid	nongeophyte	Knapp (2013)
982	S._ruizii	Solanum	ruizii	S.Knapp	DulMo	Dulcamaroid	nongeophyte	Knapp (2013)
993	S._sanchez-vegae	Solanum	sanchez-vegae	S.Knapp	DulMo	Dulcamaroid	nongeophyte	Knapp (2013)
1022	S._seaforthianum	Solanum	seaforthianum	Andrews	DulMo	Dulcamaroid	nongeophyte	Knapp (2013)
1033	S._septemlobum	Solanum	septemlobum	Bunge	DulMo	Dulcamaroid	nongeophyte	Knapp (2013)
1062	S._sousae	Solanum	sousae	S.Knapp	DulMo	Dulcamaroid	nongeophyte	Knapp (2013)
1073	S._stenophyllum	Solanum	stenophyllum	Dunal	DulMo	Dulcamaroid	nongeophyte	Knapp (2013)
1081	S._storkii	Solanum	storkii	C.V.Morton & Standl.	DulMo	Dulcamaroid	nongeophyte	Knapp (2013)
1158	S._triquetrum	Solanum	triquetrum	Cav.	DulMo	Dulcamaroid	nongeophyte	Knapp (2013)
1180	S._umbelliferum	Solanum	umbelliferum	Eschsch.	DulMo	Dulcamaroid	nongeophyte	Knapp (2013)
1183	S._uncinellum	Solanum	uncinellum	Lindl.	DulMo	Dulcamaroid	nongeophyte	Knapp (2013)
1225	S._viscosissimum	Solanum	viscosissimum	Sendtn.	DulMo	Dulcamaroid	nongeophyte	Knapp (2013)
1228	S._wallacei	Solanum	wallacei	(A.Gray) Parish	DulMo	Dulcamaroid	nongeophyte	Knapp (2013)
11	S._×procurrens	Solanum	?procurrens	A.C.Leslie	DulMo	Morelloid	nongeophyte	Särkinen et al. (2018)
49	S._albescens	Solanum	albescens	(Britton ex Rusby) Hunz.	DulMo	Morelloid	nongeophyte	Knapp et al. (2023)
56	S._alliariifolium	Solanum	alliariifolium	M.Nee & Särkinen	DulMo	Morelloid	nongeophyte	Knapp et al. (2023)
58	S._aloysiifolium	Solanum	aloysiifolium	Dunal	DulMo	Morelloid	nongeophyte	Knapp et al. (2023)
60	S._alpinum	Solanum	alpinum	Zoll. & Moritzi	DulMo	Morelloid	nongeophyte	Särkinen et al. (2018)
66	S._americanum	Solanum	americanum	Mill.	DulMo	Morelloid	nongeophyte	Särkinen et al. (2018); Knapp et al. (2019)
85	S._annuum	Solanum	annuum	C.V.Morton	DulMo	Morelloid	nongeophyte	Knapp et al. (2023)
89	S._antisuyo	Solanum	antisuyo	SŠrkinen & S.Knapp	DulMo	Morelloid	nongeophyte	Särkinen et al. (2015)
103	S._arenicola	Solanum	arenicola	SŠrkinen & P.Gonz‡les	DulMo	Morelloid	nongeophyte	Knapp et al. (2023)
104	S._arequipense	Solanum	arequipense	Bitter	DulMo	Morelloid	nongeophyte	Knapp et al. (2023)
124	S._atriplicifolium	Solanum	atriplicifolium	Gillies ex Nees	DulMo	Morelloid	nongeophyte	Knapp et al. (2023)
174	S._caatingae	Solanum	caatingae	S.Knapp & Särkinen	DulMo	Morelloid	nongeophyte	Knapp & Särkinen (2018)
178	S._caesium	Solanum	caesium	Griseb.	DulMo	Morelloid	nongeophyte	Knapp et al. (2023)
230	S._chenopodioides	Solanum	chenopodioides	Lam.	DulMo	Morelloid	nongeophyte	Särkinen et al. (2018); Knapp et al. (2019)
257	S._cochabambense	Solanum	cochabambense	Bitter	DulMo	Morelloid	nongeophyte	Knapp et al. (2023)
267	S._concarense	Solanum	concarense	Hunz.	DulMo	Morelloid	rhizomatous	Knapp et al. (2020)
292	S._corymbosum	Solanum	corymbosum	Jacq.	DulMo	Morelloid	nongeophyte	Knapp et al. (2019)
341	S._dianthum	Solanum	dianthum	Rusby	DulMo	Morelloid	nongeophyte	Knapp et al. (2023)
365	S._douglasii	Solanum	douglasii	Dunal	DulMo	Morelloid	nongeophyte	Knapp et al. (2019)
374	S._echegarayi	Solanum	echegarayi	Hieron.	DulMo	Morelloid	rhizomatous	Knapp et al. (2020)
388	S._emulans	Solanum	emulans	Raf.	DulMo	Morelloid	nongeophyte	Knapp et al. (2019)
389	S._enantiophyllanthum	Solanum	enantiophyllanthum	Bitter	DulMo	Morelloid	nongeophyte	Knapp et al. (2023)
418	S._fiebrigii	Solanum	fiebrigii	Bitter	DulMo	Morelloid	nongeophyte	Knapp et al. (2023)
429	S._fragile	Solanum	fragile	Wedd.	DulMo	Morelloid	nongeophyte	Knapp et al. (2023)
436	S._furcatum	Solanum	furcatum	Dunal	DulMo	Morelloid	nongeophyte	Särkinen et al. (2018); Knapp et al. (2019)
450	S._gilioides	Solanum	gilioides	Rusby	DulMo	Morelloid	nongeophyte	Knapp et al. (2023)
452	S._glandulosipilosum	Solanum	glandulosipilosum	Bitter	DulMo	Morelloid	nongeophyte	Knapp et al. (2023)
460	S._gonocladum	Solanum	gonocladum	Dunal	DulMo	Morelloid	nongeophyte	Knapp et al. (2023)
465	S._grandidentatum	Solanum	grandidentatum	Phil.	DulMo	Morelloid	nongeophyte	Knapp et al. (2023)
507	S._hirtulum	Solanum	hirtulum	Steud. ex A.Rich.	DulMo	Morelloid	nongeophyte	Särkinen et al. (2018)
520	S._huayavillense	Solanum	huayavillense	Del Vitto & Peten.	DulMo	Morelloid	nongeophyte	Knapp et al. (2023)
528	S._hunzikeri	Solanum	hunzikeri	Chiarini & Cantero	DulMo	Morelloid	nongeophyte	Knapp et al. (2020)
562	S._interandinum	Solanum	interandinum	Bitter	DulMo	Morelloid	nongeophyte	Knapp et al. (2023)
563	S._interius	Solanum	interius	Rydb.	DulMo	Morelloid	nongeophyte	Knapp et al. (2019)
587	S._juninense	Solanum	juninense	Bitter	DulMo	Morelloid	nongeophyte	Knapp et al. (2023)
629	S._leptocaulon	Solanum	leptocaulon	Van Heurck & MŸll.Arg.	DulMo	Morelloid	nongeophyte	Knapp et al. (2023)
657	S._longifilamentum	Solanum	longifilamentum	SŠrkinen & P.Gonz‡les	DulMo	Morelloid	nongeophyte	Särkinen et al. (2015)
675	S._macrotonum	Solanum	macrotonum	Bitter	DulMo	Morelloid	nongeophyte	Knapp et al. (2019)
694	S._marmoratum	Solanum	marmoratum	Barboza & S. Knapp	DulMo	Morelloid	nongeophyte	Knapp et al. (2020)
713	S._memphiticum	Solanum	memphiticum	J.F.Gmel.	DulMo	Morelloid	nongeophyte	Särkinen et al. (2018)
717	S._michaelis	Solanum	michaelis	SŠrkinen & S.Knapp	DulMo	Morelloid	nongeophyte	Knapp et al. (2023)
767	S._nigrescens	Solanum	nigrescens	M.Martens & Galeotti	DulMo	Morelloid	nongeophyte	Knapp et al. (2019)
770	S._nigrum	Solanum	nigrum	L.	DulMo	Morelloid	nongeophyte	Särkinen et al. (2018); Knapp et al. (2019)
771	S._nitidibaccatum	Solanum	nitidibaccatum	Bitter	DulMo	Morelloid	nongeophyte	Särkinen et al. (2018); Knapp et al. (2019)
801	S._opacum	Solanum	opacum	A.Braun & C.D.BouchŽ	DulMo	Morelloid	nongeophyte	Särkinen et al. (2018)
825	S._palitans	Solanum	palitans	C.V.Morton	DulMo	Morelloid	nongeophyte	Särkinen et al. (2018)
827	S._pallidum	Solanum	pallidum	Rusby	DulMo	Morelloid	nongeophyte	Knapp et al. (2023)
842	S._paucidens	Solanum	paucidens	Bitter	DulMo	Morelloid	nongeophyte	Knapp et al. (2023)
854	S._pentlandii	Solanum	pentlandii	Dunal	DulMo	Morelloid	nongeophyte	Knapp et al. (2023)
867	S._physalidicalyx	Solanum	physalidicalyx	Bitter	DulMo	Morelloid	nongeophyte	Knapp et al. (2023)
868	S._physalifolium	Solanum	physalifolium	Rusby	DulMo	Morelloid	nongeophyte	Knapp et al. (2023)
870	S._pilcomayense	Solanum	pilcomayense	Morong	DulMo	Morelloid	nongeophyte	Knapp et al. (2023)
895	S._polytrichostylum	Solanum	polytrichostylum	Bitter	DulMo	Morelloid	nongeophyte	Knapp et al. (2023)
900	S._probolospermum	Solanum	probolospermum	Bitter	DulMo	Morelloid	nongeophyte	Knapp et al. (2023)
902	S._profusum	Solanum	profusum	C.V.Morton	DulMo	Morelloid	nongeophyte	Knapp et al. (2023)
905	S._pruinosum	Solanum	pruinosum	Dunal	DulMo	Morelloid	nongeophyte	Knapp et al. (2019)
907	S._pseudoamericanum	Solanum	pseudoamericanum	SŠrkinen, P.Gonz‡les & S.Knapp	DulMo	Morelloid	nongeophyte	Särkinen et al. (2013)
911	S._pseudogracile	Solanum	pseudogracile	Heiser	DulMo	Morelloid	nongeophyte	Knapp et al. (2019)
916	S._pseudospinosum	Solanum	pseudospinosum	C.H.Wright	DulMo	Morelloid	nongeophyte	Särkinen et al. (2018)
931	S._pygmaeum	Solanum	pygmaeum	Cav.	DulMo	Morelloid	rhizomatous	Särkinen et al. (2018)
938	S._radicans	Solanum	radicans	L.f.	DulMo	Morelloid	nongeophyte	Knapp et al. (2023)
955	S._retroflexum	Solanum	retroflexum	Dunal	DulMo	Morelloid	nongeophyte	Särkinen et al. (2018); Knapp et al. (2019)
958	S._rhizomatum	Solanum	rhizomatum	SŠrkinen & M.Nee	DulMo	Morelloid	rhizomatous	Särkinen et al. (2015)
963	S._riojense	Solanum	riojense	Bitter	DulMo	Morelloid	rhizomatous	Knapp et al. (2023)
987	S._salamancae	Solanum	salamancae	Hunz. & Barboza	DulMo	Morelloid	nongeophyte	Knapp et al. (2023)
989	S._salicifolium	Solanum	salicifolium	Phil.	DulMo	Morelloid	nongeophyte	Knapp et al. (2023)
1001	S._sarrachoides	Solanum	sarrachoides	Sendtn.	DulMo	Morelloid	nongeophyte	Särkinen et al. (2018); Knapp et al. (2019)
1007	S._scabrum	Solanum	scabrum	Mill.	DulMo	Morelloid	nongeophyte	Särkinen et al. (2018); Knapp et al. (2019)
1048	S._sinuatiexcisum	Solanum	sinuatiexcisum	Bitter	DulMo	Morelloid	nongeophyte	Knapp et al. (2023)
1049	S._sinuatirecurvum	Solanum	sinuatirecurvum	Bitter	DulMo	Morelloid	rhizomatous	Knapp et al. (2023)
1091	S._subtusviolaceum	Solanum	subtusviolaceum	Bitter	DulMo	Morelloid	nongeophyte	Knapp et al. (2023)
1111	S._tarderemotum	Solanum	tarderemotum	Bitter	DulMo	Morelloid	nongeophyte	Särkinen et al. (2018)
1132	S._tiinae	Solanum	tiinae	Barboza & S. Knapp	DulMo	Morelloid	nongeophyte	Knapp et al. (2020)
1151	S._triflorum	Solanum	triflorum	Nutt.	DulMo	Morelloid	nongeophyte	Särkinen et al. (2018); Knapp et al. (2019)
1156	S._tripartitum	Solanum	tripartitum	Dunal	DulMo	Morelloid	nongeophyte	Knapp et al. (2023)
1173	S._tweedieanum	Solanum	tweedieanum	Hook.	DulMo	Morelloid	nongeophyte	Knapp et al. (2023)
1178	S._umalilaense	Solanum	umalilaense	Manoko	DulMo	Morelloid	nongeophyte	Särkinen et al. (2018)
1219	S._villosum	Solanum	villosum	Mill.	DulMo	Morelloid	nongeophyte	Särkinen et al. (2018); Knapp et al. (2019)
1231	S._weddellii	Solanum	weddellii	Phil.	DulMo	Morelloid	nongeophyte	Knapp et al. (2023)
1239	S._woodii	Solanum	woodii	SŠrkinen & S.Knapp	DulMo	Morelloid	nongeophyte	Särkinen & Knapp (2016)
1247	S._zuloagae	Solanum	zuloagae	Cabrera	DulMo	Morelloid	nongeophyte	Knapp et al. (2023)
7	S._abitaguense	Solanum	abitaguense	S.Knapp	Geminata	Geminata	nongeophyte	Knapp (2002)
32	S._acuminatum	Solanum	acuminatum	Ruiz & Pav.	Geminata	Geminata	nongeophyte	Knapp (2002)
48	S._alatirameum	Solanum	alatirameum	Bitter	Geminata	Geminata	nongeophyte	Knapp (2002)
64	S._amblophyllum	Solanum	amblophyllum	Hook.	Geminata	Geminata	nongeophyte	Knapp (2002)
69	S._amnicola	Solanum	amnicola	S.Knapp	Geminata	Geminata	nongeophyte	Knapp (2002)
70	S._amorimii	Solanum	amorimii	S.Knapp & Giacomin	Geminata	Geminata	nongeophyte	Knapp et al. (2015)
84	S._anisophyllum	Solanum	anisophyllum	Van Heurck & MŸll.Arg.	Geminata	Geminata	nongeophyte	Knapp (2002)
92	S._aphyodendron	Solanum	aphyodendron	S.Knapp	Geminata	Geminata	nongeophyte	Knapp (2002)
100	S._arboreum	Solanum	arboreum	Dunal	Geminata	Geminata	rhizomatous	Knapp (2002)
102	S._arenarium	Solanum	arenarium	Sendtn.	Geminata	Geminata	nongeophyte	Knapp (2002)
106	S._argentinum	Solanum	argentinum	Bitter & Lillo	Geminata	Geminata	rhizomatous	Knapp (2002, 2008)
136	S._bahianum	Solanum	bahianum	S.Knapp	Geminata	Geminata	nongeophyte	Knapp (2002)
140	S._barbulatum	Solanum	barbulatum	Zahlbr.	Geminata	Geminata	nongeophyte	Knapp (2002)
146	S._bellum	Solanum	bellum	S.Knapp	Geminata	Geminata	nongeophyte	Knapp (2002)
175	S._caavurana	Solanum	caavurana	Vell.	Geminata	Geminata	nongeophyte	Knapp (2002)
184	S._callianthum	Solanum	callianthum	C.V.Morton	Geminata	Geminata	nongeophyte	Knapp (2002)
186	S._campaniforme	Solanum	campaniforme	Roem. & Schult.	Geminata	Geminata	nongeophyte	Knapp (2002)
195	S._canoasense	Solanum	canoasense	L.B.Sm. & Downs	Geminata	Geminata	nongeophyte	Knapp (2008)
198	S._capillipes	Solanum	capillipes	Britton	Geminata	Geminata	nongeophyte	Knapp (2002)
210	S._cassioides	Solanum	cassioides	L.B.Sm. & Downs	Geminata	Geminata	nongeophyte	Knapp (2002)
225	S._chalmersii	Solanum	chalmersii	S.Knapp	Geminata	Geminata	nongeophyte	Nee et al. (2006); Knapp (2008)
238	S._chlamydogynum	Solanum	chlamydogynum	Bitter	Geminata	Geminata	nongeophyte	Knapp (2002)
252	S._clivorum	Solanum	clivorum	S.Knapp	Geminata	Geminata	nongeophyte	Knapp (2002)
265	S._compressum	Solanum	compressum	L.B.Sm. & Downs	Geminata	Geminata	nongeophyte	Knapp (2008)
269	S._confertiseriatum	Solanum	confertiseriatum	Bitter	Geminata	Geminata	nongeophyte	Knapp (2002)
270	S._confine	Solanum	confine	Dunal	Geminata	Geminata	nongeophyte	Knapp (2002)
283	S._cordioides	Solanum	cordioides	S.Knapp	Geminata	Geminata	nongeophyte	Knapp (2002)
288	S._cornifolium	Solanum	cornifolium	Dunal	Geminata	Geminata	nongeophyte	Knapp (2002)
289	S._corumbense	Solanum	corumbense	S.Moore	Geminata	Geminata	nongeophyte	Knapp (2002)
304	S._cruciferum	Solanum	cruciferum	Bitter	Geminata	Geminata	nongeophyte	Knapp (2002)
305	S._cucullatum	Solanum	cucullatum	S.Knapp	Geminata	Geminata	nongeophyte	Knapp (2002)
313	S._cyclophyllum	Solanum	cyclophyllum	S.Knapp	Geminata	Geminata	nongeophyte	Knapp (2002)
319	S._daphnophyllum	Solanum	daphnophyllum	Bitter	Geminata	Geminata	nongeophyte	Knapp (2002)
320	S._darienense	Solanum	darienense	S.Knapp	Geminata	Geminata	nongeophyte	Knapp (2002)
322	S._dasyneuron	Solanum	dasyneuron	S.Knapp	Geminata	Geminata	nongeophyte	Knapp (2002)
330	S._deflexiflorum	Solanum	deflexiflorum	Bitter	Geminata	Geminata	nongeophyte	Knapp (2002)
332	S._delicatulum	Solanum	delicatulum	L.B.Sm. & Downs	Geminata	Geminata	rhizomatous	Gutierrez et al. (2006); Knapp (2008)
349	S._diphyllum	Solanum	diphyllum	L.	Geminata	Geminata	nongeophyte	Knapp (2002)
353	S._dissimile	Solanum	dissimile	C.V.Morton	Geminata	Geminata	nongeophyte	Knapp (2002)
363	S._dolosum	Solanum	dolosum	S.Knapp	Geminata	Geminata	nongeophyte	Knapp (2002)
385	S._elvasioides	Solanum	elvasioides	S.Knapp	Geminata	Geminata	nongeophyte	Knapp (2008)
396	S._erosomarginatum	Solanum	erosomarginatum	S.Knapp	Geminata	Geminata	nongeophyte	Knapp (2002)
404	S._evonymoides	Solanum	evonymoides	Sendtn.	Geminata	Geminata	nongeophyte	Knapp (2008)
409	S._falconense	Solanum	falconense	S.Knapp	Geminata	Geminata	nongeophyte	Knapp (2002)
420	S._filirhachis	Solanum	filirhachis	Giacomin & Stehmann	Geminata	Geminata	nongeophyte	Knapp et al. (2015)
425	S._foetens	Solanum	foetens	Pittier ex S.Knapp	Geminata	Geminata	nongeophyte	Knapp (2002)
446	S._gertii	Solanum	gertii	S.Knapp	Geminata	Geminata	nongeophyte	Knapp (2002)
456	S._gnaphalocarpon	Solanum	gnaphalocarpon	Vell.	Geminata	Geminata	nongeophyte	Knapp (2002)
459	S._goniocaulon	Solanum	goniocaulon	S.Knapp	Geminata	Geminata	nongeophyte	Knapp (2002)
461	S._gonyrhachis	Solanum	gonyrhachis	S.Knapp	Geminata	Geminata	nongeophyte	Knapp (2002)
471	S._gratum	Solanum	gratum	Bitter	Geminata	Geminata	nongeophyte	Knapp (2002)
480	S._habrocaulon	Solanum	habrocaulon	S.Knapp	Geminata	Geminata	nongeophyte	Knapp (2002)
494	S._heleonastes	Solanum	heleonastes	S.Knapp	Geminata	Geminata	nongeophyte	Knapp (2002)
525	S._humboldtianum	Solanum	humboldtianum	Granados-Tochoy & S.Knapp	Geminata	Geminata	nongeophyte	Granados-Tochoy et al. (2007)
532	S._hypaleurotrichum	Solanum	hypaleurotrichum	Bitter	Geminata	Geminata	nongeophyte	Knapp (2002)
533	S._hypocalycosarcum	Solanum	hypocalycosarcum	Bitter	Geminata	Geminata	nongeophyte	Knapp (2002)
540	S._imberbe	Solanum	imberbe	Bitter	Geminata	Geminata	nongeophyte	Knapp (2002)
550	S._incomptum	Solanum	incomptum	Bitter	Geminata	Geminata	nongeophyte	Knapp (2002)
564	S._intermedium	Solanum	intermedium	Sendtn.	Geminata	Geminata	nongeophyte	Knapp (2002)
572	S._irregulare	Solanum	irregulare	C.V.Morton	Geminata	Geminata	nongeophyte	Knapp (2002)
594	S._kleinii	Solanum	kleinii	L.B.Sm. & Downs	Geminata	Geminata	nongeophyte	Knapp (2002)
595	S._knappiae	Solanum	knappiae	Agra & V.S.Samp.	Geminata	Geminata	nongeophyte	Knapp (2002)
605	S._lacteum	Solanum	lacteum	Vell.	Geminata	Geminata	nongeophyte	Knapp et al. (2015)
607	S._laevigatum	Solanum	laevigatum	Dunal	Geminata	Geminata	nongeophyte	Knapp (2002)
608	S._lagoense	Solanum	lagoense	Stehmann	Geminata	Geminata	nongeophyte	Knapp (2002)
616	S._lasiocladum	Solanum	lasiocladum	S.Knapp	Geminata	Geminata	nongeophyte	Knapp (2002)
618	S._lasiopodium	Solanum	lasiopodium	Dunal	Geminata	Geminata	nongeophyte	Knapp (2002)
621	S._laurifrons	Solanum	laurifrons	Bitter	Geminata	Geminata	nongeophyte	Knapp (2002)
630	S._leptopodum	Solanum	leptopodum	Van Heurck & MŸll.Arg.	Geminata	Geminata	nongeophyte	Knapp (2002)
631	S._leptorhachis	Solanum	leptorhachis	Bitter	Geminata	Geminata	nongeophyte	Knapp (2002)
636	S._leucocarpon	Solanum	leucocarpon	Dunal	Geminata	Geminata	nongeophyte	Knapp (2008)
648	S._lindenii	Solanum	lindenii	Rusby	Geminata	Geminata	nongeophyte	Knapp (2002)
655	S._longevirgatum	Solanum	longevirgatum	Bitter	Geminata	Geminata	nongeophyte	Knapp (2002)
660	S._lucens	Solanum	lucens	S.Knapp	Geminata	Geminata	nongeophyte	Knapp (2002)
681	S._malacothrix	Solanum	malacothrix	S.Knapp	Geminata	Geminata	nongeophyte	Knapp (2002)
684	S._malletii	Solanum	malletii	S.Knapp	Geminata	Geminata	nongeophyte	Knapp (2002)
688	S._mapiricum	Solanum	mapiricum	S.Knapp	Geminata	Geminata	nongeophyte	Knapp (2002)
691	S._marantifolium	Solanum	marantifolium	Bitter	Geminata	Geminata	nongeophyte	Knapp (2002)
698	S._maturecalvans	Solanum	maturecalvans	Bitter	Geminata	Geminata	nongeophyte	Knapp (2002)
719	S._microleprodes	Solanum	microleprodes	Bitter	Geminata	Geminata	nongeophyte	Knapp (2002)
730	S._monadelphum	Solanum	monadelphum	Van Heurck & MŸll.Arg.	Geminata	Geminata	nongeophyte	Knapp (2002)
731	S._monanthemon	Solanum	monanthemon	S.Knapp	Geminata	Geminata	nongeophyte	Nee et al. (2006); Knapp (2008)
736	S._morii	Solanum	morii	S.Knapp	Geminata	Geminata	nongeophyte	Knapp (2002)
753	S._narcoticosmum	Solanum	narcoticosmum	Bitter	Geminata	Geminata	nongeophyte	Knapp (2002)
754	S._naucinum	Solanum	naucinum	S.Knapp	Geminata	Geminata	nongeophyte	Knapp (2008)
759	S._nematorhachis	Solanum	nematorhachis	S.Knapp	Geminata	Geminata	nongeophyte	Knapp (2002)
768	S._nigricans	Solanum	nigricans	M.Martens & Galeotti	Geminata	Geminata	nongeophyte	Knapp (2002)
777	S._nudum	Solanum	nudum	Dunal	Geminata	Geminata	nongeophyte	Knapp (2002)
780	S._nutans	Solanum	nutans	Ruiz & Pav.	Geminata	Geminata	nongeophyte	Knapp (2002)
782	S._oblongifolium	Solanum	oblongifolium	Dunal	Geminata	Geminata	nongeophyte	Knapp (2002)
783	S._oblongum	Solanum	oblongum	Ruiz & Pav.	Geminata	Geminata	nongeophyte	Knapp (2002)
784	S._obovalifolium	Solanum	obovalifolium	Ben’tez	Geminata	Geminata	nongeophyte	Knapp (2002)
787	S._ochrophyllum	Solanum	ochrophyllum	Van Heurck & MŸll.Arg.	Geminata	Geminata	nongeophyte	Knapp (2002)
798	S._ombrophilum	Solanum	ombrophilum	Pittier ex S.Knapp	Geminata	Geminata	nongeophyte	Knapp (2002)
802	S._oppositifolium	Solanum	oppositifolium	Ruiz & Pav.	Geminata	Geminata	nongeophyte	Knapp (2002)
818	S._pabstii	Solanum	pabstii	L.B.Sm. & Downs	Geminata	Geminata	nongeophyte	Knapp (2008)
828	S._palmillae	Solanum	palmillae	Standl.	Geminata	Geminata	nongeophyte	Knapp (2002)
841	S._pastillum	Solanum	pastillum	S.Knapp	Geminata	Geminata	nongeophyte	Knapp (2002)
858	S._pertenue	Solanum	pertenue	Standl. & C.V.Morton	Geminata	Geminata	nongeophyte	Knapp (2002)
883	S._platycypellon	Solanum	platycypellon	S.Knapp	Geminata	Geminata	nongeophyte	Knapp (2002)
885	S._plowmanii	Solanum	plowmanii	S.Knapp	Geminata	Geminata	nongeophyte	Knapp (2002)
909	S._pseudocapsicum	Solanum	pseudocapsicum	L.	Geminata	Geminata	nongeophyte	Knapp (2002)
910	S._pseudodaphnopsis	Solanum	pseudodaphnopsis	L.A.Mentz & Stehmann	Geminata	Geminata	nongeophyte	Knapp (2008)
914	S._pseudoquina	Solanum	pseudoquina	A.St.-Hil.	Geminata	Geminata	nongeophyte	Knapp (2002)
918	S._psilophyllum	Solanum	psilophyllum	Stehmann & Giacomin	Geminata	Geminata	rhizomatous	Knapp et al. (2015)
919	S._psychotrioides	Solanum	psychotrioides	Dunal	Geminata	Geminata	nongeophyte	Knapp (2002)
936	S._quebradense	Solanum	quebradense	S.Knapp	Geminata	Geminata	nongeophyte	Knapp (2002)
939	S._ramonense	Solanum	ramonense	C.V.Morton & Standl.	Geminata	Geminata	nongeophyte	Knapp (2002)
950	S._reitzii	Solanum	reitzii	L.B.Sm. & Downs	Geminata	Geminata	nongeophyte	Knapp (2002)
954	S._restingae	Solanum	restingae	S.Knapp	Geminata	Geminata	nongeophyte	Knapp (2002)
965	S._ripense	Solanum	ripense	Dunal	Geminata	Geminata	nongeophyte	Knapp (2002)
969	S._roblense	Solanum	roblense	Bitter	Geminata	Geminata	nongeophyte	Knapp (2002)
970	S._robustifrons	Solanum	robustifrons	Bitter	Geminata	Geminata	rhizomatous	Knapp (2002)
975	S._rovirosanum	Solanum	rovirosanum	Donn.Sm.	Geminata	Geminata	nongeophyte	Knapp (2002)
986	S._sagittantherum	Solanum	sagittantherum	Granados-Tochoy & C.I.Orozco	Geminata	Geminata	rhizomatous	Granados-Tochoy & Orozco (2006)
999	S._santosii	Solanum	santosii	S.Knapp	Geminata	Geminata	nongeophyte	Knapp (2002)
1036	S._sessile	Solanum	sessile	Ruiz & Pav.	Geminata	Geminata	nongeophyte	Knapp (2002)
1044	S._sieberi	Solanum	sieberi	Van Heurck & MŸll.Arg.	Geminata	Geminata	nongeophyte	Knapp (2002)
1054	S._smithii	Solanum	smithii	S.Knapp	Geminata	Geminata	nongeophyte	Knapp (2002)
1061	S._sotobosquense	Solanum	sotobosquense	Bohs	Geminata	Geminata	nongeophyte	Bohs (2011)
1063	S._spirale	Solanum	spirale	Roxb.	Geminata	Geminata	nongeophyte	Knapp (2002)
1064	S._spissifolium	Solanum	spissifolium	Sendtn.	Geminata	Geminata	nongeophyte	Knapp (2002)
1078	S._stipulatum	Solanum	stipulatum	Vell.	Geminata	Geminata	nongeophyte	Knapp (2002)
1096	S._sumacaspi	Solanum	sumacaspi	S.Knapp	Geminata	Geminata	nongeophyte	Knapp (2002)
1097	S._superbum	Solanum	superbum	S.Knapp	Geminata	Geminata	nongeophyte	Knapp (2002)
1102	S._symmetricum	Solanum	symmetricum	Rusby	Geminata	Geminata	nongeophyte	Knapp (2002)
1110	S._tanysepalum	Solanum	tanysepalum	S.Knapp	Geminata	Geminata	nongeophyte	Knapp (2002)
1114	S._tenuiflagellatum	Solanum	tenuiflagellatum	S.Knapp	Geminata	Geminata	nongeophyte	Knapp (2002)
1119	S._tepuiense	Solanum	tepuiense	S.Knapp	Geminata	Geminata	nongeophyte	Knapp (2002)
1141	S._tovarii	Solanum	tovarii	S.Knapp	Geminata	Geminata	nongeophyte	Knapp (2002)
1146	S._trichoneuron	Solanum	trichoneuron	Lillo	Geminata	Geminata	nongeophyte	Knapp (2002)
1157	S._triplinervium	Solanum	triplinervium	C.V.Morton	Geminata	Geminata	nongeophyte	Knapp (2002)
1160	S._triste	Solanum	triste	Jacq.	Geminata	Geminata	nongeophyte	Knapp (2002)
1168	S._tuerckheimii	Solanum	tuerckheimii	Greenm.	Geminata	Geminata	nongeophyte	Knapp (2002)
1170	S._tunariense	Solanum	tunariense	Kuntze	Geminata	Geminata	nongeophyte	Knapp (2002)
1171	S._turgidum	Solanum	turgidum	S.Knapp	Geminata	Geminata	nongeophyte	Knapp (2002)
1184	S._unifoliatum	Solanum	unifoliatum	S.Knapp	Geminata	Geminata	nongeophyte	Knapp (2002)
1193	S._vacciniiflorum	Solanum	vacciniiflorum	Standl. & L.O.Williams	Geminata	Geminata	nongeophyte	Knapp (2002)
1197	S._valerianum	Solanum	valerianum	C.V.Morton & Standl.	Geminata	Geminata	nongeophyte	SolanaceaeSource (2023) https://solanaceaesource.myspecies.info/taxonomy/term/110275/descriptions
1198	S._validinervium	Solanum	validinervium	Ben’tez & S.Knapp	Geminata	Geminata	nongeophyte	Knapp (2002)
1207	S._venosum	Solanum	venosum	Dunal	Geminata	Geminata	nongeophyte	Knapp (2002)
1213	S._verticillatum	Solanum	verticillatum	S.Knapp & Stehmann	Geminata	Geminata	nongeophyte	Knapp et al. (2015)
1229	S._warmingii	Solanum	warmingii	Hiern	Geminata	Geminata	nongeophyte	Knapp (2002)
1242	S._xanthophaeum	Solanum	xanthophaeum	Bitter	Geminata	Geminata	nongeophyte	SolanaceaeSource (2023) https://solanaceaesource.myspecies.info/taxonomy/term/110484/descriptions
1243	S._yanamonense	Solanum	yanamonense	S.Knapp	Geminata	Geminata	nongeophyte	SolanaceaeSource (2023) https://solanaceaesource.myspecies.info/taxonomy/term/110501/descriptions
1244	S._youngii	Solanum	youngii	S.Knapp	Geminata	Geminata	nongeophyte	SolanaceaeSource (2023) https://solanaceaesource.myspecies.info/taxonomy/term/110505/descriptions
26	S._acropterum	Solanum	acropterum	Griseb.	Geminata	Havanense	nongeophyte	Knapp (2008)
274	S._conocarpum	Solanum	conocarpum	Dunal	Geminata	Havanense	nongeophyte	Knapp (2008)
489	S._havanense	Solanum	havanense	Jacq.	Geminata	Havanense	nongeophyte	Knapp (2008)
1163	S._troyanum	Solanum	troyanum	Urb.	Geminata	Havanense	nongeophyte	Knapp (2008)
333	S._delitescens	Solanum	delitescens	C.V.Morton	Geminata	Reductum	nongeophyte	SolanaceaeSource (2023) https://solanaceaesource.myspecies.info/taxonomy/term/109243/descriptions
945	S._reductum	Solanum	reductum	C.V.Morton	Geminata	Reductum	rhizomatous	SolanaceaeSource (2023) https://solanaceaesource.myspecies.info/taxonomy/term/109243/descriptions
23	S._acerifolium	Solanum	acerifolium	Dunal	Leptostemonum	Acanthophora	nongeophyte	Nee (1991)
31	S._aculeatissimum	Solanum	aculeatissimum	Jacq.	Leptostemonum	Acanthophora	nongeophyte	Aubriot & Knapp (2022)
41	S._affine	Solanum	affine	Sendtn.	Leptostemonum	Acanthophora	nongeophyte	Flora do Brasil (2023) Solanaceae in Flora e Funga do Brasil. Jardim Botânico do Rio de Janeiro. Available at: <https://floradobrasil.jbrj.gov.br/FB14721>. Accessed on: 08 Mar. 2023
202	S._capsicoides	Solanum	capsicoides	All.	Leptostemonum	Acanthophora	nongeophyte	Aubriot & Knapp (2022)
224	S._chaetophorum	Solanum	chaetophorum	C.V.Morton	Leptostemonum	Acanthophora	nongeophyte	Barboza (2013)
547	S._incarceratum	Solanum	incarceratum	Ruiz & Pav.	Leptostemonum	Acanthophora	nongeophyte	Nee (1991); Chiarini & Mentz (2012)
639	S._lhotskyanum	Solanum	lhotskyanum	Dunal	Leptostemonum	Acanthophora	nongeophyte	Flora do Brasil (2023) Solanaceae in Flora e Funga do Brasil. Jardim Botânico do Rio de Janeiro. Available at: <https://floradobrasil.jbrj.gov.br/FB14803>. Accessed on: 08 Mar. 2023
686	S._mammosum	Solanum	mammosum	L.	Leptostemonum	Acanthophora	nongeophyte	Aubriot & Knapp (2022)
751	S._myriacanthum	Solanum	myriacanthum	Dunal	Leptostemonum	Acanthophora	nongeophyte	Nee (1991)
756	S._neei	Solanum	neei	Chiarini & L.A.Mentz	Leptostemonum	Acanthophora	nongeophyte	Chiarini & Mentz (2012)
824	S._palinacanthum	Solanum	palinacanthum	Dunal	Leptostemonum	Acanthophora	rhizomatous	SolanaceaeSource (2023) https://solanaceaesource.myspecies.info/taxonomy/term/108763/descriptions
882	S._platense	Solanum	platense	Diekm.	Leptostemonum	Acanthophora	nongeophyte	Barboza (2013)
1005	S._savannarum	Solanum	savannarum	Ribeiro-Silva & Proena	Leptostemonum	Acanthophora	nongeophyte	Ribeiro-Silva & Proença (2011)
1041	S._setosissimum	Solanum	setosissimum	L.A.Mentz & M.Nee	Leptostemonum	Acanthophora	nongeophyte	Mentz & Nee (2003b)
1117	S._tenuispinum	Solanum	tenuispinum	Rusby	Leptostemonum	Acanthophora	nongeophyte	Nee (1991)
1118	S._tenuissimum	Solanum	tenuissimum	Sendtn.	Leptostemonum	Acanthophora	nongeophyte	Flora do Brasil (2023) Solanaceae in Flora e Funga do Brasil. Jardim Botânico do Rio de Janeiro. Available at: <https://floradobrasil.jbrj.gov.br/FB102215>. Accessed on: 08 Mar. 2023
1195	S._vaillantii	Solanum	vaillantii	Dunal	Leptostemonum	Acanthophora	nongeophyte	Nee (1991)
1217	S._viarum	Solanum	viarum	Dunal	Leptostemonum	Acanthophora	nongeophyte	Bean (2012b); Aubriot & Knapp (2022)
86	S._anoacanthum	Solanum	anoacanthum	Sendtn.	Leptostemonum	Acanthophora	nongeophyte	Flora do Brasil (2023) Solanaceae in Flora e Funga do Brasil. Jardim Botânico do Rio de Janeiro. Available at: <https://floradobrasil.jbrj.gov.br/FB14727>. Accessed on: 08 Mar. 2023
91	S._aparadense	Solanum	aparadense	L.A.Mentz & M.Nee	Leptostemonum	Acanthophora	nongeophyte	Mentz & Nee (2003a)
125	S._atropurpureum	Solanum	atropurpureum	Schrank	Leptostemonum	Acanthophora	nongeophyte	Barboza (2013)
244	S._citrinum	Solanum	citrinum	M.Nee	Leptostemonum	Acanthophora	nongeophyte	Nee (1982)
245	S._citrullifolium	Solanum	citrullifolium	A.Braun	Leptostemonum	Androceras	nongeophyte	Whalen (1979)
281	S._cordicitum	Solanum	cordicitum	S.Stern	Leptostemonum	Androceras	nongeophyte	Stern et al. (2014)
325	S._davisense	Solanum	davisense	Whalen	Leptostemonum	Androceras	nongeophyte	Whalen (1979)
433	S._fructu-tecto	Solanum	fructu-tecto	Cav.	Leptostemonum	Androceras	nongeophyte	Whalen (1979)
473	S._grayi	Solanum	grayi	Rose	Leptostemonum	Androceras	nongeophyte	Whalen (1979)
498	S._heterodoxum	Solanum	heterodoxum	Dunal	Leptostemonum	Androceras	nongeophyte	Whalen (1979); Stern et al. (2014)
581	S._johnstonii	Solanum	johnstonii	Whalen	Leptostemonum	Androceras	rhizomatous	Whalen (1979)
596	S._knoblochii	Solanum	knoblochii	(Whalen) S.Stern	Leptostemonum	Androceras	nongeophyte	Stern et al. (2014)
635	S._leucandrum	Solanum	leucandrum	Whalen	Leptostemonum	Androceras	nongeophyte	Whalen (1979)
662	S._lumholtzianum	Solanum	lumholtzianum	Bartlett	Leptostemonum	Androceras	nongeophyte	Whalen (1979)
775	S._novomexicanum	Solanum	novomexicanum	(Bartlett) S.Stern	Leptostemonum	Androceras	nongeophyte	Stern et al. (2014)
974	S._rostratum	Solanum	rostratum	Dunal	Leptostemonum	Androceras	nongeophyte	Whalen (1979)
1040	S._setigeroides	Solanum	setigeroides	(Whalen) S.Stern	Leptostemonum	Androceras	nongeophyte	Stern et al. (2014)
1115	S._tenuipes	Solanum	tenuipes	Bartlett	Leptostemonum	Androceras	rhizomatous	Whalen (1979)
1145	S._tribulosum	Solanum	tribulosum	Schauer	Leptostemonum	Androceras	rhizomatous	Whalen (1979)
81	S._angustifolium	Solanum	angustifolium	Mill.	Leptostemonum	Androceras	nongeophyte	Whalen (1979)
119	S._asterophorum	Solanum	asterophorum	Mart.	Leptostemonum	Asterophorum	USOs	Gouvea & Stehmann (2019)
536	S._igniferum	Solanum	igniferum	Gouva & Stehmann	Leptostemonum	Asterophorum	USOs	Gouvea & Stehmann (2019)
872	S._piluliferum	Solanum	piluliferum	Dunal	Leptostemonum	Asterophorum	USOs	Gouvea & Stehmann (2019)
1037	S._sessiliantherum	Solanum	sessiliantherum	Gouva & Stehmann	Leptostemonum	Asterophorum	USOs	Gouvea & Stehmann (2019)
1127	S._tetricum	Solanum	tetricum	Dunal	Leptostemonum	Asterophorum	nongeophyte	Gouvea & Stehmann (2019)
393	S._ensifolium	Solanum	ensifolium	Dunal	Leptostemonum	Bahamense	nongeophyte	Strickland-Constable et al. (2010)
892	S._polyacanthos	Solanum	polyacanthos	Lam.	Leptostemonum	Bahamense	nongeophyte	Strickland-Constable et al. (2010)
135	S._bahamense	Solanum	bahamense	L.	Leptostemonum	Bahamense	nongeophyte	Strickland-Constable et al. (2010)
208	S._carolinense	Solanum	carolinense	L.	Leptostemonum	Carolinense	rhizomatous	Wahlert et al. (2015)
226	S._chamaeacanthum	Solanum	chamaeacanthum	Griseb.	Leptostemonum	Carolinense	nongeophyte	SolanaceaeSource (2023) https://solanaceaesource.myspecies.info/taxonomy/term/106201/descriptions
266	S._comptum	Solanum	comptum	C.V.Morton	Leptostemonum	Carolinense	nongeophyte	Wahlert et al. (2015)
345	S._dimidiatum	Solanum	dimidiatum	Raf.	Leptostemonum	Carolinense	rhizomatous	Wahlert et al. (2015)
589	S._juvenale	Solanum	juvenale	Thell.	Leptostemonum	Carolinense	USOs	Wahlert et al. (2015)
739	S._moxosense	Solanum	moxosense	M.Nee	Leptostemonum	Carolinense	nongeophyte	Nee et al. (2006)
857	S._perplexum	Solanum	perplexum	Small	Leptostemonum	Carolinense	nongeophyte	Wahlert et al. (2015)
924	S._pumilum	Solanum	pumilum	Dunal	Leptostemonum	Carolinense	nongeophyte	Wahlert et al. (2015)
949	S._reineckii	Solanum	reineckii	Briq.	Leptostemonum	Carolinense	nongeophyte	Wahlert et al. (2015)
502	S._hieronymi	Solanum	hieronymi	Kuntze	Leptostemonum	Carolinense	USOs	Wahlert et al. (2015)
109	S._aridum	Solanum	aridum	Morong	Leptostemonum	Carolinense	USOs	Nee et al. (2006); Wahlert et al. (2015)
422	S._flagellare	Solanum	flagellare	Sendtn.	Leptostemonum	Carolinense	nongeophyte	Wahlert et al. (2015)
18	S._acanthodes	Solanum	acanthodes	Hook.f.	Leptostemonum	Crinitum	nongeophyte	Flora do Brasil (2023) Solanaceae in Flora e Funga do Brasil. Jardim Botânico do Rio de Janeiro. Available at: <https://floradobrasil.jbrj.gov.br/FB24872>. Accessed on: 08 Mar. 2023
34	S._adenobasis	Solanum	adenobasis	M.Nee & Farruggia	Leptostemonum	Crinitum	nongeophyte	Farrugia et al. (2010)
62	S._altissimum	Solanum	altissimum	Benitez	Leptostemonum	Crinitum	nongeophyte	Flora do Brasil (2023) Solanaceae in Flora e Funga do Brasil. Jardim Botânico do Rio de Janeiro. Available at: <https://floradobrasil.jbrj.gov.br/FB24873>. Accessed on: 08 Mar. 2023
285	S._coriaceum	Solanum	coriaceum	Dunal	Leptostemonum	Crinitum	nongeophyte	Flora do Brasil (2023) Solanaceae in Flora e Funga do Brasil. Jardim Botânico do Rio de Janeiro. Available at: <https://floradobrasil.jbrj.gov.br/FB21165>. Accessed on: 08 Mar. 2023
299	S._crinitum	Solanum	crinitum	Lam.	Leptostemonum	Crinitum	nongeophyte	Flora do Brasil (2023) Solanaceae in Flora e Funga do Brasil. Jardim Botânico do Rio de Janeiro. Available at: <https://floradobrasil.jbrj.gov.br/FB14757>. Accessed on: 08 Mar. 2023
312	S._cyathophorum	Solanum	cyathophorum	M.Nee & Farruggia	Leptostemonum	Crinitum	nongeophyte	Farrugia et al. (2010)
408	S._falciforme	Solanum	falciforme	Farruggia	Leptostemonum	Crinitum	nongeophyte	Farruggia & Bohs (2010)	Solanum in Flora e Funga do Brasil. Jardim Botânico do Rio de Janeiro.Available at: <>. Accessed on: 28 May 2023
458	S._gomphodes	Solanum	gomphodes	Dunal	Leptostemonum	Crinitum	nongeophyte	Flora do Brasil (2023) Solanaceae in Flora e Funga do Brasil. Jardim Botânico do Rio de Janeiro. Available at: <https://floradobrasil.jbrj.gov.br/FB32836>. Accessed on: 08 Mar. 2023
466	S._grandiflorum	Solanum	grandiflorum	Ruiz & Pav.	Leptostemonum	Crinitum	nongeophyte	Flora do Brasil (2023) Solanaceae in Flora e Funga do Brasil. Jardim Botânico do Rio de Janeiro. Available at: <https://floradobrasil.jbrj.gov.br/FB127426>. Accessed on: 08 Mar. 2023
593	S._kioniotrichum	Solanum	kioniotrichum	Bitter ex J.F.Macbr.	Leptostemonum	Crinitum	nongeophyte	MacBride (1962)
632	S._leptostachys	Solanum	leptostachys	Dunal	Leptostemonum	Crinitum	nongeophyte	Flora do Brasil (2023) Solanaceae in Flora e Funga do Brasil. Jardim Botânico do Rio de Janeiro. Available at: <https://floradobrasil.jbrj.gov.br/FB14801. Accessed on: 08 Mar. 2023
665	S._lycocarpum	Solanum	lycocarpum	A.St.-Hil.	Leptostemonum	Crinitum	nongeophyte	Flora do Brasil (2023) Solanaceae in Flora e Funga do Brasil. Jardim Botânico do Rio de Janeiro. Available at: <https://floradobrasil.jbrj.gov.br/FB14805>. Accessed on: 08 Mar. 2023
703	S._medusae	Solanum	medusae	Gouvea	Leptostemonum	Crinitum	nongeophyte	Gouvea et al. (2019)
710	S._mellobarretoi	Solanum	mellobarretoi	Agra & Stehmann	Leptostemonum	Crinitum	nongeophyte	Agra & Stehmann (2016)
726	S._mitlense	Solanum	mitlense	Dunal	Leptostemonum	Crinitum	nongeophyte	Types available at https://plants.jstor.org/
799	S._oocarpum	Solanum	oocarpum	Sendtn.	Leptostemonum	Crinitum	nongeophyte	Flora do Brasil (2023) Solanaceae in Flora e Funga do Brasil. Jardim Botânico do Rio de Janeiro. Available at: <https://floradobrasil.jbrj.gov.br/FB14816>. Accessed on: 08 Mar. 2023
917	S._pseudosycophanta	Solanum	pseudosycophanta	Farruggia	Leptostemonum	Crinitum	nongeophyte	Farruggia & Bohs (2010)
935	S._quaesitum	Solanum	quaesitum	C.V.Morton	Leptostemonum	Crinitum	nongeophyte	Flora do Brasil (2023) Solanaceae in Flora e Funga do Brasil. Jardim Botânico do Rio de Janeiro. Available at: <https://floradobrasil.jbrj.gov.br/FB21174>. Accessed on: 08 Mar. 2023
1031	S._sendtnerianum	Solanum	sendtnerianum	Van Heurck & MŸll.Arg.	Leptostemonum	Crinitum	nongeophyte	Flora do Brasil (2023) Solanaceae in Flora e Funga do Brasil. Jardim Botânico do Rio de Janeiro. Available at: <https://floradobrasil.jbrj.gov.br/FB102213>. Accessed on: 08 Mar. 2023
1101	S._sycophanta	Solanum	sycophanta	Dunal	Leptostemonum	Crinitum	nongeophyte	Types available at https://plants.jstor.org/
1189	S._urticans	Solanum	urticans	Dunal	Leptostemonum	Crinitum	nongeophyte	Types available at https://plants.jstor.org/
1241	S._wrightii	Solanum	wrightii	Benth.	Leptostemonum	Crinitum	nongeophyte	Aubriot & Knapp (2022)
1149	S._tricuspidatum	Solanum	tricuspidatum	Dunal	Leptostemonum	Crinitum	nongeophyte	Flora do Brasil (2023) Solanaceae in Flora e Funga do Brasil. Jardim Botânico do Rio de Janeiro. Available at: <https://floradobrasil.jbrj.gov.br/FB88112>. Accessed on: 08 Mar. 2023
303	S._crotonoides	Solanum	crotonoides	Lam.	Leptostemonum	Crotonoides	nongeophyte	SolanaceaeSource (2023) https://solanaceaesource.myspecies.info/taxonomy/term/106455/descriptions
335	S._dendroicum	Solanum	dendroicum	O.E.Schulz & Ekman	Leptostemonum	Crotonoides	nongeophyte	SolanaceaeSource (2023) https://solanaceaesource.myspecies.info/taxonomy/term/106611/descriptions
1238	S._woodburyi	Solanum	woodburyi	Howard	Leptostemonum	Crotonoides	nongeophyte	SolanaceaeSource (2023) https://solanaceaesource.myspecies.info/taxonomy/term/110475/descriptions
54	S._aldabrense	Solanum	aldabrense	C.H.Wright	Leptostemonum	Eastern Hemisphere Spiny (EHS)	nongeophyte	SolanaceaeSource (2023) https://solanaceaesource.myspecies.info/taxonomy/term/105481/descriptions
78	S._anguivi	Solanum	anguivi	Lam.	Leptostemonum	Eastern Hemisphere Spiny (EHS)	nongeophyte	Vorontsova & Knapp (2016)
128	S._aureitomentosum	Solanum	aureitomentosum	Bitter	Leptostemonum	Eastern Hemisphere Spiny (EHS)	nongeophyte	Vorontsova & Knapp (2016)
642	S._lidii	Solanum	lidii	Sunding	Leptostemonum	Eastern Hemisphere Spiny (EHS)	nongeophyte	Anderson et al. (2006)
881	S._platacanthum	Solanum	platacanthum	Dunal	Leptostemonum	Eastern Hemisphere Spiny (EHS)	nongeophyte	SolanaceaeSource (2023) https://solanaceaesource.myspecies.info/taxonomy/term/108969/descriptions
1215	S._vespertilio	Solanum	vespertilio	Aiton	Leptostemonum	Eastern Hemisphere Spiny (EHS)	nongeophyte	Anderson et al. (2006)
30	S._aculeastrum	Solanum	aculeastrum	Dunal	Leptostemonum	Eastern Hemisphere Spiny (EHS)-Africa	nongeophyte	Vorontsova & Knapp (2016)
36	S._adoense	Solanum	adoense	Hochst. ex A.Rich.	Leptostemonum	Eastern Hemisphere Spiny (EHS)-Africa	nongeophyte	Vorontsova & Knapp (2016)
40	S._aethiopicum	Solanum	aethiopicum	L.	Leptostemonum	Eastern Hemisphere Spiny (EHS)-Africa	nongeophyte	Vorontsova & Knapp (2016)
43	S._agnewiorum	Solanum	agnewiorum	Voronts.	Leptostemonum	Eastern Hemisphere Spiny (EHS)-Africa	nongeophyte	Vorontsova & Knapp (2016)
315	S._cymbalariifolium	Solanum	cymbalariifolium	Chiov.	Leptostemonum	Eastern Hemisphere Spiny (EHS)-Africa	nongeophyte	Vorontsova & Knapp (2016)
426	S._forskalii	Solanum	forskalii	Dunal	Leptostemonum	Eastern Hemisphere Spiny (EHS)-Africa	nongeophyte	Vorontsova & Knapp (2016)
652	S._litoraneum	Solanum	litoraneum	A.E.Gon.	Leptostemonum	Eastern Hemisphere Spiny (EHS)-Africa	nongeophyte	Vorontsova & Knapp (2016)
672	S._macracanthum	Solanum	macracanthum	A.Rich.	Leptostemonum	Eastern Hemisphere Spiny (EHS)-Africa	nongeophyte	Vorontsova & Knapp (2016)
831	S._pampaninii	Solanum	pampaninii	Chiov.	Leptostemonum	Eastern Hemisphere Spiny (EHS)-Africa	nongeophyte	Vorontsova & Knapp (2016)
844	S._pauperum	Solanum	pauperum	C.H.Wright	Leptostemonum	Eastern Hemisphere Spiny (EHS)-Africa	nongeophyte	Vorontsova & Knapp (2016)
976	S._rubetorum	Solanum	rubetorum	Dunal	Leptostemonum	Eastern Hemisphere Spiny (EHS)-Africa	nongeophyte	Vorontsova & Knapp (2016)
985	S._ruvu	Solanum	ruvu	Voronts.	Leptostemonum	Eastern Hemisphere Spiny (EHS)-Africa	nongeophyte	Vorontsova & Knapp (2016)
1056	S._sodomeodes	Solanum	sodomeodes	Kuntze	Leptostemonum	Eastern Hemisphere Spiny (EHS)-Africa	nongeophyte	Vorontsova & Knapp (2016)
1107	S._taitense	Solanum	taitense	Vatke	Leptostemonum	Eastern Hemisphere Spiny (EHS)-Africa	nongeophyte	Vorontsova & Knapp (2016)
1137	S._torreanum	Solanum	torreanum	A.E.Gon.	Leptostemonum	Eastern Hemisphere Spiny (EHS)-Africa	nongeophyte	Vorontsova & Knapp (2016)
1236	S._wittei	Solanum	wittei	Robyns	Leptostemonum	Eastern Hemisphere Spiny (EHS)-Africa	nongeophyte	Vorontsova & Knapp (2016)
88	S._anomalum	Solanum	anomalum	Thonn.	Leptostemonum	Eastern Hemisphere Spiny (EHS)-Africa	nongeophyte	Vorontsova & Knapp (2016)
113	S._arundo	Solanum	arundo	Mattei	Leptostemonum	Eastern Hemisphere Spiny (EHS)-Africa	nongeophyte	Vorontsova & Knapp (2016)
13	S._abortivum	Solanum	abortivum	Symon	Leptostemonum	Eastern Hemisphere Spiny (EHS)-Africa (EHS)-Australia	nongeophyte	Symon (1985)
159	S._borgmannii	Solanum	borgmannii	Symon	Leptostemonum	Eastern Hemisphere Spiny (EHS)-Africa (EHS)-Australia	nongeophyte	Symon (1985)
172	S._burchellii	Solanum	burchellii	Dunal	Leptostemonum	Eastern Hemisphere Spiny (EHS)-Africa (EHS)-Australia	nongeophyte	Vorontsova & Knapp (2016)
190	S._campylacanthum	Solanum	campylacanthum	Hochst. ex A.Rich.	Leptostemonum	Eastern Hemisphere Spiny (EHS)-Africa (EHS)-Australia	nongeophyte	Vorontsova & Knapp (2016)
197	S._capense	Solanum	capense	L.	Leptostemonum	Eastern Hemisphere Spiny (EHS)-Africa (EHS)-Australia	nongeophyte	Whalen (1984); Vorontsova & Knapp (2016)
214	S._catombelense	Solanum	catombelense	Peyr.	Leptostemonum	Eastern Hemisphere Spiny (EHS)-Africa (EHS)-Australia	nongeophyte	Vorontsova & Knapp (2016)
220	S._cerasiferum	Solanum	cerasiferum	Dunal	Leptostemonum	Eastern Hemisphere Spiny (EHS)-Africa (EHS)-Australia	nongeophyte	Vorontsova & Knapp (2016)
254	S._coagulans	Solanum	coagulans	Forssk.	Leptostemonum	Eastern Hemisphere Spiny (EHS)-Africa (EHS)-Australia	nongeophyte	Vorontsova & Knapp (2016)
310	S._cyaneopurpureum	Solanum	cyaneopurpureum	De Wild.	Leptostemonum	Eastern Hemisphere Spiny (EHS)-Africa (EHS)-Australia	nongeophyte	Vorontsova & Knapp (2016)
323	S._dasyphyllum	Solanum	dasyphyllum	Schumach. & Thonn.	Leptostemonum	Eastern Hemisphere Spiny (EHS)-Africa (EHS)-Australia	nongeophyte	Vorontsova & Knapp (2016)
336	S._dennekense	Solanum	dennekense	Dammer	Leptostemonum	Eastern Hemisphere Spiny (EHS)-Africa (EHS)-Australia	nongeophyte	Vorontsova & Knapp (2016)
337	S._denseaculeatum	Solanum	denseaculeatum	Symon	Leptostemonum	Eastern Hemisphere Spiny (EHS)-Africa (EHS)-Australia	nongeophyte	Symon (1985)
447	S._gibbsiae	Solanum	gibbsiae	J.R.Drumm.	Leptostemonum	Eastern Hemisphere Spiny (EHS)-Africa (EHS)-Australia	nongeophyte	Symon (1985)
448	S._giganteum	Solanum	giganteum	Jacq.	Leptostemonum	Eastern Hemisphere Spiny (EHS)-Africa (EHS)-Australia	nongeophyte	Vorontsova & Knapp (2016)
451	S._glabratum	Solanum	glabratum	Dunal	Leptostemonum	Eastern Hemisphere Spiny (EHS)-Africa (EHS)-Australia	nongeophyte	Vorontsova & Knapp (2016)
457	S._goetzei	Solanum	goetzei	Dammer	Leptostemonum	Eastern Hemisphere Spiny (EHS)-Africa (EHS)-Australia	nongeophyte	Vorontsova & Knapp (2016)
487	S._hastifolium	Solanum	hastifolium	Hochst. ex Dunal	Leptostemonum	Eastern Hemisphere Spiny (EHS)-Africa (EHS)-Australia	nongeophyte	Vorontsova & Knapp (2016)
527	S._humile	Solanum	humile	Lam.	Leptostemonum	Eastern Hemisphere Spiny (EHS)-Africa (EHS)-Australia	nongeophyte	Vorontsova & Knapp (2016)
543	S._inaequiradians	Solanum	inaequiradians	Werderm.	Leptostemonum	Eastern Hemisphere Spiny (EHS)-Africa (EHS)-Australia	nongeophyte	Vorontsova & Knapp (2016)
546	S._incanum	Solanum	incanum	L.	Leptostemonum	Eastern Hemisphere Spiny (EHS)-Africa (EHS)-Australia	nongeophyte	Vorontsova & Knapp (2016)
555	S._infuscatum	Solanum	infuscatum	Symon	Leptostemonum	Eastern Hemisphere Spiny (EHS)-Africa (EHS)-Australia	nongeophyte	Symon (1985)
582	S._jubae	Solanum	jubae	Bitter	Leptostemonum	Eastern Hemisphere Spiny (EHS)-Africa (EHS)-Australia	nongeophyte	Vorontsova & Knapp (2016)
609	S._lamprocarpum	Solanum	lamprocarpum	Bitter	Leptostemonum	Eastern Hemisphere Spiny (EHS)-Africa (EHS)-Australia	nongeophyte	Vorontsova & Knapp (2016)
613	S._lanzae	Solanum	lanzae	J.-P.Lebrun & Stork	Leptostemonum	Eastern Hemisphere Spiny (EHS)-Africa (EHS)-Australia	nongeophyte	Vorontsova & Knapp (2016)
641	S._lichtensteinii	Solanum	lichtensteinii	Willd.	Leptostemonum	Eastern Hemisphere Spiny (EHS)-Africa (EHS)-Australia	nongeophyte	Vorontsova & Knapp (2016)
650	S._linnaeanum	Solanum	linnaeanum	Hepper & P.-M.L. Jaeger	Leptostemonum	Eastern Hemisphere Spiny (EHS)-Africa (EHS)-Australia	nongeophyte	Vorontsova & Knapp (2016)
673	S._macrocarpon	Solanum	macrocarpon	L.	Leptostemonum	Eastern Hemisphere Spiny (EHS)-Africa (EHS)-Australia	nongeophyte	Vorontsova & Knapp (2016)
683	S._malindiense	Solanum	malindiense	Voronts.	Leptostemonum	Eastern Hemisphere Spiny (EHS)-Africa (EHS)-Australia	nongeophyte	Vorontsova & Knapp (2016)
692	S._marginatum	Solanum	marginatum	L.f.	Leptostemonum	Eastern Hemisphere Spiny (EHS)-Africa (EHS)-Australia	nongeophyte	Vorontsova & Knapp (2016)
699	S._mauense	Solanum	mauense	Bitter	Leptostemonum	Eastern Hemisphere Spiny (EHS)-Africa (EHS)-Australia	nongeophyte	Vorontsova & Knapp (2016)
708	S._melastomoides	Solanum	melastomoides	C.H.Wright	Leptostemonum	Eastern Hemisphere Spiny (EHS)-Africa (EHS)-Australia	nongeophyte	Vorontsova & Knapp (2016)
769	S._nigriviolaceum	Solanum	nigriviolaceum	Bitter	Leptostemonum	Eastern Hemisphere Spiny (EHS)-Africa (EHS)-Australia	nongeophyte	Vorontsova & Knapp (2016)
774	S._nolense	Solanum	nolense	Symon	Leptostemonum	Eastern Hemisphere Spiny (EHS)-Africa (EHS)-Australia	nongeophyte	Symon (1985)
866	S._phoxocarpum	Solanum	phoxocarpum	Voronts.	Leptostemonum	Eastern Hemisphere Spiny (EHS)-Africa (EHS)-Australia	nongeophyte	Vorontsova & Knapp (2016)
891	S._polhillii	Solanum	polhillii	Voronts.	Leptostemonum	Eastern Hemisphere Spiny (EHS)-Africa (EHS)-Australia	nongeophyte	Vorontsova & Knapp (2016)
961	S._richardii	Solanum	richardii	Dunal	Leptostemonum	Eastern Hemisphere Spiny (EHS)-Africa (EHS)-Australia	nongeophyte	Vorontsova & Knapp (2016)
962	S._rigidum	Solanum	rigidum	Lam.	Leptostemonum	Eastern Hemisphere Spiny (EHS)-Africa (EHS)-Australia	nongeophyte	Vorontsova & Knapp (2016)
1002	S._saruwagedensis	Solanum	saruwagedensis	Symon	Leptostemonum	Eastern Hemisphere Spiny (EHS)-Africa (EHS)-Australia	nongeophyte	Symon (1985)
1010	S._schimperianum	Solanum	schimperianum	Hochst. ex A.Rich.	Leptostemonum	Eastern Hemisphere Spiny (EHS)-Africa (EHS)-Australia	nongeophyte	Vorontsova & Knapp (2016)
1013	S._schliebenii	Solanum	schliebenii	Werderm.	Leptostemonum	Eastern Hemisphere Spiny (EHS)-Africa (EHS)-Australia	nongeophyte	Vorontsova & Knapp (2016)
1017	S._schumannianum	Solanum	schumannianum	Dammer	Leptostemonum	Eastern Hemisphere Spiny (EHS)-Africa (EHS)-Australia	nongeophyte	Vorontsova & Knapp (2016)
1039	S._setaceum	Solanum	setaceum	Dammer	Leptostemonum	Eastern Hemisphere Spiny (EHS)-Africa (EHS)-Australia	nongeophyte	Vorontsova & Knapp (2016)
1059	S._somalense	Solanum	somalense	Franch.	Leptostemonum	Eastern Hemisphere Spiny (EHS)-Africa (EHS)-Australia	nongeophyte	Vorontsova & Knapp (2016)
1076	S._stipitatostellatum	Solanum	stipitatostellatum	Dammer	Leptostemonum	Eastern Hemisphere Spiny (EHS)-Africa (EHS)-Australia	nongeophyte	Vorontsova & Knapp (2016)
1098	S._supinum	Solanum	supinum	Dunal	Leptostemonum	Eastern Hemisphere Spiny (EHS)-Africa (EHS)-Australia	nongeophyte	Vorontsova & Knapp (2016)
1125	S._tetrandrum	Solanum	tetrandrum	R.Br.	Leptostemonum	Eastern Hemisphere Spiny (EHS)-Africa (EHS)-Australia	rhizomatous	Symon (1985); Bean (2012b)
1128	S._tettense	Solanum	tettense	Klotzsch	Leptostemonum	Eastern Hemisphere Spiny (EHS)-Africa (EHS)-Australia	nongeophyte	Vorontsova & Knapp (2016)
1131	S._thomsonii	Solanum	thomsonii	C.H.Wright	Leptostemonum	Eastern Hemisphere Spiny (EHS)-Africa (EHS)-Australia	nongeophyte	Vorontsova & Knapp (2016)
1136	S._tomentosum	Solanum	tomentosum	L.	Leptostemonum	Eastern Hemisphere Spiny (EHS)-Africa (EHS)-Australia	nongeophyte	Vorontsova & Knapp (2016)
1182	S._umtuma	Solanum	umtuma	Voronts. & S.Knapp	Leptostemonum	Eastern Hemisphere Spiny (EHS)-Africa (EHS)-Australia	nongeophyte	Vorontsova & Knapp (2016)
1191	S._usambarense	Solanum	usambarense	Bitter & Dammer	Leptostemonum	Eastern Hemisphere Spiny (EHS)-Africa (EHS)-Australia	nongeophyte	Vorontsova & Knapp (2016)
1192	S._usaramense	Solanum	usaramense	Dammer	Leptostemonum	Eastern Hemisphere Spiny (EHS)-Africa (EHS)-Australia	nongeophyte	Vorontsova & Knapp (2016)
1245	S._zanzibarense	Solanum	zanzibarense	Vatke	Leptostemonum	Eastern Hemisphere Spiny (EHS)-Africa (EHS)-Australia	nongeophyte	Vorontsova & Knapp (2016)
262	S._comitis	Solanum	comitis	Dunal	Leptostemonum	Eastern Hemisphere Spiny (EHS)-Asia	nongeophyte	Aubriot & Knapp (2022)
329	S._deflexicarpum	Solanum	deflexicarpum	C.Y.Wu & S.C.Huang	Leptostemonum	Eastern Hemisphere Spiny (EHS)-Asia	nongeophyte	Aubriot & Knapp (2022)
484	S._harmandii	Solanum	harmandii	Bonati	Leptostemonum	Eastern Hemisphere Spiny (EHS)-Asia	nongeophyte	Aubriot & Knapp (2022)
518	S._hovei	Solanum	hovei	Dunal	Leptostemonum	Eastern Hemisphere Spiny (EHS)-Asia	nongeophyte	Aubriot & Knapp (2022)
559	S._insanum	Solanum	insanum	L.	Leptostemonum	Eastern Hemisphere Spiny (EHS)-Asia	nongeophyte	Aubriot & Knapp (2022)
711	S._melongena	Solanum	melongena	L.	Leptostemonum	Eastern Hemisphere Spiny (EHS)-Asia	nongeophyte	Vorontsova & Knapp (2016)
742	S._multiflorum	Solanum	multiflorum	Roth	Leptostemonum	Eastern Hemisphere Spiny (EHS)-Asia	nongeophyte	Aubriot & Knapp (2022)
956	S._retrorsum	Solanum	retrorsum	Elmer	Leptostemonum	Eastern Hemisphere Spiny (EHS)-Asia	nongeophyte	Aubriot & Knapp (2022)
968	S._robinsonii	Solanum	robinsonii	Bonati	Leptostemonum	Eastern Hemisphere Spiny (EHS)-Asia	nongeophyte	Aubriot & Knapp (2022)
1153	S._trilobatum	Solanum	trilobatum	L.	Leptostemonum	Eastern Hemisphere Spiny (EHS)-Asia	nongeophyte	Aubriot & Knapp (2022)
1221	S._violaceum	Solanum	violaceum	Ortega	Leptostemonum	Eastern Hemisphere Spiny (EHS)-Asia	nongeophyte	Aubriot & Knapp (2022)
1222	S._virginianum	Solanum	virginianum	L.	Leptostemonum	Eastern Hemisphere Spiny (EHS)-Asia	nongeophyte	Aubriot & Knapp (2022)
139	S._barbisetum	Solanum	barbisetum	Nees	Leptostemonum	Eastern Hemisphere Spiny (EHS)-Asia	nongeophyte	Aubriot & Knapp (2022)
280	S._cordatum	Solanum	cordatum	Forssk.	Leptostemonum	Eastern Hemisphere Spiny (EHS)-Asia with Africans	nongeophyte	Vorontsova & Knapp (2016); Aubriot & Knapp (2022)
920	S._pubescens	Solanum	pubescens	Willd.	Leptostemonum	Eastern Hemisphere Spiny (EHS)-Asia with Africans	nongeophyte	Aubriot & Knapp (2022)
191	S._camranhense	Solanum	camranhense	Dy Phon & Hul	Leptostemonum	Eastern Hemisphere Spiny (EHS)-Asia with Australia	nongeophyte	Aubriot & Knapp (2022)
311	S._cyanocarphium	Solanum	cyanocarphium	Blume	Leptostemonum	Eastern Hemisphere Spiny (EHS)-Asia with Australia	nongeophyte	Aubriot & Knapp (2022)
463	S._graciliflorum	Solanum	graciliflorum	Dunal	Leptostemonum	Eastern Hemisphere Spiny (EHS)-Asia with Australia	nongeophyte	Aubriot & Knapp (2022)
567	S._involucratum	Solanum	involucratum	Blume	Leptostemonum	Eastern Hemisphere Spiny (EHS)-Asia with Australia	nongeophyte	Aubriot & Knapp (2022)
628	S._leptacanthum	Solanum	leptacanthum	Merr. & L.M.Perry	Leptostemonum	Eastern Hemisphere Spiny (EHS)-Asia with Australia	nongeophyte	Aubriot & Knapp (2022)
766	S._nienkui	Solanum	nienkui	Merr. & Chun	Leptostemonum	Eastern Hemisphere Spiny (EHS)-Asia with Australia	nongeophyte	Aubriot & Knapp (2022)
897	S._praetermissum	Solanum	praetermissum	Kerr ex Barnett	Leptostemonum	Eastern Hemisphere Spiny (EHS)-Asia with Australia	nongeophyte	Aubriot & Knapp (2022)
901	S._procumbens	Solanum	procumbens	Lour.	Leptostemonum	Eastern Hemisphere Spiny (EHS)-Asia with Australia	nongeophyte	Aubriot & Knapp (2022)
928	S._putii	Solanum	putii	Kerr ex Barnett	Leptostemonum	Eastern Hemisphere Spiny (EHS)-Asia with Australia	nongeophyte	Aubriot & Knapp (2022)
1234	S._wightii	Solanum	wightii	Nees	Leptostemonum	Eastern Hemisphere Spiny (EHS)-Asia with Australia	nongeophyte	Aubriot & Knapp (2022)
17	S._acanthodapis	Solanum	acanthodapis	A.R.Bean	Leptostemonum	Eastern Hemisphere Spiny (EHS)-Australia	nongeophyte	Bean (2004)
35	S._adenophorum	Solanum	adenophorum	F.Muell.	Leptostemonum	Eastern Hemisphere Spiny (EHS)-Australia	rhizomatous	Bean (2004)
37	S._adoxum	Solanum	adoxum	A.R.Bean	Leptostemonum	Eastern Hemisphere Spiny (EHS)-Australia	rhizomatous	Bean (2014)
165	S._brownii	Solanum	brownii	Dunal	Leptostemonum	Eastern Hemisphere Spiny (EHS)-Australia	rhizomatous	Bean (2012b)
185	S._callosum	Solanum	callosum	A.R.Bean	Leptostemonum	Eastern Hemisphere Spiny (EHS)-Australia	rhizomatous	Bean (2011)
187	S._campanulatum	Solanum	campanulatum	R.Br.	Leptostemonum	Eastern Hemisphere Spiny (EHS)-Australia	rhizomatous	Bean (2012b)
199	S._capitaneum	Solanum	capitaneum	A.R.Bean	Leptostemonum	Eastern Hemisphere Spiny (EHS)-Australia	rhizomatous	Bean (2014)
205	S._carduiforme	Solanum	carduiforme	F.Muell.	Leptostemonum	Eastern Hemisphere Spiny (EHS)-Australia	rhizomatous	Bean (2004)
212	S._cataphractum	Solanum	cataphractum	A.Cunn. ex Benth.	Leptostemonum	Eastern Hemisphere Spiny (EHS)-Australia	nongeophyte	Symon (1981)
216	S._celatum	Solanum	celatum	A.R.Bean	Leptostemonum	Eastern Hemisphere Spiny (EHS)-Australia	rhizomatous	Bean (2012b)
219	S._centrale	Solanum	centrale	J.M.Black	Leptostemonum	Eastern Hemisphere Spiny (EHS)-Australia	rhizomatous	Bean (2004)
229	S._chenopodinum	Solanum	chenopodinum	F.Muell.	Leptostemonum	Eastern Hemisphere Spiny (EHS)-Australia	rhizomatous	Bean (2004)
233	S._chillagoense	Solanum	chillagoense	(Domin) A.R.Bean	Leptostemonum	Eastern Hemisphere Spiny (EHS)-Australia	rhizomatous	Bean (2014)
236	S._chippendalei	Solanum	chippendalei	Symon	Leptostemonum	Eastern Hemisphere Spiny (EHS)-Australia	rhizomatous	Bean (2004)
242	S._cinereum	Solanum	cinereum	R.Br.	Leptostemonum	Eastern Hemisphere Spiny (EHS)-Australia	rhizomatous	Bean (2004)
248	S._clarkiae	Solanum	clarkiae	Symon	Leptostemonum	Eastern Hemisphere Spiny (EHS)-Australia	nongeophyte	Bean (2012b)
251	S._cleistogamum	Solanum	cleistogamum	Symon	Leptostemonum	Eastern Hemisphere Spiny (EHS)-Australia	rhizomatous	Bean (2011)
253	S._coactiliferum	Solanum	coactiliferum	J.M.Black	Leptostemonum	Eastern Hemisphere Spiny (EHS)-Australia	rhizomatous	Symon (1981)
259	S._cocosoides	Solanum	cocosoides	A.R.Bean	Leptostemonum	Eastern Hemisphere Spiny (EHS)-Australia	rhizomatous	Bean (2004)
277	S._cookii	Solanum	cookii	Symon	Leptostemonum	Eastern Hemisphere Spiny (EHS)-Australia	rhizomatous	Bean (2004)
279	S._coracinum	Solanum	coracinum	Symon	Leptostemonum	Eastern Hemisphere Spiny (EHS)-Australia	rhizomatous	Bean (2004)
286	S._corifolium	Solanum	corifolium	F.Muell.	Leptostemonum	Eastern Hemisphere Spiny (EHS)-Australia	rhizomatous	Bean (2004)
294	S._cowiei	Solanum	cowiei	Martine	Leptostemonum	Eastern Hemisphere Spiny (EHS)-Australia	rhizomatous	Martine et al. (2013)
296	S._crassitomentosum	Solanum	crassitomentosum	Domin	Leptostemonum	Eastern Hemisphere Spiny (EHS)-Australia	rhizomatous	Bean (2004)
297	S._crebrispinum	Solanum	crebrispinum	A.R.Bean	Leptostemonum	Eastern Hemisphere Spiny (EHS)-Australia	rhizomatous	Bean (2004)
306	S._cunninghamii	Solanum	cunninghamii	Benth.	Leptostemonum	Eastern Hemisphere Spiny (EHS)-Australia	rhizomatous	Symon (1981)
308	S._curvicuspe	Solanum	curvicuspe	Domin	Leptostemonum	Eastern Hemisphere Spiny (EHS)-Australia	rhizomatous	Bean (2012b)
328	S._defensum	Solanum	defensum	F.Muell.	Leptostemonum	Eastern Hemisphere Spiny (EHS)-Australia	rhizomatous	Bean (2004)
338	S._densevestitum	Solanum	densevestitum	F.Muell. ex Benth.	Leptostemonum	Eastern Hemisphere Spiny (EHS)-Australia	rhizomatous	Bean (2004)
347	S._dimorphispinum	Solanum	dimorphispinum	C.T.White	Leptostemonum	Eastern Hemisphere Spiny (EHS)-Australia	rhizomatous	Bean (2004)
348	S._dioicum	Solanum	dioicum	W.Fitzg.	Leptostemonum	Eastern Hemisphere Spiny (EHS)-Australia	rhizomatous	Symon (1981)
351	S._discolor	Solanum	discolor	R.Br.	Leptostemonum	Eastern Hemisphere Spiny (EHS)-Australia	rhizomatous	Bean (2004)
352	S._dissectum	Solanum	dissectum	Symon	Leptostemonum	Eastern Hemisphere Spiny (EHS)-Australia	rhizomatous	Bean (2004)
355	S._ditrichum	Solanum	ditrichum	A.R.Bean	Leptostemonum	Eastern Hemisphere Spiny (EHS)-Australia	rhizomatous	Bean (2004)
356	S._diversiflorum	Solanum	diversiflorum	F.Muell.	Leptostemonum	Eastern Hemisphere Spiny (EHS)-Australia	rhizomatous	Symon (1981)
366	S._dryanderense	Solanum	dryanderense	A.R.Bean	Leptostemonum	Eastern Hemisphere Spiny (EHS)-Australia	rhizomatous	Bean (2004)
369	S._dumicola	Solanum	dumicola	A.R.Bean	Leptostemonum	Eastern Hemisphere Spiny (EHS)-Australia	rhizomatous	Bean (2012b)
371	S._dysprosium	Solanum	dysprosium	A.R.Bean	Leptostemonum	Eastern Hemisphere Spiny (EHS)-Australia	rhizomatous	Bean (2004)
372	S._eardleyae	Solanum	eardleyae	Symon	Leptostemonum	Eastern Hemisphere Spiny (EHS)-Australia	rhizomatous	Symon (1981); Bean (2012b)
373	S._eburneum	Solanum	eburneum	Symon	Leptostemonum	Eastern Hemisphere Spiny (EHS)-Australia	rhizomatous	Symon (1981)
375	S._echinatum	Solanum	echinatum	R.Br.	Leptostemonum	Eastern Hemisphere Spiny (EHS)-Australia	rhizomatous	Bean (2004)
380	S._elachophyllum	Solanum	elachophyllum	F.Muell.	Leptostemonum	Eastern Hemisphere Spiny (EHS)-Australia	rhizomatous	Bean (2004)
382	S._elatius	Solanum	elatius	A.R.Bean	Leptostemonum	Eastern Hemisphere Spiny (EHS)-Australia	rhizomatous	Bean (2012b)
384	S._ellipticum	Solanum	ellipticum	R.Br.	Leptostemonum	Eastern Hemisphere Spiny (EHS)-Australia	rhizomatous	Bean (2004)
386	S._eminens	Solanum	eminens	A.R.Bean	Leptostemonum	Eastern Hemisphere Spiny (EHS)-Australia	nongeophyte	Bean (2012b)
387	S._emmottii	Solanum	emmottii	A.R.Bean	Leptostemonum	Eastern Hemisphere Spiny (EHS)-Australia	rhizomatous	Bean (2011)
394	S._eremophilum	Solanum	eremophilum	F.Muell.	Leptostemonum	Eastern Hemisphere Spiny (EHS)-Australia	rhizomatous	Bean (2012b)
399	S._esuriale	Solanum	esuriale	Lindl.	Leptostemonum	Eastern Hemisphere Spiny (EHS)-Australia	rhizomatous	Bean (2004)
411	S._fecundum	Solanum	fecundum	A.R.Bean	Leptostemonum	Eastern Hemisphere Spiny (EHS)-Australia	nongeophyte	Bean (2012b)
415	S._ferocissimum	Solanum	ferocissimum	Lindl.	Leptostemonum	Eastern Hemisphere Spiny (EHS)-Australia	rhizomatous	Bean (2004)
417	S._fervens	Solanum	fervens	A.R.Bean	Leptostemonum	Eastern Hemisphere Spiny (EHS)-Australia	rhizomatous	Bean (2004)
430	S._francisii	Solanum	francisii	A.R.Bean	Leptostemonum	Eastern Hemisphere Spiny (EHS)-Australia	rhizomatous	Bean (2004)
437	S._furfuraceum	Solanum	furfuraceum	R.Br.	Leptostemonum	Eastern Hemisphere Spiny (EHS)-Australia	rhizomatous	Bean (2004)
439	S._gabrielae	Solanum	gabrielae	Domin	Leptostemonum	Eastern Hemisphere Spiny (EHS)-Australia	nongeophyte	Symon (1981)
440	S._galactites	Solanum	galactites	A.R.Bean	Leptostemonum	Eastern Hemisphere Spiny (EHS)-Australia	nongeophyte	Symon (1985); Bean (2016a)
442	S._galbinum	Solanum	galbinum	A.R.Bean	Leptostemonum	Eastern Hemisphere Spiny (EHS)-Australia	rhizomatous	Bean (2004)
449	S._gilesii	Solanum	gilesii	Symon	Leptostemonum	Eastern Hemisphere Spiny (EHS)-Australia	rhizomatous	Symon (1981)
468	S._graniticum	Solanum	graniticum	A.R.Bean	Leptostemonum	Eastern Hemisphere Spiny (EHS)-Australia	rhizomatous	Bean (2004)
479	S._gympiense	Solanum	gympiense	Symon	Leptostemonum	Eastern Hemisphere Spiny (EHS)-Australia	rhizomatous	Bean (2004)
482	S._hamulosum	Solanum	hamulosum	C.T.White	Leptostemonum	Eastern Hemisphere Spiny (EHS)-Australia	nongeophyte	Bean (2012b)
483	S._hapalum	Solanum	hapalum	A.R.Bean	Leptostemonum	Eastern Hemisphere Spiny (EHS)-Australia	rhizomatous	Bean (2004)
497	S._hesperium	Solanum	hesperium	Symon	Leptostemonum	Eastern Hemisphere Spiny (EHS)-Australia	nongeophyte	Symon (1981)
499	S._heteropodium	Solanum	heteropodium	Symon	Leptostemonum	Eastern Hemisphere Spiny (EHS)-Australia	nongeophyte	Symon (1981)
514	S._hoplopetalum	Solanum	hoplopetalum	Bitter & Summerh.	Leptostemonum	Eastern Hemisphere Spiny (EHS)-Australia	rhizomatous	Symon (1981)
515	S._horridum	Solanum	horridum	Dunal	Leptostemonum	Eastern Hemisphere Spiny (EHS)-Australia	nongeophyte	Symon (1981)
535	S._hystrix	Solanum	hystrix	R.Br.	Leptostemonum	Eastern Hemisphere Spiny (EHS)-Australia	rhizomatous	Symon (1981)
542	S._inaequilaterum	Solanum	inaequilaterum	Domin	Leptostemonum	Eastern Hemisphere Spiny (EHS)-Australia	rhizomatous	Bean (2004)
556	S._innoxium	Solanum	innoxium	A.R.Bean	Leptostemonum	Eastern Hemisphere Spiny (EHS)-Australia	rhizomatous	Bean (2004)
565	S._intonsum	Solanum	intonsum	A.R.Bean	Leptostemonum	Eastern Hemisphere Spiny (EHS)-Australia	rhizomatous	Bean (2004)
568	S._iodinum	Solanum	iodinum	A.R.Bean	Leptostemonum	Eastern Hemisphere Spiny (EHS)-Australia	rhizomatous	Bean (2012b)
579	S._jobsonii	Solanum	jobsonii	Martine, J.Cantley & L.M.Lacey	Leptostemonum	Eastern Hemisphere Spiny (EHS)-Australia	nongeophyte	Lacey et al. (2017)
580	S._johnsonianum	Solanum	johnsonianum	A.R.Bean	Leptostemonum	Eastern Hemisphere Spiny (EHS)-Australia	rhizomatous	Bean (2004)
583	S._jucundum	Solanum	jucundum	A.R.Bean	Leptostemonum	Eastern Hemisphere Spiny (EHS)-Australia	rhizomatous	Bean (2004)
591	S._karsense	Solanum	karsense	Symon	Leptostemonum	Eastern Hemisphere Spiny (EHS)-Australia	rhizomatous	Bean (2012b)
592	S._kentrocaule	Solanum	kentrocaule	A.R.Bean	Leptostemonum	Eastern Hemisphere Spiny (EHS)-Australia	rhizomatous	Bean (2012b)
603	S._lachnophyllum	Solanum	lachnophyllum	Symon	Leptostemonum	Eastern Hemisphere Spiny (EHS)-Australia	nongeophyte	Symon (1981)
606	S._lacunarium	Solanum	lacunarium	F.Muell.	Leptostemonum	Eastern Hemisphere Spiny (EHS)-Australia	rhizomatous	Bean (2004)
614	S._lapidosum	Solanum	lapidosum	A.R.Bean	Leptostemonum	Eastern Hemisphere Spiny (EHS)-Australia	rhizomatous	Bean (2012b)
617	S._lasiophyllum	Solanum	lasiophyllum	Dunal	Leptostemonum	Eastern Hemisphere Spiny (EHS)-Australia	rhizomatous	Bean (2012b)
619	S._latens	Solanum	latens	A.R.Bean	Leptostemonum	Eastern Hemisphere Spiny (EHS)-Australia	rhizomatous	Bean (2004)
626	S._leopoldensis	Solanum	leopoldensis	Symon	Leptostemonum	Eastern Hemisphere Spiny (EHS)-Australia	rhizomatous	Symon (1981)
646	S._limitare	Solanum	limitare	A.R.Bean	Leptostemonum	Eastern Hemisphere Spiny (EHS)-Australia	rhizomatous	Bean (2004)
651	S._lithophilum	Solanum	lithophilum	F.Muell.	Leptostemonum	Eastern Hemisphere Spiny (EHS)-Australia	rhizomatous	Bean (2011)
653	S._lobatum	Solanum	lobatum	A.R.Bean	Leptostemonum	Eastern Hemisphere Spiny (EHS)-Australia	rhizomatous	Bean (2016b)
659	S._lucani	Solanum	lucani	F.Muell.	Leptostemonum	Eastern Hemisphere Spiny (EHS)-Australia	rhizomatous	Bean (2012b)
669	S._lythrocarpum	Solanum	lythrocarpum	A.R.Bean	Leptostemonum	Eastern Hemisphere Spiny (EHS)-Australia	rhizomatous	Bean (2004)
671	S._macoorai	Solanum	macoorai	F.M.Bailey	Leptostemonum	Eastern Hemisphere Spiny (EHS)-Australia	rhizomatous	Bean (2004)
679	S._magnifolium	Solanum	magnifolium	F.Muell.	Leptostemonum	Eastern Hemisphere Spiny (EHS)-Australia	rhizomatous	Bean (2004)
702	S._medicagineum	Solanum	medicagineum	A.R.Bean	Leptostemonum	Eastern Hemisphere Spiny (EHS)-Australia	rhizomatous	Bean (2012b)
707	S._melanospermum	Solanum	melanospermum	F.Muell.	Leptostemonum	Eastern Hemisphere Spiny (EHS)-Australia	nongeophyte	Symon (1981)
714	S._mentiens	Solanum	mentiens	A.R.Bean	Leptostemonum	Eastern Hemisphere Spiny (EHS)-Australia	nongeophyte	Bean (2004)
724	S._mitchellianum	Solanum	mitchellianum	Domin	Leptostemonum	Eastern Hemisphere Spiny (EHS)-Australia	rhizomatous	Bean (2004)
737	S._morrisonii	Solanum	morrisonii	Domin	Leptostemonum	Eastern Hemisphere Spiny (EHS)-Australia	nongeophyte	Bean (2012b)
743	S._multiglochidiatum	Solanum	multiglochidiatum	Domin	Leptostemonum	Eastern Hemisphere Spiny (EHS)-Australia	rhizomatous	Bean (2004)
760	S._nemophilum	Solanum	nemophilum	F.Muell.	Leptostemonum	Eastern Hemisphere Spiny (EHS)-Australia	rhizomatous	Bean (2004)
762	S._neoanglicum	Solanum	neoanglicum	A.R.Bean	Leptostemonum	Eastern Hemisphere Spiny (EHS)-Australia	rhizomatous	Bean (2012b)
773	S._nobile	Solanum	nobile	A.R.Bean	Leptostemonum	Eastern Hemisphere Spiny (EHS)-Australia	rhizomatous	Bean (2004)
778	S._nummularium	Solanum	nummularium	S.Moore	Leptostemonum	Eastern Hemisphere Spiny (EHS)-Australia	rhizomatous	Symon (1981)
788	S._octonum	Solanum	octonum	A.R.Bean	Leptostemonum	Eastern Hemisphere Spiny (EHS)-Australia	nongeophyte	Bean (2012b)
790	S._oedipus	Solanum	oedipus	Symon	Leptostemonum	Eastern Hemisphere Spiny (EHS)-Australia	rhizomatous	Symon (1981)
792	S._oldfieldii	Solanum	oldfieldii	F.Muell.	Leptostemonum	Eastern Hemisphere Spiny (EHS)-Australia	rhizomatous	Symon (1981)
793	S._oligacanthum	Solanum	oligacanthum	F.Muell.	Leptostemonum	Eastern Hemisphere Spiny (EHS)-Australia	rhizomatous	Bean (2004)
794	S._oligandrum	Solanum	oligandrum	Symon	Leptostemonum	Eastern Hemisphere Spiny (EHS)-Australia	nongeophyte	Symon (2001)
800	S._oomsis	Solanum	oomsis	A.R.Bean	Leptostemonum	Eastern Hemisphere Spiny (EHS)-Australia	nongeophyte	Bean (2016a)
804	S._orbiculatum	Solanum	orbiculatum	Dunal	Leptostemonum	Eastern Hemisphere Spiny (EHS)-Australia	rhizomatous	Bean (2012b)
806	S._orgadophilum	Solanum	orgadophilum	A.R.Bean	Leptostemonum	Eastern Hemisphere Spiny (EHS)-Australia	rhizomatous	Bean (2012b)
809	S._ossicruentum	Solanum	ossicruentum	Martine & J.Cantley	Leptostemonum	Eastern Hemisphere Spiny (EHS)-Australia	nongeophyte	Martine et al. (2016)
810	S._osteocarpum	Solanum	osteocarpum	A.R.Bean	Leptostemonum	Eastern Hemisphere Spiny (EHS)-Australia	rhizomatous	Bean (2016b)
826	S._pallidifolium	Solanum	pallidifolium	A.R.Bean	Leptostemonum	Eastern Hemisphere Spiny (EHS)-Australia	rhizomatous	Bean (2016b)
834	S._papaverifolium	Solanum	papaverifolium	Symon	Leptostemonum	Eastern Hemisphere Spiny (EHS)-Australia	rhizomatous	Bean (2004)
840	S._parvifolium	Solanum	parvifolium	R.Br.	Leptostemonum	Eastern Hemisphere Spiny (EHS)-Australia	rhizomatous	Bean (2004)
861	S._petraeum	Solanum	petraeum	Symon	Leptostemonum	Eastern Hemisphere Spiny (EHS)-Australia	nongeophyte	Symon (1981)
862	S._petrophilum	Solanum	petrophilum	F.Muell.	Leptostemonum	Eastern Hemisphere Spiny (EHS)-Australia	rhizomatous	Symon (1981)
864	S._phlomoides	Solanum	phlomoides	A.Cunn. ex Benth.	Leptostemonum	Eastern Hemisphere Spiny (EHS)-Australia	rhizomatous	Symon (1981)
869	S._piceum	Solanum	piceum	A.R.Bean	Leptostemonum	Eastern Hemisphere Spiny (EHS)-Australia	rhizomatous	Bean (2012b)
877	S._pisinnum	Solanum	pisinnum	A.R.Bean	Leptostemonum	Eastern Hemisphere Spiny (EHS)-Australia	rhizomatous	Bean (2012b)
884	S._plicatile	Solanum	plicatile	(S.Moore) Symon	Leptostemonum	Eastern Hemisphere Spiny (EHS)-Australia	rhizomatous	Symon (1981)
899	S._prinophyllum	Solanum	prinophyllum	Dunal	Leptostemonum	Eastern Hemisphere Spiny (EHS)-Australia	rhizomatous	Bean (2012b)
903	S._prolatum	Solanum	prolatum	A.R.Bean	Leptostemonum	Eastern Hemisphere Spiny (EHS)-Australia	rhizomatous	Bean (2014)
922	S._pugiunculiferum	Solanum	pugiunculiferum	C.T.White	Leptostemonum	Eastern Hemisphere Spiny (EHS)-Australia	rhizomatous	Bean (2004)
926	S._pungetium	Solanum	pungetium	R.Br.	Leptostemonum	Eastern Hemisphere Spiny (EHS)-Australia	rhizomatous	Bean (2012b); Symon (1981)
927	S._pusillum	Solanum	pusillum	A.R.Bean	Leptostemonum	Eastern Hemisphere Spiny (EHS)-Australia	rhizomatous	Bean (2004)
930	S._pycnotrichum	Solanum	pycnotrichum	A.R.Bean	Leptostemonum	Eastern Hemisphere Spiny (EHS)-Australia	rhizomatous	Bean (2012b)
934	S._quadriloculatum	Solanum	quadriloculatum	F.Muell.	Leptostemonum	Eastern Hemisphere Spiny (EHS)-Australia	rhizomatous	Bean (2004)
944	S._reclusum	Solanum	reclusum	A.R.Bean	Leptostemonum	Eastern Hemisphere Spiny (EHS)-Australia	rhizomatous	Bean (2012b)
957	S._rhaphiotes	Solanum	rhaphiotes	A.R.Bean	Leptostemonum	Eastern Hemisphere Spiny (EHS)-Australia	rhizomatous	Bean (2012b)
967	S._rixosum	Solanum	rixosum	A.R.Bean	Leptostemonum	Eastern Hemisphere Spiny (EHS)-Australia	rhizomatous	Bean (2004)
1023	S._sejunctum	Solanum	sejunctum	Brennan, Martine & Symon	Leptostemonum	Eastern Hemisphere Spiny (EHS)-Australia	nongeophyte	Brennan et al. (2006)
1028	S._semiarmatum	Solanum	semiarmatum	F.Muell.	Leptostemonum	Eastern Hemisphere Spiny (EHS)-Australia	rhizomatous	Bean (2004)
1032	S._senticosum	Solanum	senticosum	A.R.Bean	Leptostemonum	Eastern Hemisphere Spiny (EHS)-Australia	rhizomatous	Bean (2004)
1035	S._serpens	Solanum	serpens	A.R.Bean	Leptostemonum	Eastern Hemisphere Spiny (EHS)-Australia	nongeophyte	Bean (2012b)
1042	S._shirleyanum	Solanum	shirleyanum	Domin	Leptostemonum	Eastern Hemisphere Spiny (EHS)-Australia	rhizomatous	Bean (2004)
1045	S._silvestre	Solanum	silvestre	A.R.Bean	Leptostemonum	Eastern Hemisphere Spiny (EHS)-Australia	rhizomatous	Bean (2012b)
1066	S._sporadotrichum	Solanum	sporadotrichum	F.Muell.	Leptostemonum	Eastern Hemisphere Spiny (EHS)-Australia	rhizomatous	Bean (2004)
1070	S._stelligerum	Solanum	stelligerum	Sm.	Leptostemonum	Eastern Hemisphere Spiny (EHS)-Australia	rhizomatous	Bean (2004)
1074	S._stenopterum	Solanum	stenopterum	A.R.Bean	Leptostemonum	Eastern Hemisphere Spiny (EHS)-Australia	rhizomatous	Bean (2004)
1084	S._stupefactum	Solanum	stupefactum	Symon	Leptostemonum	Eastern Hemisphere Spiny (EHS)-Australia	rhizomatous	Bean (2004)
1085	S._sturtianum	Solanum	sturtianum	F.Muell.	Leptostemonum	Eastern Hemisphere Spiny (EHS)-Australia	rhizomatous	Bean (2004)
1094	S._succosum	Solanum	succosum	A.R.Bean & Albr.	Leptostemonum	Eastern Hemisphere Spiny (EHS)-Australia	rhizomatous	Bean (2012b)
1095	S._sulphureum	Solanum	sulphureum	A.R.Bean	Leptostemonum	Eastern Hemisphere Spiny (EHS)-Australia	rhizomatous	Bean (2012b)
1123	S._terraneum	Solanum	terraneum	Symon	Leptostemonum	Eastern Hemisphere Spiny (EHS)-Australia	rhizomatous	Symon (1981)
1126	S._tetrathecum	Solanum	tetrathecum	F.Muell.	Leptostemonum	Eastern Hemisphere Spiny (EHS)-Australia	rhizomatous	Bean (2004)
1167	S._tudununggae	Solanum	tudununggae	Symon	Leptostemonum	Eastern Hemisphere Spiny (EHS)-Australia	nongeophyte	Symon (1981)
1169	S._tumulicola	Solanum	tumulicola	Symon	Leptostemonum	Eastern Hemisphere Spiny (EHS)-Australia	rhizomatous	Symon (1981)
1176	S._ultimum	Solanum	ultimum	A.R.Bean	Leptostemonum	Eastern Hemisphere Spiny (EHS)-Australia	rhizomatous	Bean (2004)
1177	S._ultraspinosum	Solanum	ultraspinosum	A.R.Bean	Leptostemonum	Eastern Hemisphere Spiny (EHS)-Australia	nongeophyte	Bean (2016a)
1186	S._unispinum	Solanum	unispinum	A.R.Bean	Leptostemonum	Eastern Hemisphere Spiny (EHS)-Australia	rhizomatous	Bean (2011)
1199	S._vansittartense	Solanum	vansittartense	C.A.Gardner	Leptostemonum	Eastern Hemisphere Spiny (EHS)-Australia	nongeophyte	Symon (1981)
1212	S._versicolor	Solanum	versicolor	A.R.Bean	Leptostemonum	Eastern Hemisphere Spiny (EHS)-Australia	rhizomatous	Bean (2004)
1218	S._vicinum	Solanum	vicinum	A.R.Bean	Leptostemonum	Eastern Hemisphere Spiny (EHS)-Australia	rhizomatous	Bean (2004)
1230	S._watneyi	Solanum	watneyi	Martine & Frawley	Leptostemonum	Eastern Hemisphere Spiny (EHS)-Australia	rhizomatous	Martine et al. (2016)
1235	S._wilkinsii	Solanum	wilkinsii	S.Moore	Leptostemonum	Eastern Hemisphere Spiny (EHS)-Australia	nongeophyte	Bean (2012a)
1246	S._zoeae	Solanum	zoeae	R.L.Barrett	Leptostemonum	Eastern Hemisphere Spiny (EHS)-Australia	nongeophyte	Barrett (2013)
53	S._albostellatum	Solanum	albostellatum	R.W.Davis & P.J.H.Hurter	Leptostemonum	Eastern Hemisphere Spiny (EHS)-Australia	nongeophyte	Davis & Hurter (2012)
65	S._amblymerum	Solanum	amblymerum	Dunal	Leptostemonum	Eastern Hemisphere Spiny (EHS)-Australia	rhizomatous	Bean (2004)
68	S._ammophilum	Solanum	ammophilum	A.R.Bean	Leptostemonum	Eastern Hemisphere Spiny (EHS)-Australia	rhizomatous	Bean (2004)
82	S._angustum	Solanum	angustum	Domin	Leptostemonum	Eastern Hemisphere Spiny (EHS)-Australia	rhizomatous	Bean (2004)
95	S._apodophyllum	Solanum	apodophyllum	A.R.Bean	Leptostemonum	Eastern Hemisphere Spiny (EHS)-Australia	nongeophyte	Bean (2012b)
99	S._arachnoides	Solanum	arachnoides	A.R.Bean	Leptostemonum	Eastern Hemisphere Spiny (EHS)-Australia	nongeophyte	Bean (2016a)
107	S._argopetalum	Solanum	argopetalum	A.R.Bean	Leptostemonum	Eastern Hemisphere Spiny (EHS)-Australia	rhizomatous	Bean (2004)
108	S._aridicola	Solanum	aridicola	A.R.Bean	Leptostemonum	Eastern Hemisphere Spiny (EHS)-Australia	rhizomatous	Bean (2011)
111	S._armourense	Solanum	armourense	A.R.Bean	Leptostemonum	Eastern Hemisphere Spiny (EHS)-Australia	rhizomatous	Bean (2012b)
114	S._ashbyae	Solanum	ashbyae	Symon	Leptostemonum	Eastern Hemisphere Spiny (EHS)-Australia	nongeophyte	Symon (1981)
121	S._asymmetriphyllum	Solanum	asymmetriphyllum	Specht	Leptostemonum	Eastern Hemisphere Spiny (EHS)-Australia	rhizomatous	Symon (1981)
131	S._austropiceum	Solanum	austropiceum	A.R.Bean	Leptostemonum	Eastern Hemisphere Spiny (EHS)-Australia	rhizomatous	Bean (2012b)
145	S._beaugleholei	Solanum	beaugleholei	Symon	Leptostemonum	Eastern Hemisphere Spiny (EHS)-Australia	rhizomatous	Bean (2012b)
383	S._elegans	Solanum	elegans	Dunal	Leptostemonum	Eastern Hemisphere Spiny (EHS)-Australia	rhizomatous	Bean (2012b)
370	S._dunalianum	Solanum	dunalianum	Gaudich.	Leptostemonum	Eastern Hemisphere Spiny (EHS)-Dunaliana	rhizomatous	Bean (2004); Aubriot & Knapp (2022)
545	S._incanoalabastrum	Solanum	incanoalabastrum	Symon	Leptostemonum	Eastern Hemisphere Spiny (EHS)-Dunaliana	nongeophyte	Symon (1985)
848	S._peekelii	Solanum	peekelii	Bitter	Leptostemonum	Eastern Hemisphere Spiny (EHS)-Dunaliana	nongeophyte	Symon (1985)
1138	S._torricellense	Solanum	torricellense	Bitter	Leptostemonum	Eastern Hemisphere Spiny (EHS)-Dunaliana	nongeophyte	Symon (1985)
1224	S._viridifolium	Solanum	viridifolium	Dunal	Leptostemonum	Eastern Hemisphere Spiny (EHS)-Dunaliana	rhizomatous	Bean (2004)
601	S._labyrinthinum	Solanum	labyrinthinum	D.McClelland	Leptostemonum	Eastern Hemisphere Spiny (EHS)-Dunaliana	nongeophyte	McClelland et al. (2020)
8	S._abollatum	Solanum	abollatum	H.St.John	Leptostemonum	Eastern Hemisphere Spiny (EHS)-Irenosolanum	nongeophyte	SolanaceaeSource (2023) https://solanaceaesource.myspecies.info/content/solanum-abollatum#
29	S._actephilum	Solanum	actephilum	Guillaumin	Leptostemonum	Eastern Hemisphere Spiny (EHS)-Irenosolanum	nongeophyte	SolanaceaeSource (2023) https://solanaceaesource.myspecies.info/content/solanum-actephilum
67	S._amicorum	Solanum	amicorum	Benth.	Leptostemonum	Eastern Hemisphere Spiny (EHS)-Irenosolanum	nongeophyte	SolanaceaeSource (2023) https://solanaceaesource.myspecies.info/taxonomy/term/105520/descriptions
112	S._artense	Solanum	artense	Montrouz.	Leptostemonum	Eastern Hemisphere Spiny (EHS)-Irenosolanum	nongeophyte	SolanaceaeSource (2023) https://solanaceaesource.myspecies.info/taxonomy/term/105711/descriptions
130	S._austro-caledonicum	Solanum	austro-caledonicum	Seem.	Leptostemonum	Eastern Hemisphere Spiny (EHS)-Irenosolanum	nongeophyte	SolanaceaeSource (2023) https://solanaceaesource.myspecies.info/taxonomy/term/105777/descriptions
144	S._bauerianum	Solanum	bauerianum	Endl.	Leptostemonum	Eastern Hemisphere Spiny (EHS)-Irenosolanum	nongeophyte	SolanaceaeSource (2023) https://solanaceaesource.myspecies.info/taxonomy/term/105847/descriptions
189	S._camptostylum	Solanum	camptostylum	Bitter	Leptostemonum	Eastern Hemisphere Spiny (EHS)-Irenosolanum	nongeophyte	SolanaceaeSource (2023) https://solanaceaesource.myspecies.info/content/solanum-camptostylum
474	S._guamense	Solanum	guamense	Merr.	Leptostemonum	Eastern Hemisphere Spiny (EHS)-Irenosolanum	nongeophyte	SolanaceaeSource (2023) https://solanaceaesource.myspecies.info/content/solanum-guamense
503	S._hillebrandii	Solanum	hillebrandii	H.St.John	Leptostemonum	Eastern Hemisphere Spiny (EHS)-Irenosolanum	nongeophyte	SolanaceaeSource (2023) https://solanaceaesource.myspecies.info/content/solanum-hillebrandii
522	S._hugonis	Solanum	hugonis	Heine	Leptostemonum	Eastern Hemisphere Spiny (EHS)-Irenosolanum	nongeophyte	SolanaceaeSource (2023) https://solanaceaesource.myspecies.info/content/solanum-hugonis
544	S._inamoenum	Solanum	inamoenum	Benth.	Leptostemonum	Eastern Hemisphere Spiny (EHS)-Irenosolanum	nongeophyte	SolanaceaeSouce (2023) https://solanaceaesource.myspecies.info/content/solanum-inamoenum
549	S._incompletum	Solanum	incompletum	Dunal	Leptostemonum	Eastern Hemisphere Spiny (EHS)-Irenosolanum	nongeophyte	SolanaceaeSource (2023) https://solanaceaesource.myspecies.info/taxonomy/term/107484/descriptions
561	S._insulae-pinorum	Solanum	insulae-pinorum	Heine	Leptostemonum	Eastern Hemisphere Spiny (EHS)-Irenosolanum	nongeophyte	SolanaceaeSource (2023) https://solanaceaesource.myspecies.info/taxonomy/term/107564/descriptions
633	S._leratii	Solanum	leratii	Schltr.	Leptostemonum	Eastern Hemisphere Spiny (EHS)-Irenosolanum	nongeophyte	SolanaceaeSource (2023) https://solanaceaesource.myspecies.info/content/solanum-leratii
721	S._milnei	Solanum	milnei	Seem.	Leptostemonum	Eastern Hemisphere Spiny (EHS)-Irenosolanum	nongeophyte	SolanaceaeSource (2023) https://solanaceaesource.myspecies.info/content/solanum-milnei
757	S._nelsonii	Solanum	nelsonii	Dunal	Leptostemonum	Eastern Hemisphere Spiny (EHS)-Irenosolanum	nongeophyte	SolanaceaeSource (2023) https://solanaceaesource.myspecies.info/content/solanum-nelsonii
832	S._pancheri	Solanum	pancheri	Guillaumin	Leptostemonum	Eastern Hemisphere Spiny (EHS)-Irenosolanum	nongeophyte	SolanaceaeSource (2023) https://solanaceaesource.myspecies.info/taxonomy/term/108781/descriptions
906	S._pseuderanthemoides	Solanum	pseuderanthemoides	Schltr.	Leptostemonum	Eastern Hemisphere Spiny (EHS)-Irenosolanum	nongeophyte	SolanaceaeSource (2023) https://solanaceaesource.myspecies.info/content/solanum-pseuderanthemoides
998	S._sandwicense	Solanum	sandwicense	Hook. & Arn.	Leptostemonum	Eastern Hemisphere Spiny (EHS)-Irenosolanum	nongeophyte	SolanceaeSource (2023) https://solanaceaesource.myspecies.info/taxonomy/term/109420/descriptions
1194	S._vaccinioides	Solanum	vaccinioides	Schltr.	Leptostemonum	Eastern Hemisphere Spiny (EHS)-Irenosolanum	nongeophyte	SolanaceaeSource (2023) https://solanaceaesource.myspecies.info/taxonomy/term/110268/descriptions
1200	S._vanuatuense	Solanum	vanuatuense	D.McClelland	Leptostemonum	Eastern Hemisphere Spiny (EHS)-Irenosolanum	nongeophyte	McClelland et al. (2020)
1223	S._viride	Solanum	viride	Spreng.	Leptostemonum	Eastern Hemisphere Spiny (EHS)-Irenosolanum	nongeophyte	SolanaceaeSouce (2023) https://solanaceaesource.myspecies.info/content/solanum-viride
215	S._caumii	Solanum	caumii	(F.Br.) D.McClelland	Leptostemonum	Eastern Hemisphere Spiny (EHS)-Irenosolanum	nongeophyte	McClelland et al. (2020)
712	S._memaoyanum	Solanum	memaoyanum	D.McClelland	Leptostemonum	Eastern Hemisphere Spiny (EHS)-Irenosolanum	nongeophyte	McClelland et al. (2020)
913	S._pseudopedunculatum	Solanum	pseudopedunculatum	D.McClelland	Leptostemonum	Eastern Hemisphere Spiny (EHS)-Irenosolanum	nongeophyte	McClelland et al. (2020)
943	S._ratale	Solanum	ratale	D.McClelland	Leptostemonum	Eastern Hemisphere Spiny (EHS)-Irenosolanum	nongeophyte	McClelland et al. (2020)
1029	S._semisucculentum	Solanum	semisucculentum	D.McClelland	Leptostemonum	Eastern Hemisphere Spiny (EHS)-Irenosolanum	nongeophyte	McClelland et al. (2020)
171	S._bumeliifolium	Solanum	bumeliifolium	Dunal	Leptostemonum	Eastern Hemisphere Spiny (EHS)-Madagascar	nongeophyte	Vorontsova & Knapp (2016)
301	S._croatii	Solanum	croatii	D'Arcy & R.C.Keating	Leptostemonum	Eastern Hemisphere Spiny (EHS)-Madagascar	nongeophyte	Vorontsova & Knapp (2016)
397	S._erythracanthum	Solanum	erythracanthum	Dunal	Leptostemonum	Eastern Hemisphere Spiny (EHS)-Madagascar	nongeophyte	Vorontsova & Knapp (2016)
492	S._heinianum	Solanum	heinianum	D'Arcy & R.C.Keating	Leptostemonum	Eastern Hemisphere Spiny (EHS)-Madagascar	nongeophyte	Vorontsova & Knapp (2016)
680	S._mahoriense	Solanum	mahoriense	D'Arcy & Rakot.	Leptostemonum	Eastern Hemisphere Spiny (EHS)-Madagascar	nongeophyte	Vorontsova & Knapp (2016)
750	S._myoxotrichum	Solanum	myoxotrichum	Baker	Leptostemonum	Eastern Hemisphere Spiny (EHS)-Madagascar	nongeophyte	Vorontsova & Knapp (2016)
932	S._pyracanthos	Solanum	pyracanthos	Lam.	Leptostemonum	Eastern Hemisphere Spiny (EHS)-Madagascar	nongeophyte	Vorontsova & Knapp (2016)
1135	S._toliaraea	Solanum	toliaraea	D'Arcy & Rakot.	Leptostemonum	Eastern Hemisphere Spiny (EHS)-Madagascar	nongeophyte	Vorontsova & Knapp (2016)
143	S._batoides	Solanum	batoides	D'Arcy & Rakot.	Leptostemonum	Eastern Hemisphere Spiny (EHS)-Madagascar	nongeophyte	Vorontsova & Knapp (2016)
137	S._banzicum	Solanum	banzicum	A.R.Bean	Leptostemonum	Eastern Hemisphere Spiny (EHS)-New Guinea	nongeophyte	Bean (2016a)
317	S._dallmannianum	Solanum	dallmannianum	Warb.	Leptostemonum	Eastern Hemisphere Spiny (EHS)-New Guinea	nongeophyte	Symon (1985)
405	S._exemptum	Solanum	exemptum	A.R.Bean	Leptostemonum	Eastern Hemisphere Spiny (EHS)-New Guinea	nongeophyte	Bean (2016a)
407	S._expedunculatum	Solanum	expedunculatum	Symon	Leptostemonum	Eastern Hemisphere Spiny (EHS)-New Guinea	nongeophyte	Symon (1985)
566	S._invictum	Solanum	invictum	A.R.Bean	Leptostemonum	Eastern Hemisphere Spiny (EHS)-New Guinea	nongeophyte	Bean (2016a)
682	S._malignum	Solanum	malignum	A.R.Bean	Leptostemonum	Eastern Hemisphere Spiny (EHS)-New Guinea	nongeophyte	Bean (2016a)
723	S._missimense	Solanum	missimense	Symon	Leptostemonum	Eastern Hemisphere Spiny (EHS)-New Guinea	rhizomatous	Symon (1985)
808	S._ortivum	Solanum	ortivum	A.R.Bean	Leptostemonum	Eastern Hemisphere Spiny (EHS)-New Guinea	nongeophyte	Bean (2016a)
836	S._papuanum	Solanum	papuanum	Symon	Leptostemonum	Eastern Hemisphere Spiny (EHS)-New Guinea	nongeophyte	Symon (1985)
860	S._petilum	Solanum	petilum	A.R.Bean	Leptostemonum	Eastern Hemisphere Spiny (EHS)-New Guinea	nongeophyte	Bean (2016a)
865	S._phoberum	Solanum	phoberum	A.R.Bean	Leptostemonum	Eastern Hemisphere Spiny (EHS)-New Guinea	nongeophyte	Bean (2016a)
887	S._pluriflorum	Solanum	pluriflorum	A.R.Bean	Leptostemonum	Eastern Hemisphere Spiny (EHS)-New Guinea	nongeophyte	Bean (2016a)
966	S._rivicola	Solanum	rivicola	Symon	Leptostemonum	Eastern Hemisphere Spiny (EHS)-New Guinea	nongeophyte	Symon (1985)
1008	S._schefferi	Solanum	schefferi	F.Muell.	Leptostemonum	Eastern Hemisphere Spiny (EHS)-New Guinea	nongeophyte	Aubriot & Knapp (2022)
1020	S._scolophyllum	Solanum	scolophyllum	A.R.Bean	Leptostemonum	Eastern Hemisphere Spiny (EHS)-New Guinea	nongeophyte	Bean (2016a)
1148	S._trichostylum	Solanum	trichostylum	Merr. & L.M.Perry	Leptostemonum	Eastern Hemisphere Spiny (EHS)-New Guinea	nongeophyte	Symon (1985)
77	S._anfractum	Solanum	anfractum	Symon	Leptostemonum	Eastern Hemisphere Spiny (EHS)-New Guinea	nongeophyte	Symon (1985)
122	S._athenae	Solanum	athenae	Symon	Leptostemonum	Eastern Hemisphere Spiny (EHS)-New Guinea	nongeophyte	Symon (1985)
381	S._elaeagnifolium	Solanum	elaeagnifolium	Cav.	Leptostemonum	Elaeagnifolium	rhizomatous	Knapp et al. (2017)
504	S._hindsianum	Solanum	hindsianum	Benth.	Leptostemonum	Elaeagnifolium	rhizomatous	Knapp et al. (2017)
513	S._homalospermum	Solanum	homalospermum	Chiarini	Leptostemonum	Elaeagnifolium	rhizomatous	Knapp et al. (2017)
517	S._houstonii	Solanum	houstonii	Martyn	Leptostemonum	Elaeagnifolium	rhizomatous	Knapp et al. (2017)
738	S._mortonii	Solanum	mortonii	Hunz.	Leptostemonum	Elaeagnifolium	rhizomatous	Knapp et al. (2017)
14	S._absconditum	Solanum	absconditum	Agra	Leptostemonum	Erythrotrichum	nongeophyte	Agra (2004)
15	S._abutilifolium	Solanum	abutilifolium	Rusby	Leptostemonum	Erythrotrichum	nongeophyte	Agra (2004)
20	S._accrescens	Solanum	accrescens	Standl. & C.V.Morton	Leptostemonum	Erythrotrichum	nongeophyte	Agra (2004)
24	S._achorum	Solanum	achorum	S.Stern	Leptostemonum	Erythrotrichum	nongeophyte	Stern & Bohs (2010)
282	S._cordifolium	Solanum	cordifolium	Dunal	Leptostemonum	Erythrotrichum	nongeophyte	Agra (2004)
326	S._decompositiflorum	Solanum	decompositiflorum	Sendtn.	Leptostemonum	Erythrotrichum	nongeophyte	Agra (2004)
327	S._decorum	Solanum	decorum	Sendtn.	Leptostemonum	Erythrotrichum	nongeophyte	Agra (2004)
340	S._diamantinense	Solanum	diamantinense	Agra	Leptostemonum	Erythrotrichum	nongeophyte	Agra (2004)
379	S._eitenii	Solanum	eitenii	Agra	Leptostemonum	Erythrotrichum	nongeophyte	Agra (2004)
398	S._erythrotrichum	Solanum	erythrotrichum	Fernald	Leptostemonum	Erythrotrichum	nongeophyte	Agra (2004)
435	S._fulvidum	Solanum	fulvidum	Bitter	Leptostemonum	Erythrotrichum	nongeophyte	Flora do Brasil (2023) Solanaceae in Flora e Funga do Brasil. Jardim Botânico do Rio de Janeiro. Available at: <https://floradobrasil.jbrj.gov.br/FB88089>. Accessed on: 08 Mar. 2023
500	S._hexandrum	Solanum	hexandrum	Vell.	Leptostemonum	Erythrotrichum	nongeophyte	Flora do Brasil (2023) Solanaceae in Flora e Funga do Brasil. Jardim Botânico do Rio de Janeiro. Available at: <https://floradobrasil.jbrj.gov.br/FB14779>. Accessed on: 08 Mar. 2023
560	S._insidiosum	Solanum	insidiosum	Mart.	Leptostemonum	Erythrotrichum	nongeophyte	Agra (2004)
576	S._jabrense	Solanum	jabrense	Agra & M.Nee	Leptostemonum	Erythrotrichum	nongeophyte	Agra (2004)
597	S._kollastrum	Solanum	kollastrum	Gouva & Giacomin	Leptostemonum	Erythrotrichum	nongeophyte	Gouvea et al. (2018)
705	S._megalonyx	Solanum	megalonyx	Sendtn.	Leptostemonum	Erythrotrichum	nongeophyte	Flora do Brasil (2023) Solanaceae in Flora e Funga do Brasil. Jardim Botânico do Rio de Janeiro. Available at: <https://floradobrasil.jbrj.gov.br/FB21169>. Accessed on: 08 Mar. 2023
706	S._megaspermum	Solanum	megaspermum	Agra	Leptostemonum	Erythrotrichum	nongeophyte	Agra (2004)
715	S._mesopliarthrum	Solanum	mesopliarthrum	Rojas & Steyerm.	Leptostemonum	Erythrotrichum	nongeophyte	Agra (2004)
829	S._paludosum	Solanum	paludosum	Moric.	Leptostemonum	Erythrotrichum	nongeophyte	Agra (2004)
929	S._pycnanthemum	Solanum	pycnanthemum	Mart.	Leptostemonum	Erythrotrichum	nongeophyte	Agra (2004)
946	S._reflexiflorum	Solanum	reflexiflorum	Moric. ex Dunal	Leptostemonum	Erythrotrichum	nongeophyte	Flora do Brasil (2023) Solanaceae in Flora e Funga do Brasil. Jardim Botânico do Rio de Janeiro. Available at: <https://floradobrasil.jbrj.gov.br/FB14839>. Accessed on: 08 Mar. 2023
960	S._rhytidoandrum	Solanum	rhytidoandrum	Sendtn.	Leptostemonum	Erythrotrichum	nongeophyte	Agra (2004)
971	S._robustum	Solanum	robustum	H.L.Wendl.	Leptostemonum	Erythrotrichum	nongeophyte	Aubriot & Knapp (2022)
978	S._rubiginosum	Solanum	rubiginosum	Vahl	Leptostemonum	Erythrotrichum	nongeophyte	Agra (2004)
1067	S._stagnale	Solanum	stagnale	Moric.	Leptostemonum	Erythrotrichum	nongeophyte	Flora do Brasil (2023) Solanaceae in Flora e Funga do Brasil. Jardim Botânico do Rio de Janeiro. Available at: <https://floradobrasil.jbrj.gov.br/FB14864>. Accessed on: 08 Mar. 2023
1088	S._sublentum	Solanum	sublentum	Hiern	Leptostemonum	Erythrotrichum	nongeophyte	Flora do Brasil (2023) Solanaceae in Flora e Funga do Brasil. Jardim Botânico do Rio de Janeiro. Available at: <https://floradobrasil.jbrj.gov.br/FB14869>. Accessed on: 08 Mar. 2023
1089	S._subserratum	Solanum	subserratum	Dunal	Leptostemonum	Erythrotrichum	nongeophyte	Types available at https://plants.jstor.org/
1190	S._urubambaense	Solanum	urubambaense	Agra	Leptostemonum	Erythrotrichum	nongeophyte	Agra (2004)
1203	S._velleum	Solanum	velleum	Thunb.	Leptostemonum	Erythrotrichum	nongeophyte	Agra (2004)
1205	S._velutinum	Solanum	velutinum	Dunal	Leptostemonum	Erythrotrichum	nongeophyte	Agra (2004)
94	S._apiculatum	Solanum	apiculatum	Sendtn.	Leptostemonum	Erythrotrichum	nongeophyte	Agra (2004)
293	S._costatum	Solanum	costatum	M.Nee	Leptostemonum	Erythrotrichum	nongeophyte	Nee (2001)
530	S._hydroides	Solanum	hydroides	Gouvêa & Giacomin	Leptostemonum	Erythrotrichum	nongeophyte	Gouvêa et al. (2020)
413	S._fernandesii	Solanum	fernandesii	V.S.Samp. & R.Moura	Leptostemonum	Gardneri	nongeophyte	Sampaio et al. (2016)
445	S._gardneri	Solanum	gardneri	Sendtn.	Leptostemonum	Gardneri	nongeophyte	Flora do Brasil (2023) Solanaceae in Flora e Funga do Brasil. Jardim Botânico do Rio de Janeiro. Available at: <https://floradobrasil.jbrj.gov.br/FB14769>. Accessed on: 08 Mar. 2023
720	S._microphyllum	Solanum	microphyllum	(Lam.) Dunal	Leptostemonum	Gardneri	nongeophyte	SolanaceaeSource (2023) https://solanaceaesource.myspecies.info/taxonomy/term/108248/descriptions
896	S._polytrichum	Solanum	polytrichum	Moric.	Leptostemonum	Gardneri	nongeophyte	Flora do Brasil (2023) Solanaceae in Flora e Funga do Brasil. Jardim Botânico do Rio de Janeiro. Available at: <https://floradobrasil.jbrj.gov.br/FB14832>. Accessed on: 08 Mar. 2023
1014	S._schomburghii	Solanum	schomburghii	Sendtn.	Leptostemonum	Gardneri	nongeophyte	Flora do Brasil (2023) Solanaceae in Flora e Funga do Brasil. Jardim Botânico do Rio de Janeiro. Available at: <https://floradobrasil.jbrj.gov.br/FB88106>. Accessed on: 08 Mar. 2023
1071	S._stenandrum	Solanum	stenandrum	Sendtn.	Leptostemonum	Gardneri	nongeophyte	Flora do Brasil (2023) Solanaceae in Flora e Funga do Brasil. Jardim Botânico do Rio de Janeiro. Available at: <https://floradobrasil.jbrj.gov.br/FB21174>. Accessed on: 08 Mar. 2023
1108	S._talarense	Solanum	talarense	Svenson	Leptostemonum	Gardneri	nongeophyte	Types available at https://plants.jstor.org/
1124	S._tetramerum	Solanum	tetramerum	Dunal	Leptostemonum	Gardneri	nongeophyte	SolanaceaeSource (2023) https://solanaceaesource.myspecies.info/taxonomy/term/109936/descriptions
45	S._agrarium	Solanum	agrarium	Sendtn.	Leptostemonum	Gardneri	nongeophyte	Flora do Brasil (2023) Solanaceae in Flora e Funga do Brasil. Jardim Botânico do Rio de Janeiro. Available at: <https://floradobrasil.jbrj.gov.br/FB14722>. Accessed on: 08 Mar. 2023
321	S._dasyanthum	Solanum	dasyanthum	Brandegee	Leptostemonum	Gardneri	nongeophyte
192	S._candidum	Solanum	candidum	Lindl.	Leptostemonum	Lasiocarpa	nongeophyte	Whalen et al. (1981)
412	S._felinum	Solanum	felinum	Bitter ex Whalen	Leptostemonum	Lasiocarpa	nongeophyte	Whalen et al. (1981)
508	S._hirtum	Solanum	hirtum	Vahl	Leptostemonum	Lasiocarpa	nongeophyte	Whalen et al. (1981)
534	S._hyporhodium	Solanum	hyporhodium	A.Braun & C.D.BouchŽ	Leptostemonum	Lasiocarpa	nongeophyte	Whalen et al. (1981)
615	S._lasiocarpum	Solanum	lasiocarpum	Dunal	Leptostemonum	Lasiocarpa	nongeophyte	Whalen et al. (1981); Bean (2012b)
845	S._pectinatum	Solanum	pectinatum	Dunal	Leptostemonum	Lasiocarpa	nongeophyte	Whalen et al. (1981)
912	S._pseudolulo	Solanum	pseudolulo	Heiser	Leptostemonum	Lasiocarpa	nongeophyte	Whalen et al. (1981); Bean (2012b)
937	S._quitoense	Solanum	quitoense	Lam.	Leptostemonum	Lasiocarpa	nongeophyte	Whalen et al. (1981)
952	S._repandum	Solanum	repandum	G.Forst.	Leptostemonum	Lasiocarpa	nongeophyte	Whalen et al. (1981)
1038	S._sessiliflorum	Solanum	sessiliflorum	Dunal	Leptostemonum	Lasiocarpa	nongeophyte	Whalen et al. (1981)
1082	S._stramoniifolium	Solanum	stramoniifolium	Jacq.	Leptostemonum	Lasiocarpa	nongeophyte	Whalen et al. (1981)
1216	S._vestissimum	Solanum	vestissimum	Dunal	Leptostemonum	Lasiocarpa	nongeophyte	Whalen et al. (1981)
90	S._apaporanum	Solanum	apaporanum	R.E.Schult.	Leptostemonum	Micracantha	nongeophyte	SolanaceaeSource (2023) https://solanaceaesource.myspecies.info/taxonomy/term/105645/descriptions
116	S._asperrimum	Solanum	asperrimum	Bitter & Moritz	Leptostemonum	Micracantha	nongeophyte	SolanaceaeSource (2023) https://solanaceaesource.myspecies.info/taxonomy/term/105719/descriptions
424	S._flexicaule	Solanum	flexicaule	Benth.	Leptostemonum	Micracantha	nongeophyte	SolanaceaeSource (2023) https://solanaceaesource.myspecies.info/taxonomy/term/106984/descriptions
577	S._jamaicense	Solanum	jamaicense	Mill.	Leptostemonum	Micracantha	nongeophyte	Aubriot & Knapp (2022)
588	S._jussiaei	Solanum	jussiaei	Dunal	Leptostemonum	Micracantha	nongeophyte	Flora do Brasil (2023) Solanaceae in Flora e Funga do Brasil. Jardim Botânico do Rio de Janeiro. Available at: <https://floradobrasil.jbrj.gov.br/FB14794>. Accessed on: 08 Mar. 2023
610	S._lanceifolium	Solanum	lanceifolium	Jacq.	Leptostemonum	Micracantha	nongeophyte	Flora do Brasil (2023) Solanaceae in Flora e Funga do Brasil. Jardim Botânico do Rio de Janeiro. Available at: <https://floradobrasil.jbrj.gov.br/FB598584>. Accessed on: 08 Mar. 2023
638	S._leucopogon	Solanum	leucopogon	Huber	Leptostemonum	Micracantha	nongeophyte	Flora do Brasil (2023) Solanaceae in Flora e Funga do Brasil. Jardim Botânico do Rio de Janeiro. Available at: <https://floradobrasil.jbrj.gov.br/FB24895>. Accessed on: 08 Mar. 2023
729	S._monachophyllum	Solanum	monachophyllum	Dunal	Leptostemonum	Micracantha	nongeophyte	Flora do Brasil (2023) Solanaceae in Flora e Funga do Brasil. Jardim Botânico do Rio de Janeiro. Available at: <https://floradobrasil.jbrj.gov.br/FB88099>. Accessed on: 08 Mar. 2023
779	S._nuricum	Solanum	nuricum	M.Nee	Leptostemonum	Micracantha	nongeophyte	Nee (1994)
846	S._pedemontanum	Solanum	pedemontanum	M.Nee	Leptostemonum	Micracantha	nongeophyte	Nee et al. (2006)
1109	S._tampicense	Solanum	tampicense	Dunal	Leptostemonum	Micracantha	nongeophyte	SolanaceaeSource (2023) https://solanaceaesource.myspecies.info/taxonomy/term/109885/descriptions
1226	S._volubile	Solanum	volubile	Sw.	Leptostemonum	Micracantha	nongeophyte	SolanaceaeSource (2023) https://solanaceaesource.myspecies.info/taxonomy/term/110427/descriptions
98	S._arachnidanthum	Solanum	arachnidanthum	Rusby	Leptostemonum	Micracantha	nongeophyte	SolanaceaeSource (2023) https://solanaceaesource.myspecies.info/taxonomy/term/105668/descriptions
126	S._aturense	Solanum	aturense	Dunal	Leptostemonum	Micracantha	nongeophyte	Flora do Brasil (2023) Solanaceae in Flora e Funga do Brasil. Jardim Botânico do Rio de Janeiro. Available at: <https://floradobrasil.jbrj.gov.br/FB88080>. Accessed on: 08 Mar. 2023
188	S._campechiense	Solanum	campechiense	L.	Leptostemonum	S.campechiense	nongeophyte	Bohs (2015)
401	S._euacanthum	Solanum	euacanthum	Phil.	Leptostemonum	S.euacanthum	nongeophyte	Barboza (2013)
745	S._multispinum	Solanum	multispinum	N.E.Br.	Leptostemonum	S.multispinum	rhizomatous	Stern et al. (2011)
894	S._polygamum	Solanum	polygamum	Vahl	Leptostemonum	S.polygamum	nongeophyte	Vahl (1794); Anderson et al. (2015)
485	S._hasslerianum	Solanum	hasslerianum	Chodat	Leptostemonum	Sisymbriifolium	nongeophyte	Barboza (2013)
1051	S._sisymbriifolium	Solanum	sisymbriifolium	Lam.	Leptostemonum	Sisymbriifolium	nongeophyte	Bean (2012b); Aubriot & Knapp (2022)
166	S._buddleifolium	Solanum	buddleifolium	Sendtn.	Leptostemonum	Thomasiifolium	nongeophyte	Flora do Brasil (2023) Solanaceae in Flora e Funga do Brasil. Jardim Botânico do Rio de Janeiro.Available at: <https://floradobrasil.jbrj.gov.br/FB21164>. Accessed on: 08 Mar. 2023
339	S._depauperatum	Solanum	depauperatum	Dunal	Leptostemonum	Thomasiifolium	nongeophyte	Flora do Brasil (2023) Solanaceae in Flora e Funga do Brasil. Jardim Botânico do Rio de Janeiro.Available at: <https://floradobrasil.jbrj.gov.br/FB14761>. Accessed on: 08 Mar. 2023
467	S._graniticola	Solanum	graniticola	V.S.Samp. & Gouvêa	Leptostemonum	Thomasiifolium	nongeophyte	Sampaio et al. (2019)
837	S._paraibanum	Solanum	paraibanum	Agra	Leptostemonum	Thomasiifolium	nongeophyte	Flora do Brasil (2023) Solanaceae in Flora e Funga do Brasil. Jardim Botânico do Rio de Janeiro. Available at: <https://floradobrasil.jbrj.gov.br/FB14822>. Accessed on: 08 Mar. 2023
1011	S._schizandrum	Solanum	schizandrum	Sendtn.	Leptostemonum	Thomasiifolium	nongeophyte	Flora do Brasil (2023) Solanaceae in Flora e Funga do Brasil. Jardim Botânico do Rio de Janeiro. Available at: <https://floradobrasil.jbrj.gov.br/FB14853>. Accessed on: 08 Mar. 2023
1015	S._schuechii	Solanum	schuechii	Sendtn.	Leptostemonum	Thomasiifolium	nongeophyte	Flora do Brasil (2023) Solanaceae in Flora e Funga do Brasil. Jardim Botânico do Rio de Janeiro. Available at: <https://floradobrasil.jbrj.gov.br/FB121480>. Accessed on: 08 Mar. 2023
1130	S._thomasiifolium	Solanum	thomasiifolium	Sendtn.	Leptostemonum	Thomasiifolium	nongeophyte	Flora do Brasil (2023) Solanaceae in Flora e Funga do Brasil. Jardim Botânico do Rio de Janeiro. Available at: <https://floradobrasil.jbrj.gov.br/FB14876>. Accessed on: 08 Mar. 2023
758	S._nematopus	Solanum	nematopus	Sendtn.	Leptostemonum	Thomasiifolium	nongeophyte	Flora do Brasil (2023) Solanaceae in Flora e Funga do Brasil. Jardim Botânico do Rio de Janeiro. Available at: <https://floradobrasil.jbrj.gov.br/FB102198>. Accessed on: 08 Mar. 2023
984	S._rupincola	Solanum	rupincola	Sendtn.	Leptostemonum	Thomasiifolium	nongeophyte	Flora do Brasil (2023) Solanaceae in Flora e Funga do Brasil. Jardim Botânico do Rio de Janeiro. Available at: <https://floradobrasil.jbrj.gov.br/FB14848>. Accessed on: 08 Mar. 2023
28	S._actaeibotrys	Solanum	actaeibotrys	Rusby	Leptostemonum	Torva	nongeophyte	Types available at https://plants.jstor.org/
33	S._acutilobum	Solanum	acutilobum	Dunal	Leptostemonum	Torva	nongeophyte	Flora do Brasil (2023) Solanaceae in Flora e Funga do Brasil. Jardim Botânico do Rio de Janeiro. Available at: <https://floradobrasil.jbrj.gov.br/FB101617>. Accessed on: 08 Mar. 2023
39	S._adspersum	Solanum	adspersum	Witasek	Leptostemonum	Torva	nongeophyte	Flora do Brasil (2023) Solanaceae in Flora e Funga do Brasil. Jardim Botânico do Rio de Janeiro. Available at: <https://floradobrasil.jbrj.gov.br/FB14720>. Accessed on: 08 Mar. 2023
51	S._albidum	Solanum	albidum	Dunal	Leptostemonum	Torva	nongeophyte	Barboza (2013)
115	S._asperolanatum	Solanum	asperolanatum	Ruiz & Pav.	Leptostemonum	Torva	nongeophyte	Flora do Brasil (2023) Solanaceae in Flora e Funga do Brasil. Jardim Botânico do Rio de Janeiro. Available at: <https://floradobrasil.jbrj.gov.br/FB594680>. Accessed on: 08 Mar. 2023
120	S._asteropilodes	Solanum	asteropilodes	Bitter	Leptostemonum	Torva	nongeophyte	SolanaceaeSource (2023) https://solanaceaesource.myspecies.info/taxonomy/term/105732/descriptions
152	S._bistellatum	Solanum	bistellatum	L.B.Sm. & Downs	Leptostemonum	Torva	nongeophyte	Flora do Brasil (2023) Solanaceae in Flora e Funga do Brasil. Jardim Botânico do Rio de Janeiro. Available at: <https://floradobrasil.jbrj.gov.br/FB14736>. Accessed on: 08 Mar. 2023
155	S._bolivianum	Solanum	bolivianum	Britton ex Rusby	Leptostemonum	Torva	nongeophyte	SolanaceaeSource (2023) https://solanaceaesource.myspecies.info/taxonomy/term/105927/descriptions
158	S._bonariense	Solanum	bonariense	L.	Leptostemonum	Torva	nongeophyte	Barboza (2013)
206	S._caricaefolium	Solanum	caricaefolium	Rusby	Leptostemonum	Torva	nongeophyte	Flora do Brasil (2023) Solanaceae in Flora e Funga do Brasil. Jardim Botânico do Rio de Janeiro. Available at: <https://floradobrasil.jbrj.gov.br/FB24884>. Accessed on: 08 Mar. 2023
241	S._chrysotrichum	Solanum	chrysotrichum	Schltdl.	Leptostemonum	Torva	nongeophyte	Aubriot & Knapp (2022)
261	S._comarapanum	Solanum	comarapanum	M.Nee	Leptostemonum	Torva	nongeophyte	Nee et al. (2006)
275	S._consimile	Solanum	consimile	C.V.Morton	Leptostemonum	Torva	nongeophyte	Barboza (2013)
298	S._crinitipes	Solanum	crinitipes	Dunal	Leptostemonum	Torva	nongeophyte	SolanaceaeSource (2023) https://solanaceaesource.myspecies.info/taxonomy/term/106444/descriptions
302	S._crotonifolium	Solanum	crotonifolium	Dunal	Leptostemonum	Torva	nongeophyte	SolanaceaeSource (2023) https://solanaceaesource.myspecies.info/taxonomy/term/106454/descriptions
318	S._dammerianum	Solanum	dammerianum	Lauterb. & K.Schum.	Leptostemonum	Torva	nongeophyte	Symon (1985)
362	S._dolichosepalum	Solanum	dolichosepalum	Bitter	Leptostemonum	Torva	nongeophyte	SolanaceaeSource (2023) https://solanaceaesource.myspecies.info/taxonomy/term/106717/descriptions
364	S._donianum	Solanum	donianum	Walp.	Leptostemonum	Torva	nongeophyte	Flora do Brasil (2023) Solanaceae in Flora e Funga do Brasil. Jardim Botânico do Rio de Janeiro. Available at: <https://floradobrasil.jbrj.gov.br/FB138637>. Accessed on: 08 Mar. 2023
416	S._ferrugineum	Solanum	ferrugineum	Jacq.	Leptostemonum	Torva	nongeophyte	Bohs (2015)
428	S._fosbergianum	Solanum	fosbergianum	D'Arcy	Leptostemonum	Torva	nongeophyte	Types available at https://plants.jstor.org/
455	S._glutinosum	Solanum	glutinosum	Dunal	Leptostemonum	Torva	nongeophyte	Types available at https://plants.jstor.org/
475	S._guaraniticum	Solanum	guaraniticum	A.St.-Hil.	Leptostemonum	Torva	nongeophyte	Flora do Brasil (2023) Solanaceae in Flora e Funga do Brasil. Jardim Botânico do Rio de Janeiro. Available at: <https://floradobrasil.jbrj.gov.br/FB14777>. Accessed on: 08 Mar. 2023
490	S._hayesii	Solanum	hayesii	Fernald	Leptostemonum	Torva	nongeophyte	SolanaceaeSource (2023) https://solanaceaesource.myspecies.info/taxonomy/term/107269/descriptions
509	S._hispidum	Solanum	hispidum	Pers.	Leptostemonum	Torva	nongeophyte	Types available at https://plants.jstor.org/
569	S._iodotrichum	Solanum	iodotrichum	Van Heurck & MŸll.Arg.	Leptostemonum	Torva	nongeophyte	SolanaceaeSource (2023) https://solanaceaesource.myspecies.info/taxonomy/term/107578/descriptions
586	S._junctum	Solanum	junctum	S.Stern & M.Nee	Leptostemonum	Torva	nongeophyte	Stern (2014)
611	S._lanceolatum	Solanum	lanceolatum	Cav.	Leptostemonum	Torva	nongeophyte	Flora do Brasil (2023) Solanaceae in Flora e Funga do Brasil. Jardim Botânico do Rio de Janeiro. Available at: <https://floradobrasil.jbrj.gov.br/FB594975>. Accessed on: 08 Mar. 2023
716	S._metrobotryon	Solanum	metrobotryon	Dunal	Leptostemonum	Torva	nongeophyte	Flora do Brasil (2023) Solanaceae in Flora e Funga do Brasil. Jardim Botânico do Rio de Janeiro. Available at: <https://floradobrasil.jbrj.gov.br/FB116340>. Accessed on: 08 Mar. 2023
807	S._orthacanthum	Solanum	orthacanthum	O.E.Schulz	Leptostemonum	Torva	nongeophyte	SolanaceaeSource (2023) https://solanaceaesource.myspecies.info/taxonomy/term/108718/descriptions
811	S._ovalifolium	Solanum	ovalifolium	Dunal	Leptostemonum	Torva	nongeophyte	Flora do Brasil (2023) Solanaceae in Flora e Funga do Brasil. Jardim Botânico do Rio de Janeiro. Available at: <https://floradobrasil.jbrj.gov.br/FB128087>. Accessed on: 08 Mar. 2023
833	S._paniculatum	Solanum	paniculatum	L.	Leptostemonum	Torva	nongeophyte	Barboza (2013)
847	S._pedersenii	Solanum	pedersenii	Cabrera	Leptostemonum	Torva	nongeophyte	Barboza (2013)
849	S._peikuoense	Solanum	peikouense	S.S.Ying ex X.Aubriot & S.Knapp	Leptostemonum	Torva	nongeophyte	Aubriot & Knapp (2022)
888	S._pluviale	Solanum	pluviale	Standl.	Leptostemonum	Torva	nongeophyte	SolanaceaeSource (2023) https://solanaceaesource.myspecies.info/taxonomy/term/109008/descriptions
889	S._poinsettiifolium	Solanum	poinsettiifolium	Rusby	Leptostemonum	Torva	nongeophyte	Flora do Brasil (2023) Solanaceae in Flora e Funga do Brasil. Jardim Botânico do Rio de Janeiro. Available at: <https://floradobrasil.jbrj.gov.br/FB620248>. Accessed on: 08 Mar. 2023
890	S._poka	Solanum	poka	Dunal	Leptostemonum	Torva	nongeophyte	Aubriot & Knapp (2022)
908	S._pseudoauriculatum	Solanum	pseudoauriculatum	Chodat & Hassl.	Leptostemonum	Torva	nongeophyte	Flora do Brasil (2023) Solanaceae in Flora e Funga do Brasil. Jardim Botânico do Rio de Janeiro. Available at: <https://floradobrasil.jbrj.gov.br/FB102207>. Accessed on: 08 Mar. 2023
915	S._pseudosaponaceum	Solanum	pseudosaponaceum	Blume	Leptostemonum	Torva	nongeophyte	Aubriot & Knapp (2022)
977	S._rubicaule	Solanum	rubicaule	S.Stern	Leptostemonum	Torva	nongeophyte	SolanaceaeSource (2023) https://solanaceaesource.myspecies.info/taxonomy/term/111334/descriptions
979	S._rudepannum	Solanum	rudepannum	Dunal	Leptostemonum	Torva	nongeophyte	Bohs (2015)
1000	S._saponaceum	Solanum	saponaceum	Dunal	Leptostemonum	Torva	nongeophyte	Flora do Brasil (2023) Solanaceae in Flora e Funga do Brasil. Jardim Botânico do Rio de Janeiro. Available at: <https://floradobrasil.jbrj.gov.br/FB24913>. Accessed on: 08 Mar. 2023
1003	S._saturatum	Solanum	saturatum	M.Nee	Leptostemonum	Torva	nongeophyte	Nee et al. (2006)
1021	S._scuticum	Solanum	scuticum	M.Nee	Leptostemonum	Torva	nongeophyte	Nee et al. (2006)
1068	S._stellatiglandulosum	Solanum	stellatiglandulosum	Bitter	Leptostemonum	Torva	nongeophyte	Bitter (1920)
1069	S._stellativelutinum	Solanum	stellativelutinum	Bitter	Leptostemonum	Torva	nongeophyte	Types available at https://plants.jstor.org/
1087	S._subinerme	Solanum	subinerme	Jacq.	Leptostemonum	Torva	nongeophyte	Flora do Brasil (2023) Solanaceae in Flora e Funga do Brasil. Jardim Botânico do Rio de Janeiro. Available at: <https://floradobrasil.jbrj.gov.br/FB21175>. Accessed on: 08 Mar. 2023
1092	S._subumbellatum	Solanum	subumbellatum	Vell.	Leptostemonum	Torva	nongeophyte	Flora do Brasil (2023) Solanaceae in Flora e Funga do Brasil. Jardim Botânico do Rio de Janeiro. Available at: <https://floradobrasil.jbrj.gov.br/FB14871>. Accessed on: 08 Mar. 2023
1134	S._toldense	Solanum	toldense	Mates. & Barboza	Leptostemonum	Torva	nongeophyte	Barboza (2013)
1139	S._torvoideum	Solanum	torvoideum	Merr. & L.M.Perry	Leptostemonum	Torva	nongeophyte	Aubriot & Knapp (2022)
1140	S._torvum	Solanum	torvum	Sw.	Leptostemonum	Torva	nongeophyte	Bean (2012b); Aubriot & Knapp (2022)
1164	S._truncatum	Solanum	truncatum	Standl. & C.V.Morton	Leptostemonum	Torva	nongeophyte	Bohs (2015)
1188	S._ursinum	Solanum	ursinum	Rusby	Leptostemonum	Torva	nongeophyte	Types available at https://plants.jstor.org/
1201	S._variabile	Solanum	variabile	Mart.	Leptostemonum	Torva	nongeophyte	Flora do Brasil (2023) Solanaceae in Flora e Funga do Brasil. Jardim Botânico do Rio de Janeiro. Available at: <https://floradobrasil.jbrj.gov.br/FB14880>. Accessed on: 08 Mar. 2023
1227	S._wackettii	Solanum	wackettii	Witasek	Leptostemonum	Torva	nongeophyte	Flora do Brasil (2023) Solanaceae in Flora e Funga do Brasil. Jardim Botânico do Rio de Janeiro. Available at: <https://floradobrasil.jbrj.gov.br/FB14885>. Accessed on: 08 Mar. 2023
1233	S._whalenii	Solanum	whalenii	M.Nee	Leptostemonum	Torva	nongeophyte	Nee et al. (2006)
728	S._moense	Solanum	moense	Britton & Wilson	Leptostemonum	unplaced	nongeophyte	SolanaceaeSource (2023) https://solanaceaesource.myspecies.info/taxonomy/term/108289/descriptions
821	S._pachyneuroides	Solanum	pachyneuroides	Amshoff	Leptostemonum	unplaced	nongeophyte	SolanaceaeSource (2023) https://solanaceaesource.myspecies.info/taxonomy/term/108755/descriptions
822	S._pachyneurum	Solanum	pachyneurum	O.E.Schulz	Leptostemonum	unplaced	nongeophyte	SolanaceaeSource (2023) https://solanaceaesource.myspecies.info/taxonomy/term/108756/descriptions
1016	S._schulzianum	Solanum	schulzianum	Urb.	Leptostemonum	unplaced	nongeophyte	SolanaceaeSource (2023) https://solanaceaesource.myspecies.info/taxonomy/term/109501/descriptions
1025	S._selleanum	Solanum	selleanum	Urb. & Ekman	Leptostemonum	unplaced	nongeophyte	SolanaceaeSource (2023) https://solanaceaesource.myspecies.info/taxonomy/term/109523/descriptions
1187	S._urens	Solanum	urens	Dunal	Leptostemonum	unplaced	nongeophyte	SolanaceaeSource (2023) https://solanaceaesource.myspecies.info/taxonomy/term/110253/descriptions
478	S._gundlachii	Solanum	gundlachii	Urb.	Leptostemonum	unplaced	nongeophyte	SolanaceaeSource (2023) https://solanaceaesource.myspecies.info/taxonomy/term/107223/descriptions
138	S._barbeyanum	Solanum	barbeyanum	Huber	Nemorense	Nemorense	nongeophyte	Child (1983)
511	S._hoehnei	Solanum	hoehnei	C.V.Morton	Nemorense	Nemorense	nongeophyte	Child (1983)
761	S._nemorense	Solanum	nemorense	Dunal	Nemorense	Nemorense	nongeophyte	Child (1983)
953	S._reptans	Solanum	reptans	Bunbury	Nemorense	Nemorense	nongeophyte	Child (1983)
96	S._appendiculatum	Solanum	appendiculatum	Dunal	Potato	Anarrhichomenum	nongeophyte	Correll (1962); Tepe et al. (2016)
141	S._baretiae	Solanum	baretiae	Tepe	Potato	Anarrhichomenum	nongeophyte	Tepe et al. (2012, 2016)
163	S._brevifolium	Solanum	brevifolium	Dunal	Potato	Anarrhichomenum	nongeophyte	Correll (1962); Tepe et al. (2016)
222	S._chachapoyasense	Solanum	chachapoyasense	Bitter	Potato	Anarrhichomenum	nongeophyte	Tepe et al. (2016)
235	S._chimborazense	Solanum	chimborazense	Bitter & Sodiro	Potato	Anarrhichomenum	nongeophyte	Correll (1962); Tepe et al. (2016)
264	S._complectens	Solanum	complectens	M.Nee & G.J.Anderson	Potato	Anarrhichomenum	nongeophyte	Nee et al. (2006); Tepe et al. (2016)
570	S._ionidium	Solanum	ionidium	Bitter	Potato	Anarrhichomenum	nongeophyte	Correll (1962); Tepe et al. (2016)
1050	S._siphonobasis	Solanum	siphonobasis	Bitter	Potato	Anarrhichomenum	nongeophyte	Bitter (1913); Tepe et al. (2016)
1055	S._sodiroi	Solanum	sodiroi	Bitter	Potato	Anarrhichomenum	nongeophyte	Correll (1962); Tepe et al. (2016)
1093	S._subvelutinum	Solanum	subvelutinum	Rydb.	Potato	Anarrhichomenum	nongeophyte	Tepe et al. (2016)
142	S._basendopogon	Solanum	basendopogon	Bitter	Potato	Basarthrum	nongeophyte	Tepe et al. (2016)
194	S._canense	Solanum	canense	Rydb.	Potato	Basarthrum	nongeophyte	Correll (1962); Anderson (1977); Anderson & Bernadello (1991); Tepe et al. (2016)
207	S._caripense	Solanum	caripense	Dunal	Potato	Basarthrum	nongeophyte	Correll (1962); Anderson (1975, 1977); Anderson & Bernadello (1991); Tepe et al. (2016)
213	S._catilliflorum	Solanum	catilliflorum	G.J.Anderson, Martine, Prohens & Nuez	Potato	Basarthrum	nongeophyte	Anderson et al. (2006); Tepe et al. (2016)
258	S._cochoae	Solanum	cochoae	G.J.Anderson & Bernardello	Potato	Basarthrum	nongeophyte	Anderson & Bernadello (1991); Tepe et al. (2016)
419	S._filiforme	Solanum	filiforme	Ruiz & Pav.	Potato	Basarthrum	nongeophyte	Tepe et al. (2016)
431	S._fraxinifolium	Solanum	fraxinifolium	Dunal	Potato	Basarthrum	nongeophyte	Correll (1962); Tepe et al. (2016)
493	S._heiseri	Solanum	heiseri	G.J.Anderson	Potato	Basarthrum	nongeophyte	Anderson (1975); Tepe et al. (2016)
693	S._mariae	Solanum	mariae	SŠrkinen & S.Knapp	Potato	Basarthrum	nongeophyte	Särkinen et al. (2015)
747	S._muricatum	Solanum	muricatum	Aiton	Potato	Basarthrum	nongeophyte	Correll (1962); Anderson & Bernadello (1991); Tepe et al. (2016)
856	S._perlongistylum	Solanum	perlongistylum	G.J.Anderson, Martine, Prohens & Nuez	Potato	Basarthrum	nongeophyte	Anderson et al. (2006)
997	S._sanctaemarthae	Solanum	sanctaemarthae	Bitter	Potato	Basarthrum	nongeophyte	Correll (1962); Anderson (1977); Anderson & Bernadello (1991); Tepe et al. (2016)
1034	S._sericeum	Solanum	sericeum	Ruiz & Pav.	Potato	Basarthrum	nongeophyte	Tepe et al. (2016)
1053	S._skutchii	Solanum	skutchii	Correll	Potato	Basarthrum	nongeophyte	Tepe et al. (2016)
1086	S._suaveolens	Solanum	suaveolens	Kunth & C.D.BouchŽ	Potato	Basarthrum	nongeophyte	Correll (1962); Anderson (1977); Anderson & Bernadello (1991); Tepe et al. (2016)
1104	S._tabanoense	Solanum	tabanoense	Correll	Potato	Basarthrum	nongeophyte	Correll (1962); Anderson (1977); Anderson & Bernadello (1991); Tepe et al. (2016)
1105	S._tacanense	Solanum	tacanense	Lundell	Potato	Basarthrum	nongeophyte	Tepe et al. (2016)
1106	S._taeniotrichum	Solanum	taeniotrichum	Correll	Potato	Basarthrum	nongeophyte	Correll (1962); Anderson & Bernadello (1991); Tepe et al. (2016)
1120	S._tergosericeum	Solanum	tergosericeum	Ochoa	Potato	Basarthrum	nongeophyte	Tepe et al. (2016)
1142	S._trachycarpum	Solanum	trachycarpum	Bitter & Sodiro	Potato	Basarthrum	nongeophyte	Anderson (1975)
400	S._etuberosum	Solanum	etuberosum	Lindl.	Potato	Etuberosum	rhizomatous	Spooner et al. (2016)
414	S._fernandezianum	Solanum	fernandezianum	Phil.	Potato	Etuberosum	rhizomatous	Spooner et al. (2016)
830	S._palustre	Solanum	palustre	Schltdl.	Potato	Etuberosum	rhizomatous	Spooner et al. (2016)
295	S._crassinervium	Solanum	crassinervium	Tepe	Potato	Herpystichum	nongeophyte	Tepe & Bohs (2011)
316	S._dalibardiforme	Solanum	dalibardiforme	Bitter	Potato	Herpystichum	nongeophyte	Tepe & Bohs (2011)
361	S._dolichorhachis	Solanum	dolichorhachis	Bitter	Potato	Herpystichum	nongeophyte	Tepe & Bohs (2011)
402	S._evolvulifolium	Solanum	evolvulifolium	Greenm.	Potato	Herpystichum	nongeophyte	Tepe & Bohs (2011)
647	S._limoncochaense	Solanum	limoncochaense	Tepe	Potato	Herpystichum	nongeophyte	Tepe & Bohs (2011)
658	S._loxophyllum	Solanum	loxophyllum	Bitter	Potato	Herpystichum	nongeophyte	Tepe & Bohs (2011)
823	S._pacificum	Solanum	pacificum	Tepe	Potato	Herpystichum	nongeophyte	Tepe & Bohs (2011)
853	S._pentaphyllum	Solanum	pentaphyllum	Bitter	Potato	Herpystichum	nongeophyte	Tepe & Bohs (2011)
863	S._phaseoloides	Solanum	phaseoloides	Pol.	Potato	Herpystichum	nongeophyte	Tepe & Bohs (2011)
1152	S._trifolium	Solanum	trifolium	Dunal	Potato	Herpystichum	nongeophyte	Tepe & Bohs (2011)
816	S._oxycoccoides	Solanum	oxycoccoides	Bitter	Potato	Oxycoccoides	nongeophyte	Tepe et al. (2016)
6	S._×aemulans	Solanum	?aemulans	Bitter & Wittm.	Potato	Petota	USOs	Spooner et al. (2004, 2016); Spooner et al. (2019)
1	S._×blanco-galdosii	Solanum	?blanco-galdosii	Ochoa	Potato	Petota	USOs	Spooner et al. (2004, 2016); Spooner et al. (2019)
3	S._×brucheri	Solanum	?brucheri	Correll	Potato	Petota	USOs	Spooner et al. (2004, 2016); Spooner et al. (2019)
12	S._×doddsii	Solanum	doddsii	Correll	Potato	Petota	USOs	Spooner et al. (2004, 2016); Spooner et al. (2019)
2	S._×edinense	Solanum	?edinense	Berthault	Potato	Petota	USOs	Spooner et al. (2004, 2016); Spooner et al. (2019)
5	S._×michoacanum	Solanum	?michoacanum	(Bitter) Rydb.	Potato	Petota	USOs	Spooner et al. (2004, 2016); Spooner et al. (2019)
4	S._×neoweberbaueri	Solanum	?neoweberbaueri	Wittm.	Potato	Petota	USOs	Spooner et al. (2004, 2016); Spooner et al. (2019)
9	S._×rechei	Solanum	?rechei	Hawkes & Hjert.	Potato	Petota	USOs	Spooner et al. (2004, 2016); Spooner et al. (2019)
10	S._×sambucinum	Solanum	?sambucinum	Rydb.	Potato	Petota	USOs	Spooner et al. (2004, 2016); Spooner et al. (2019)
1249	S._×vallis-mexici	Solanum	?vallis-mexici	Juz.	Potato	Petota	USOs	Spooner et al. (2004, 2016); Spooner et al. (2019)
19	S._acaule	Solanum	acaule	Bitter	Potato	Petota	USOs	Spooner et al. (2004, 2016); Spooner et al. (2019)
25	S._acroglossum	Solanum	acroglossum	Juz.	Potato	Petota	USOs	Spooner et al. (2004, 2016); Spooner et al. (2019)
27	S._acroscopicum	Solanum	acroscopicum	Ochoa	Potato	Petota	USOs	Spooner et al. (2004, 2016); Spooner et al. (2019)
46	S._agrimoniifolium	Solanum	agrimoniifolium	Rydb.	Potato	Petota	USOs	Spooner et al. (2004, 2016); Spooner et al. (2019)
47	S._ajanhuiri	Solanum	ajanhuiri	Juz. & Bukasov	Potato	Petota	USOs	Spooner et al. (2004, 2016); Spooner et al. (2019)
50	S._albicans	Solanum	albicans	(Ochoa) Ochoa	Potato	Petota	USOs	Spooner et al. (2004, 2016); Spooner et al. (2019)
52	S._albornozii	Solanum	albornozii	Correll	Potato	Petota	USOs	Spooner et al. (2004, 2016); Spooner et al. (2019)
63	S._amayanum	Solanum	amayanum	Ochoa	Potato	Petota	USOs	Spooner et al. (2004, 2016); Spooner et al. (2019)
73	S._anamatophilum	Solanum	anamatophilum	Ochoa	Potato	Petota	USOs	Spooner et al. (2004, 2016); Spooner et al. (2019)
75	S._ancophilum	Solanum	ancophilum	(Correll) Ochoa	Potato	Petota	USOs	Spooner et al. (2004, 2016); Spooner et al. (2019)
76	S._andreanum	Solanum	andreanum	Baker	Potato	Petota	USOs	Spooner et al. (2004, 2016); Spooner et al. (2019)
127	S._augustii	Solanum	augustii	Ochoa	Potato	Petota	USOs	Spooner et al. (2004, 2016); Spooner et al. (2019)
134	S._ayacuchense	Solanum	ayacuchense	Ochoa	Potato	Petota	USOs	Spooner et al. (2004, 2016); Spooner et al. (2019)
147	S._berthaultii	Solanum	berthaultii	Hawkes	Potato	Petota	USOs	Spooner et al. (2004, 2016); Spooner et al. (2019)
156	S._boliviense	Solanum	boliviense	Dunal	Potato	Petota	USOs	Spooner et al. (2004, 2016); Spooner et al. (2019)
157	S._bombycinum	Solanum	bombycinum	Ochoa	Potato	Petota	USOs	Spooner et al. (2004, 2016); Spooner et al. (2019)
162	S._brevicaule	Solanum	brevicaule	Bitter	Potato	Petota	USOs	Spooner et al. (2004, 2016); Spooner et al. (2019)
167	S._buesii	Solanum	buesii	Vargas	Potato	Petota	USOs	Spooner et al. (2004, 2016); Spooner et al. (2019)
168	S._bulbo. x cardio.	Solanum	bulbo. x cardio.		Potato	Petota	USOs	Spooner et al. (2004, 2016); Spooner et al. (2019)
169	S._bulbocastanum	Solanum	bulbocastanum	Dunal	Potato	Petota	USOs	Spooner et al. (2004, 2016); Spooner et al. (2019)
173	S._burkartii	Solanum	burkartii	Ochoa	Potato	Petota	USOs	Spooner et al. (2004, 2016); Spooner et al. (2019)
179	S._cajamarquense	Solanum	cajamarquense	Ochoa	Potato	Petota	USOs	Spooner et al. (2004, 2016); Spooner et al. (2019)
193	S._candolleanum	Solanum	candolleanum	Berthault	Potato	Petota	USOs	Spooner et al. (2004, 2016); Spooner et al. (2019)
196	S._cantense	Solanum	cantense	Ochoa	Potato	Petota	USOs	Spooner et al. (2004, 2016); Spooner et al. (2019)
204	S._cardiophyllum	Solanum	cardiophyllum	Lindl.	Potato	Petota	USOs	Spooner et al. (2004, 2016); Spooner et al. (2019)
223	S._chacoense	Solanum	chacoense	Bitter	Potato	Petota	USOs	Spooner et al. (2004, 2016); Spooner et al. (2019)
234	S._chilliasense	Solanum	chilliasense	Ochoa	Potato	Petota	USOs	Spooner et al. (2004, 2016); Spooner et al. (2019)
237	S._chiquidenum	Solanum	chiquidenum	Ochoa	Potato	Petota	USOs	Spooner et al. (2004, 2016); Spooner et al. (2019)
240	S._chomatophilum	Solanum	chomatophilum	Bitter	Potato	Petota	USOs	Spooner et al. (2004, 2016); Spooner et al. (2019)
249	S._clarum	Solanum	clarum	Correll	Potato	Petota	USOs	Spooner et al. (2004, 2016); Spooner et al. (2019)
260	S._colombianum	Solanum	colombianum	Dunal	Potato	Petota	USOs	Spooner et al. (2004, 2016); Spooner et al. (2019)
263	S._commersonii	Solanum	commersonii	Poir.	Potato	Petota	USOs	Spooner et al. (2004, 2016); Spooner et al. (2019)
276	S._contumazaense	Solanum	contumazaense	Ochoa	Potato	Petota	USOs	Spooner et al. (2004, 2016); Spooner et al. (2019)
307	S._curtilobum	Solanum	curtilobum	Juz. & Bukasov	Potato	Petota	USOs	Spooner et al. (2004, 2016); Spooner et al. (2019)
334	S._demissum	Solanum	demissum	Lindl.	Potato	Petota	USOs	Spooner et al. (2004, 2016); Spooner et al. (2019)
360	S._dolichocremastrum	Solanum	dolichocremastrum	Bitter	Potato	Petota	USOs	Spooner et al. (2004, 2016); Spooner et al. (2019)
378	S._ehrenbergii	Solanum	ehrenbergii	(Bitter) Rydb.	Potato	Petota	USOs	Spooner et al. (2004, 2016); Spooner et al. (2019)
423	S._flahaultii	Solanum	flahaultii	Bitter	Potato	Petota	USOs	Spooner et al. (2004, 2016); Spooner et al. (2019)
443	S._gandarillasii	Solanum	gandarillasii	C‡rdenas	Potato	Petota	USOs	Spooner et al. (2004, 2016); Spooner et al. (2019)
444	S._garcia-barrigae	Solanum	garcia-barrigae	Ochoa	Potato	Petota	USOs	Spooner et al. (2004, 2016); Spooner et al. (2019)
464	S._gracilifrons	Solanum	gracilifrons	Bitter	Potato	Petota	USOs	Spooner et al. (2004, 2016); Spooner et al. (2019)
476	S._guerreroense	Solanum	guerreroense	Correll	Potato	Petota	USOs	Spooner et al. (2004, 2016); Spooner et al. (2019)
488	S._hastiforme	Solanum	hastiforme	Correll	Potato	Petota	USOs	Spooner et al. (2004, 2016); Spooner et al. (2019)
505	S._hintonii	Solanum	hintonii	Correll	Potato	Petota	USOs	Spooner et al. (2004, 2016); Spooner et al. (2019)
510	S._hjertingii	Solanum	hjertingii	Hawkes	Potato	Petota	USOs	Spooner et al. (2004, 2016); Spooner et al. (2019)
516	S._hougasii	Solanum	hougasii	Correll	Potato	Petota	USOs	Spooner et al. (2004, 2016); Spooner et al. (2019)
519	S._huancabambense	Solanum	huancabambense	Ochoa	Potato	Petota	USOs	Spooner et al. (2004, 2016); Spooner et al. (2019)
526	S._humectophilum	Solanum	humectophilum	Ochoa	Potato	Petota	USOs	Spooner et al. (2004, 2016); Spooner et al. (2019)
531	S._hypacrarthrum	Solanum	hypacrarthrum	Bitter	Potato	Petota	USOs	Spooner et al. (2004, 2016); Spooner et al. (2019)
541	S._immite	Solanum	immite	Dunal	Potato	Petota	USOs	Spooner et al. (2004, 2016); Spooner et al. (2019)
548	S._incasicum	Solanum	incasicum	Ochoa	Potato	Petota	USOs	Spooner et al. (2004, 2016); Spooner et al. (2019)
554	S._infundibuliforme	Solanum	infundibuliforme	Phil.	Potato	Petota	USOs	Spooner et al. (2004, 2016); Spooner et al. (2019)
571	S._iopetalum	Solanum	iopetalum	(Bitter) Hawkes	Potato	Petota	USOs	Spooner et al. (2004, 2016); Spooner et al. (2019)
578	S._jamesii	Solanum	jamesii	Torr.	Potato	Petota	USOs	Spooner et al. (2004, 2016); Spooner et al. (2019)
590	S._juzepczukii	Solanum	juzepczukii	Bukasov	Potato	Petota	USOs	Spooner et al. (2004, 2016); Spooner et al. (2019)
600	S._kurtzianum	Solanum	kurtzianum	Bitter & Wittm.	Potato	Petota	USOs	Spooner et al. (2004, 2016); Spooner et al. (2019)
622	S._laxissimum	Solanum	laxissimum	Bitter	Potato	Petota	USOs	Spooner et al. (2004, 2016); Spooner et al. (2019)
634	S._lesteri	Solanum	lesteri	Hawkes & Hjert.	Potato	Petota	USOs	Spooner et al. (2004, 2016); Spooner et al. (2019)
644	S._lignicaule	Solanum	lignicaule	Vargas	Potato	Petota	USOs	Spooner et al. (2004, 2016); Spooner et al. (2019)
645	S._limbaniense	Solanum	limbaniense	Ochoa	Potato	Petota	USOs	Spooner et al. (2004, 2016); Spooner et al. (2019)
654	S._lobbianum	Solanum	lobbianum	Bitter	Potato	Petota	USOs	Spooner et al. (2004, 2016); Spooner et al. (2019)
656	S._longiconicum	Solanum	longiconicum	Bitter	Potato	Petota	USOs	Spooner et al. (2004, 2016); Spooner et al. (2019)
678	S._maglia	Solanum	maglia	Schltdl.	Potato	Petota	USOs	Spooner et al. (2004, 2016); Spooner et al. (2019)
685	S._malmeanum	Solanum	malmeanum	Bitter	Potato	Petota	USOs	Spooner et al. (2004, 2016); Spooner et al. (2019)
701	S._medians	Solanum	medians	Bitter	Potato	Petota	USOs	Spooner et al. (2004, 2016); Spooner et al. (2019)
718	S._microdontum	Solanum	microdontum	Bitter	Potato	Petota	USOs	Spooner et al. (2004, 2016); Spooner et al. (2019)
722	S._minutifoliolum	Solanum	minutifoliolum	Correll	Potato	Petota	USOs	Spooner et al. (2004, 2016); Spooner et al. (2019)
727	S._mochiquense	Solanum	mochiquense	Ochoa	Potato	Petota	USOs	Spooner et al. (2004, 2016); Spooner et al. (2019)
735	S._morelliforme	Solanum	morelliforme	Bitter & MŸnch	Potato	Petota	USOs	Spooner et al. (2004, 2016); Spooner et al. (2019)
744	S._multiinterruptum	Solanum	multiinterruptum	Bitter	Potato	Petota	USOs	Spooner et al. (2004, 2016); Spooner et al. (2019)
763	S._neocardenasii	Solanum	neocardenasii	Hawkes & Hjert.	Potato	Petota	USOs	Spooner et al. (2004, 2016); Spooner et al. (2019)
765	S._neorossii	Solanum	neorossii	Hawkes & Hjert.	Potato	Petota	USOs	Spooner et al. (2004, 2016); Spooner et al. (2019)
776	S._nubicola	Solanum	nubicola	Ochoa	Potato	Petota	USOs	Spooner et al. (2004, 2016); Spooner et al. (2019)
791	S._okadae	Solanum	okadae	Hawkes & Hjert.	Potato	Petota	USOs	Spooner et al. (2004, 2016); Spooner et al. (2019)
796	S._olmosense	Solanum	olmosense	Ochoa	Potato	Petota	USOs	Spooner et al. (2004, 2016); Spooner et al. (2019)
815	S._oxycarpum	Solanum	oxycarpum	Schiede	Potato	Petota	USOs	Spooner et al. (2004, 2016); Spooner et al. (2019)
843	S._paucissectum	Solanum	paucissectum	Ochoa	Potato	Petota	USOs	Spooner et al. (2004, 2016); Spooner et al. (2019)
871	S._pillahuatense	Solanum	pillahuatense	Vargas	Potato	Petota	USOs	Spooner et al. (2004, 2016); Spooner et al. (2019)
875	S._pinnatisectum	Solanum	pinnatisectum	Dunal	Potato	Petota	USOs	Spooner et al. (2004, 2016); Spooner et al. (2019)
879	S._piurae	Solanum	piurae	Bitter	Potato	Petota	USOs	Spooner et al. (2004, 2016); Spooner et al. (2019)
893	S._polyadenium	Solanum	polyadenium	Greenm.	Potato	Petota	USOs	Spooner et al. (2004, 2016); Spooner et al. (2019)
941	S._raphanifolium	Solanum	raphanifolium	C‡rdenas & Hawkes	Potato	Petota	USOs	Spooner et al. (2004, 2016); Spooner et al. (2019)
942	S._raquialatum	Solanum	raquialatum	Ochoa	Potato	Petota	USOs	Spooner et al. (2004, 2016); Spooner et al. (2019)
959	S._rhomboideilanceolatum	Solanum	rhomboideilanceolatum	Ochoa	Potato	Petota	USOs	Spooner et al. (2004, 2016); Spooner et al. (2019)
988	S._salasianum	Solanum	salasianum	Ochoa	Potato	Petota	USOs	Spooner et al. (2004, 2016); Spooner et al. (2019)
1006	S._scabrifolium	Solanum	scabrifolium	Ochoa	Potato	Petota	USOs	Spooner et al. (2004, 2016); Spooner et al. (2019)
1009	S._schenckii	Solanum	schenckii	Bitter	Potato	Petota	USOs	Spooner et al. (2004, 2016); Spooner et al. (2019)
1047	S._simplicissimum	Solanum	simplicissimum	Ochoa	Potato	Petota	USOs	Spooner et al. (2004, 2016); Spooner et al. (2019)
1057	S._sogarandinum	Solanum	sogarandinum	Ochoa	Potato	Petota	USOs	Spooner et al. (2004, 2016); Spooner et al. (2019)
1072	S._stenophyllidium	Solanum	stenophyllidium	Bitter	Potato	Petota	USOs	Spooner et al. (2004, 2016); Spooner et al. (2019)
1079	S._stipuloideum	Solanum	stipuloideum	Rusby	Potato	Petota	USOs	Spooner et al. (2004, 2016); Spooner et al. (2019)
1080	S._stoloniferum	Solanum	stoloniferum	Schltdl.	Potato	Petota	USOs	Spooner et al. (2004, 2016); Spooner et al. (2019)
1112	S._tarnii	Solanum	tarnii	Hawkes & Hjert.	Potato	Petota	USOs	Spooner et al. (2004, 2016); Spooner et al. (2019)
1150	S._trifidum	Solanum	trifidum	Correll	Potato	Petota	USOs	Spooner et al. (2004, 2016); Spooner et al. (2019)
1154	S._trinitense	Solanum	trinitense	Ochoa	Potato	Petota	USOs	Spooner et al. (2004, 2016); Spooner et al. (2019)
1166	S._tuberosum	Solanum	tuberosum	L.	Potato	Petota	USOs	Spooner et al. (2004, 2016); Spooner et al. (2019)
1202	S._velardei	Solanum	velardei	Ochoa	Potato	Petota	USOs	Spooner et al. (2004, 2016); Spooner et al. (2019)
1208	S._venturii	Solanum	venturii	Hawkes & Hjert.	Potato	Petota	USOs	Spooner et al. (2004, 2016); Spooner et al. (2019)
1210	S._vernei	Solanum	vernei	Bitter & Wittm.	Potato	Petota	USOs	Spooner et al. (2004, 2016); Spooner et al. (2019)
1211	S._verrucosum	Solanum	verrucosum	Schltdl.	Potato	Petota	USOs	Spooner et al. (2004, 2016); Spooner et al. (2019)
1220	S._violaceimarmoratum	Solanum	violaceimarmoratum	Bitter	Potato	Petota	USOs	Spooner et al. (2004, 2016); Spooner et al. (2019)
1237	S._wittmackii	Solanum	wittmackii	Bitter	Potato	Petota	USOs	Spooner et al. (2004, 2016); Spooner et al. (2019)
1240	S._woodsonii	Solanum	woodsonii	Correll	Potato	Petota	USOs	Spooner et al. (2004, 2016); Spooner et al. (2019)
74	S._anceps	Solanum	anceps	Ruiz & Pav.	Potato	Pteroidea	nongeophyte	Knapp & Helgason (1997)
79	S._angustialatum	Solanum	angustialatum	Bitter	Potato	Pteroidea	nongeophyte	Knapp & Helgason (1997)
227	S._chamaepolybotryon	Solanum	chamaepolybotryon	Bitter	Potato	Pteroidea	nongeophyte	Knapp & Helgason (1997)
273	S._conicum	Solanum	conicum	Ruiz & Pav.	Potato	Pteroidea	nongeophyte	Knapp & Helgason (1997)
551	S._incurvum	Solanum	incurvum	Ruiz & Pav.	Potato	Pteroidea	nongeophyte	Knapp & Helgason (1997)
725	S._mite	Solanum	mite	Ruiz & Pav.	Potato	Pteroidea	nongeophyte	Knapp & Helgason (1997)
1004	S._savanillense	Solanum	savanillense	Bitter	Potato	Pteroidea	nongeophyte	Knapp & Helgason (1997)
1122	S._ternatum	Solanum	ternatum	Ruiz & Pav.	Potato	Pteroidea	nongeophyte	Knapp & Helgason (1997)
1162	S._trizygum	Solanum	trizygum	Bitter	Potato	Pteroidea	nongeophyte	Knapp & Helgason (1997)
1175	S._uleanum	Solanum	uleanum	Bitter	Potato	Pteroidea	nongeophyte	Knapp & Helgason (1997)
101	S._arcanum	Solanum	arcanum	Peralta	Potato	Tomato	nongeophyte	Peralta et al. (2008)
228	S._cheesmaniae	Solanum	cheesmaniae	(L.Riley) Fosberg	Potato	Tomato	nongeophyte	Peralta et al. (2008)
232	S._chilense	Solanum	chilense	(Dunal) Reiche	Potato	Tomato	nongeophyte	Peralta et al. (2008)
239	S._chmielewskii	Solanum	chmielewskii	(C.M.Rick, Kesicki, Fobes & M.Holle) D.M.Spooner, G.J.Anderson & R.K.Jansen	Potato	Tomato	nongeophyte	Peralta et al. (2008)
287	S._corneliomulleri	Solanum	corneliomulleri	J.F.Macbr.	Potato	Tomato	nongeophyte	Peralta et al. (2008)
441	S._galapagense	Solanum	galapagense	S.C.Darwin & Peralta	Potato	Tomato	nongeophyte	Peralta et al. (2008)
481	S._habrochaites	Solanum	habrochaites	S.Knapp & D.M.Spooner	Potato	Tomato	nongeophyte	Peralta et al. (2008)
521	S._huaylasense	Solanum	huaylasense	Peralta	Potato	Tomato	nongeophyte	Peralta et al. (2008)
584	S._juglandifolium	Solanum	juglandifolium	Dunal	Potato	Tomato	nongeophyte	Peralta et al. (2008)
666	S._lycopersicoides	Solanum	lycopersicoides	Dunal	Potato	Tomato	nongeophyte	Peralta et al. (2008)
667	S._lycopersicum	Solanum	lycopersicum	L.	Potato	Tomato	nongeophyte	Peralta et al. (2008)
764	S._neorickii	Solanum	neorickii	D.M.Spooner, G.J.Anderson & R.K.Jansen	Potato	Tomato	nongeophyte	Peralta et al. (2008)
786	S._ochranthum	Solanum	ochranthum	Dunal	Potato	Tomato	nongeophyte	Peralta et al. (2008)
852	S._pennellii	Solanum	pennellii	Correll	Potato	Tomato	nongeophyte	Peralta et al. (2008)
859	S._peruvianum	Solanum	peruvianum	L.	Potato	Tomato	nongeophyte	Peralta et al. (2008)
873	S._pimpinellifolium	Solanum	pimpinellifolium	L.	Potato	Tomato	nongeophyte	Peralta et al. (2008)
1052	S._sitiens	Solanum	sitiens	I.M.Johnst.	Potato	Tomato	nongeophyte	Peralta et al. (2008)
160	S._brachyantherum	Solanum	brachyantherum	Phil.	Regmandra	Regmandra	nongeophyte	Bennett (2008)
278	S._coquimbense	Solanum	coquimbense	J.R.Benn.	Regmandra	Regmandra	nongeophyte	Bennett (2008)
376	S._edmondstonii	Solanum	edmondstonii	Hook.f.	Regmandra	Regmandra	nongeophyte	Bennett (2008)
495	S._herbabona	Solanum	herbabona	Reiche	Regmandra	Regmandra	nongeophyte	Bennett (2008)
552	S._indivisum	Solanum	indivisum	Witasek ex J.R.Benn.	Regmandra	Regmandra	nongeophyte	Bennett (2008)
733	S._montanum	Solanum	montanum	L.	Regmandra	Regmandra	USOs	Bennett (2008)
741	S._multifidum	Solanum	multifidum	Lam.	Regmandra	Regmandra	nongeophyte	Bennett (2008)
835	S._paposanum	Solanum	paposanum	Phil.	Regmandra	Regmandra	nongeophyte	Bennett (2008)
876	S._pinnatum	Solanum	pinnatum	Cav.	Regmandra	Regmandra	nongeophyte	Bennett (2008)
951	S._remyanum	Solanum	remyanum	Phil.	Regmandra	Regmandra	nongeophyte	Bennett (2008)
1155	S._trinominum	Solanum	trinominum	J.R.Benn.	Regmandra	Regmandra	nongeophyte	Bennett (2008)
87	S._anomalostemon	Solanum	anomalostemon	S.Knapp & M.Nee	S.anomalostemon	S.anomalostemon	nongeophyte	Knapp & Nee (2009)
346	S._dimorphandrum	Solanum	dimorphandrum	S.Knapp	Thelopodium	Thelopodium	nongeophyte	Knapp (2000)
732	S._monarchostemon	Solanum	monarchostemon	S.Knapp	Thelopodium	Thelopodium	nongeophyte	Knapp (2000)
1129	S._thelopodium	Solanum	thelopodium	Sendtn.	Thelopodium	Thelopodium	nongeophyte	Knapp (2000)
677	S._maestrense	Solanum	maestrense	Urb.	unplaced	unplaced	nongeophyte	SolanaceaeSource (2023) https://solanaceaesource.myspecies.info/taxonomy/term/108048/descriptions
42	S._africanum	Solanum	africanum	Mill.	VANAns	African non-spiny	nongeophyte	Knapp & Vorontsova (2016)
149	S._betroka	Solanum	betroka	D'Arcy & Rakot.	VANAns	African non-spiny	nongeophyte	Knapp & Vorontsova (2016)
477	S._guineense	Solanum	guineense	L.	VANAns	African non-spiny	nongeophyte	Knapp & Vorontsova (2016)
524	S._humblotii	Solanum	humblotii	Dammer	VANAns	African non-spiny	nongeophyte	Knapp & Vorontsova (2016)
538	S._imamense	Solanum	imamense	Dunal	VANAns	African non-spiny	nongeophyte	Knapp & Vorontsova (2016)
575	S._ivohibe	Solanum	ivohibe	D'Arcy & Rakot.	VANAns	African non-spiny	nongeophyte	Knapp & Vorontsova (2016)
674	S._macrothyrsum	Solanum	macrothyrsum	Dammer	VANAns	African non-spiny	nongeophyte	Knapp & Vorontsova (2016)
676	S._madagascariense	Solanum	madagascariense	Dunal	VANAns	African non-spiny	nongeophyte	Knapp & Vorontsova (2016)
752	S._myrsinoides	Solanum	myrsinoides	D'Arcy & Rakot.	VANAns	African non-spiny	nongeophyte	Knapp & Vorontsova (2016)
983	S._runsoriense	Solanum	runsoriense	C.H.Wright	Vanans	African non-spiny	nongeophyte	Knapp & Vorontsova (2016)
991	S._sambiranense	Solanum	sambiranense	D'Arcy & Rakot.	Vanans	African non-spiny	nongeophyte	Knapp & Vorontsova (2016)
1121	S._terminale	Solanum	terminale	Forssk.	VANAns	African non-spiny	nongeophyte	Knapp & Vorontsova (2016)
1147	S._trichopetiolatum	Solanum	trichopetiolatum	D'Arcy & Rakot.	VANAns	African non-spiny	nongeophyte	Knapp & Vorontsova (2016)
1165	S._truncicola	Solanum	truncicola	Bitter	VANAns	African non-spiny	nongeophyte	Knapp & Vorontsova (2016)
132	S._aviculare	Solanum	aviculare	G.Forst.	VANAns	Archaesolanum	nongeophyte	Symon (1994); Bean (2012b)
201	S._capsiciforme	Solanum	capsiciforme	(Domin) G.T.S.Baylis	VANAns	Archaesolanum	nongeophyte	Symon (1994)
604	S._laciniatum	Solanum	laciniatum	Aiton	VANAns	Archaesolanum	nongeophyte	Symon (1994)
649	S._linearifolium	Solanum	linearifolium	Geras. ex Symon	VANAns	Archaesolanum	nongeophyte	Symon (1994)
746	S._multivenosum	Solanum	multivenosum	Symon	VANAns	Archaesolanum	nongeophyte	Symon (1994)
1046	S._simile	Solanum	simile	F.Muell.	VANAns	Archaesolanum	nongeophyte	Symon (1994)
1103	S._symonii	Solanum	symonii	H.Eichler	VANAns	Archaesolanum	nongeophyte	Symon (1994)
1214	S._vescum	Solanum	vescum	F.Muell.	VANAns	Archaesolanum	nongeophyte	Symon (1994)
496	S._herculeum	Solanum	herculeum	Bohs	VANAns	Normania	nongeophyte	Francisco-Ortega et al. (1993); Bohs & Olmstead (2001)
755	S._nava	Solanum	nava	Webb & Berthel.	VANAns	Normania	nongeophyte	Francisco-Ortega et al. (1993); Bohs & Olmstead (2001)
1159	S._trisectum	Solanum	trisectum	Dunal	VANAns	Normania	nongeophyte	Francisco-Ortega et al. (1993); Bohs & Olmstead (2001)
59	S._alphonsei	Solanum	alphonsei	Dunal	VANAns	Valdiviense	nongeophyte	Knapp (2013)
1196	S._valdiviense	Solanum	valdiviense	Dunal	VANAns	Valdiviense	nongeophyte	Knapp (2013)
57	S._allophyllum	Solanum	allophyllum	(Miers) Standl.	Wendlandii-Allophyllum	Allophyllum	nongeophyte	Bohs (1990)
247	S._clandestinum	Solanum	clandestinum	Bohs	Wendlandii-Allophyllum	Allophyllum	nongeophyte	Nee et al. (2006)
689	S._mapiriense	Solanum	mapiriense	Bitter	Wendlandii-Allophyllum	Allophyllum	nongeophyte	Bohs (1990)
734	S._morellifolium	Solanum	morellifolium	Bohs	Wendlandii-Allophyllum	Allophyllum	nongeophyte	Bohs (1990)
61	S._alternatopinnatum	Solanum	alternatopinnatum	Steud.	Wendlandii-Allophyllum	Wendlandii	nongeophyte	Clark et al. (2016)
151	S._bicorne	Solanum	bicorne	Dunal	Wendlandii-Allophyllum	Wendlandii	nongeophyte	Roe (1967); Clark et al. (2016)
256	S._cobanense	Solanum	cobanense	J.L.Gentry	Wendlandii-Allophyllum	Wendlandii	nongeophyte	Clark et al. (2016)
377	S._edmundoi	Solanum	edmundoi	Cuevas & N.M.Nœ–ez	Wendlandii-Allophyllum	Wendlandii	nongeophyte	Cuevas-Guzman & Nunez-Lopez (2014)
453	S._glaucescens	Solanum	glaucescens	Zucc.	Wendlandii-Allophyllum	Wendlandii	nongeophyte	Clark et al. (2016)
820	S._pachyandrum	Solanum	pachyandrum	Bitter	Wendlandii-Allophyllum	Wendlandii	nongeophyte	Clark et al. (2016)
948	S._refractum	Solanum	refractum	Hook. & Arn.	Wendlandii-Allophyllum	Wendlandii	nongeophyte	Clark et al. (2016)
1161	S._triunfense	Solanum	triunfense	S.Knapp	Wendlandii-Allophyllum	Wendlandii	nongeophyte	Clark et al. (2016)
1232	S._wendlandii	Solanum	wendlandii	Hook.f.	Wendlandii-Allophyllum	Wendlandii	nongeophyte	Clark et al. (2016)
217	S._celebense	Solanum	celebense				nongeophyte

## Sheet: full_references
Author-year	Full references
Agra & Stehmann (2016)	Agra, M. F., and Stehmann, J. R. (2016). A new species of Solanum subg. Leptostemonum (Solanaceae) from the southern Espinhaço Range, Minas Gerais, Brazil. Phytotaxa 288, 258–264.
Agra (2004)	Agra, M. F. (2004). “Sinopse taxonômica de Solanum sect. Erythrotrichum (Solanaceae),” in Memorias Octavo Congresso Latinoamericano e Segundo Colombiano de Botánica, eds. J. O. Rangel-Ch., C. J. Aguirre, M. G. Andrade-C., and D. G. Cañas (Bogotá: Universidad Nacional), 192–211.
Anderson & Bernadello (1991)	Anderson, G. J., and Bernardello, L. M. (1991). The Relationships of Solanum cochoae (Solanaceae), a New Species from Peru. Novon 1, 127–133
Anderson (1975)	Anderson, G. J. (1975). The variation and evolution of selected species of Solanum section basarthrum. Brittonia 27, 209.
Anderson (1977)	Anderson, G. J. (1977). The variation and evolution of selected species of Solanum section basarthrum (Solanaceae). II. Brittonia 29, 116–128.
Anderson et al. (2006)	Anderson, G. J., Martine, C. T., Prohens, J., and Nuez, F. (2006). Solanum perlongistylum and S. catilliflorum, new endemic Peruvian species of Solanum, Section Basarthrum, are close relatives of the domesticated Pepino, S. muricatum. Novon 16, 161–167.
Anderson et al. 2015	Anderson, G. J., Anderson, M. K. J., and Patel, N. (2015). The ecology, evolution, and biogeography of dioecy in the genus Solanum: with paradigms from the strong dioecy in Solanum polygamum, to the unsuspected and cryptic dioecy in Solanum conocarpum. Am. J. Bot. 102, 471–486.
Aubriot & Knapp (2022)	Aubriot, X., and Knapp, S. (2022). A revision of the “spiny solanums” of Tropical Asia (Solanum, the Leptostemonum Clade, Solanaceae). PhytoKeys 198, 1–270.
Barboza (2013)	Barboza, G.E. (2013). Solanum. Pp. 156--290 in: Anton, A.M. & Zuloaga, F.O. (eds.), Flora Argentina Vol. 13 Solanaceae. Buenos Aires & Córdoba: IMBIV-UNC & CONICET.
Barrett (2013)	Barrett, R. L. (2013). Solanum zoeae (Solanaceae), a new species of bush tomato from the North Kimberley, Western Australia. Nuytsia. Available at: https://library.dbca.wa.gov.au/static/Journals/080057/080057-23.002.pdf.
Bean (2004)	Bean, A. R. (2004). The taxonomy and ecology of Solanum subg. Leptostemonum (Dunal) Bitter (Solanaceae) in Queensland and far north-eastern New South Wales, Australia. Austrobaileya 6, 639–816
Bean (2011)	Bean, A. R. (2011). New and reinstated species of the Solanum ellipticum R.Br. (Solanaceae) species group. Austrobaileya 8, 412–430.
Bean (2012a)	Bean, A. R. (2012a). A taxonomic revision of the Solanum echinatum group (Solanaceae). Phytotaxa 57, 33–50.
Bean (2012b) Delta Key	Bean, A.R. (2012b). Solanum species of eastern and northern Australia. https://www.delta-intkey.com/solanum/index.htm, accessed in Sep 2022.
Bean (2014)	Bean, A. R. (2014). Four new Queensland species of Solanum L. allied to S. ellipticum R.Br. (Solanaceae). Austrobaileya 9, 216–228.
Bean (2016a)	Bean, A. R. (2016a). Taxonomic novelties in the Solanum ferocissimum group (Solanaceae: Solanum subg. Leptostemonum) from New Guinea. Austrobaileya 9, 560–599.
Bean (2016b)	Bean, A. R. (2016b). The Solanum petrophilum complex (Solanaceae) revised, with the description of three new species. J. Adel. Bot. Gard. 29, 23–36.
Bennett (2008)	Bennett, J. R. (2008). Revision of Solanum section Regmandra (Solanaceae). Edinb. J. Bot. 65, 69–112.
Bitter (1913)	Bitter, G. (1913) XV. Solana nova vel minus cognita. X. Repert. Spec. Nov. Regni Veg. 12 (4‐8): 49--90.
Bitter (1920)	Bitter, G. (1920) LXIV. Solana nova vel minus cognita. XIX. Repert. Spec. Nov. Regni Veg. 16: 389.
Bohs (1990)	Bohs, L. (1990). The Systematics of Solanum Section Allophyllum (Solanaceae). Ann. Mo. Bot. Gard. 77, 398.
Bohs (1994)	Bohs, L. (1994). Cyphomandra (Solanaceae). Flora Neotropica 63, 1–175.
Bohs (1995)	Bohs, L. (1995). Transfer of Cyphomandra (Solanaceae) and Its Species to Solanum. Taxon 44, 583–587.
Bohs (2001)	Bohs, L. (2001). Revision of Solanum Section Cyphomandropsis (Solanaceae). Syst. Bot. Monogr. 61, 1–85.
Bohs (2011)	Bohs, L. (2011). A New Species and Combination in Central American Solanaceae. Novon 21, 23–27.
Bohs (2015)	Bohs, L. 2015. Solanaceae. Pp. 205--336 in: Hammel, B., Grayum, M.H., Herrera, C. & Zamora, N. (eds.), Manual de Plantas de Costa Rica: Volumen VIII. USA, MO: Missouri Botanical Garden Press.
Bohs & Olmstead (2001)	Bohs, L., and Olmstead, R. G. (2001). A reassessment of Normania and Triguera (Solanaceae). Osterr. Bot. Z. 228, 33–48.
Brennan et al. (2006)	Brennan, K., Martine, C. T., and Symon, D. (2006). ’Solanum sejunctum’(solanaceae), a new functionally dioecious species from Kakadu National Park, Northern Territory, Australia. Beagle: 22: 1–7.
Carvalho (1996)	Carvalho, L.d'A.F. (1996). Espécies de Solanum das seções Cernuum Carv. e Sheph. e Lepidotum (Dun.) Seithe v.Hoff (Solanaceae). Pesquisas, Sér. Botânica 46: 5-83.
Chiarini & Mentz (2012)	Chiarini, F. E., and Mentz, L. A. (2012). A new species of Solanum sect. Acanthophora (Solanaceae) from Argentina and Brazil. PhytoKeys, 1–10.
Child (1983)	Child, A. (1983). Taxonomic Studies in Solanum L. 1. Section Nemorense Child, sectio nova. Feddes Repert. 94, 35–42.
Clark et al. (2016)	Clark, J. L., Nee, M., Bohs, L., and Knapp, S. (2016). A Revision of Solanum section Aculeigerum (the Solanum wendlandii group, Solanaceae). Syst. Bot. 40, 1102–1136.
Correll (1962)	Correll, D.S. 1962. The potato and its wild relatives. Renner: Texas Research Foundation.
Cuevas-Guzman & Nunez-Lopez (2014)	Cuevas-Guzmán, R., and Núñez-López, N. M. (2015). Solanum edmundoi (Solanaceae), una especie nueva de bejuco con aguijones del occidente de México. Rev. Mex. Biodivers. 86, 293–297
D'Arcy et al. (2005)	D’Arcy, W. G., Rojas, C. B. de, and Nee, M. (2005). “Solanaceae,” in Flora of the Venezuelan Guayana, Volume 9 Rutaceae - Zygophyllaceae, eds. J. A. Steyermark, P. E. Berry, K. Yatskievych, and B. K. Holst (Missouri Botanical Garden Press), 194–246.
Davis & Hurter (2012)	Davis, R. W., and Hurter, J. H. (2012). Solanum albostellatum (Solanaceae), a new species from the Pilbara bioregion of Western Australia. Nuytsia 22, 329–334.
Farruggia & Bohs (2010)	Farruggia, F. T., and Bohs, L. (2010). Two new South American species of Solanum section Crinitum (Solanaceae). PhytoKeys, 67–77.
Farrugia et al. (2010)	Farruggia, F. T., Nee, M. H., and Bohs, L. (2010). Two new andean species of Solanum section Crinitum (Solanaceae). J. Bot. Res. Inst. Tex. 4, 595–602.
Flora do Brasil (2023) Solanaceae in Flora e Funga do Brasil. Jardim Botânico do Rio de Janeiro. Available at: <https://floradobrasil.jbrj.gov.br/FB127426>. Accessed on: 08 Mar. 2023	Flora do Brasil (2023) Solanaceae. Jardim Botânico do Rio de Janeiro. https://floradobrasil.jbrj.gov.br, accessed on 8th March 2023.
Francisco-Ortega et al. (1993)	Francisco-Ortega, J., Hawkes, J. G., Lester, R. N., and Acebes-Ginoves, J. R. (1993). Normania, an endemic Macaronesian genus distinct fromSolanum (Solanaceae). Plant Syst. Evol. 185, 189–205.
Giacomin & Stehmann (2011)	Giacomin, L. L., and Stehmann, J. R. (2011). A new heterandrous species of Solanum section Gonatotrichum Bitter (Solanaceae) from Bahia, Brazil. PhytoKeys, 1–9.
Giacomin & Stehmann (2014)	Giacomin, L. L., and Stehmann, J. R. (2014). Three new species of Solanum (Brevantherum Clade) endemic to the Brazilian Atlantic Forest. PhytoKeys, 69–87
Giacomin et al. (2013)	Giacomin, L. L., Bohs, L., and Stehmann, J. R. (2013). Two new species from the Brevantherum clade of Solanum (Solanaceae) from eastern Brazil. J. Bot. Res. Inst. Tex. 7, 95–107.
Gouvêa & Stehmann (2019)	Gouvêa, Y. & Stehmann, J.R. 2019. A revision of the Solanum asterophorum species group (subg. Leptostemonum). Syst. Bot. 44: 210--232.
Gouvêa et al. (2018)	Gouvêa, Y. F., Giacomin, L. L., and Stehmann, J. R. (2018). A sticky and heavily armed new species of Solanum (Solanumsubg. Leptostemonum, Solanaceae) from eastern Brazil. PhytoKeys. Available at: https://www.ncbi.nlm.nih.gov/pmc/articles/PMC6255851/.
Gouvêa et al. (2019)	Gouvêa, Y., Stehmann, J.R. & Knapp, S. 2019. Solanum medusae (Solanaceae), a new wolf-fruit from Brazil, and a key to the extra-Amazonian Brazilian Androceras/Crinitum Clade species. PhytoKeys 118: 15--32.
Gouvêa et al. (2020)	Gouvêa, Y. F., de Paula, L. F. A., Stehmann, J. R., and Giacomin, L. L. (2020). Solanum hydroides (Solanaceae): a prickly novelty from the land of the sugar loaves, central Brazilian Atlantic Forest. PhytoKeys 139, 63–76.
Granados-Tochoy & Orozco (2006)	Granados-Tochoy, J. C., and Orozco, C. I. (2006). A new species of Solanum section Geminata (Solanaceae) from Colombia. Caldasia 28, 1–8.
Granados-Tochoy et al. (2007)	Granados-Tochoy, J. C., Knapp, S., and Orozco, C. I. (2007). Solanum humboldtianum (Solanaceae): An Endangered New Species from Colombia Rediscovered 200 Years after its First Collection. Syst. Bot. 32, 200–207.
Gutiérrez et al. (2006)	Gutiérrez, A., Barboza, G. E., and Mentz, L. A. (2006). Solanum delicatulum (Solanaceae): nueva cita para Argentina y Paraguay y su sinonimia. Darwiniana 44, 508–513.
Knapp & Helgason (1997)	Knapp, S., and Helgason, T. (1997). A revision of Solanum section Pteroidea: Solanaceae. Bulletin of the British Museum of Natural History, Botany
Knapp & Nee (2009)	Knapp, S., and Nee, M. (2009). Solanum anomalostemon (Solanaceae), an Endangered New Species from Southern Peru with Unusual Anther Morphology. Novon 19, 178–181.
Knapp & Särkinen (2018)	Knapp, S., and Särkinen, T. (2018). A new black nightshade (Morelloid clade, Solanum, Solanaceae) from the caatinga biome of north-eastern Brazil with a key to Brazilian morelloids. PhytoKeys 108, 1–12.
Knapp & Vorontsova (2016)	Knapp, S., and Vorontsova, M. S. (2016). A revision of the “African Non-Spiny” Clade of Solanum L. (Solanum sections Afrosolanum Bitter, Benderianum Bitter, Lemurisolanum Bitter, Lyciosolanum Bitter, Macronesiotes Bitter, and Quadrangulare Bitter: Solanaceae). PhytoKeys 66, 1–142.
Knapp (2000)	Knapp, S. (2000). A revision of Solanum thelopodium species group (section Anthoresis sensu Seithe, pro parte): Solanaceae. Bulletin of the Natural History Museum, Botany Series 30, 13–3
Knapp (2002)	Knapp, S. (2002). Flora neotropica: monograph. 84. Solanum section Geminata (Solanaceae). New York Botanical Garden.
Knapp (2008)	Knapp, S. (2008). A Revision Of the Solanum havanense Species Group and New Taxonomic Additions To the Geminata Clade (Solanum, Solanaceae)1. Annals of the Missouri Botanical Garden 95, 405–458.
Knapp (2010)	Knapp, S. (2010). New species of Solanum (Solanaceae) from Peru and Ecuador. PhytoKeys, 33–52.
Knapp (2013)	Knapp, S. (2013). A revision of the Dulcamaroid Clade of Solanum L. (Solanaceae). PhytoKeys 22, 1–432.
Knapp et al. (2015)	Knapp, S., Stehmann, J. R., and Giacomin, L. L. (2015). New species, additions and a key to the Brazilian species of the Geminata clade of Solanum L. (Solanaceae) in Brazil. PhytoKeys, 1–48.
Knapp et al. (2017)	Knapp, S., Sagona, E., Carbonell, A. K. Z., and Chiarini, F. (2017). A revision of the Solanum elaeagnifolium clade (Elaeagnifolium clade; subgenus Leptostemonum, Solanaceae). PhytoKeys, 1–104.
Knapp et al. (2019)	Knapp, S., Barboza, G. E., Bohs, L., and Särkinen, T. (2019). A revision of the Morelloid Clade of Solanum L. (Solanaceae) in North and Central America and the Caribbean. PhytoKeys 123, 1–144.
Knapp et al. (2020)	Knapp, S., Chiarini, F., Cantero, J. J., and Barboza, G. E. (2020). The Morelloid clade of Solanum L. (Solanaceae) in Argentina: nomenclatural changes, three new species and an updated key to all taxa. PhytoKeys 164, 33–66.
Knapp et al. (2023)	Knapp, S., Särkinen, T. & Barboza, G.E. 2023. A revision of the South American species of the Morelloid clade (Solanum L.; Solanaceae). PhytoKeys, in review.
Lacey et al. (2017)	Lacey, L. M., Cantley, J. T., and Martine, C. T. (2017). Solanum jobsonii, a novel andromonoecious bush tomato species from a new Australian national park. PhytoKeys, 1–13.
MacBride (1962)	MacBride, J.F. (1962) Solanaceae. In: Flora of Peru. Publ. Field Mus. Na. Hist., Bot. Ser. 13(5B): 1-266.
Martine et al. (2013)	Martine, C. T., Symon, D. E., and Evans, E. C. (2013). A new cryptically dioecious species of bush tomato (Solanum) from the Northern Territory, Australia. PhytoKeys, 23–32.
Martine et al. (2016)	Martine, C.T., Cantley, J.T., Frawley, E.S., Butler, A.R. & Jordon-Thaden, I.E. 2016. New functionally dioecious bush tomato from northwestern Australia, Solanum ossicruentum, may utilize “trample burr” dispersal. PhytoKeys 63: 19--29. doi:10.3897/phytokeys.63.7743
McClelland et al. (2020)	McClelland, D. H. R., Nee, M., and Knapp, S. (2020). New names and status for Pacific spiny species of Solanum (Solanaceae, subgenus Leptostemonum Bitter; the Leptostemonum Clade). PhytoKeys 145, 1–36.
Mentz & Nee (2003b)	Mentz, L. A., and Nee, M. (2003b). Solanum setosissimum (Solanaceae), espécie nova para os estados do Parana e Santa Catarina, Brasil. Pesquisas Botanica 53. Available at: http://www.anchietano.unisinos.br/publicacoes/botanica/volumes/053/009.pdf.
Mentz & Nee (2003a)	Mentz, L. A. M., and Nee, M. (2003a). Solanum aparadense (Solanaceae), espécie nova para a regiao dos Aparados da Serra, Sul do Brasil. Pesquisas, Botanica 53. Available at: http://www.anchietano.unisinos.br/publicacoes/botanica/volumes/053/053.html.
Nee (1982)	Nee, M. (1982). A New Species of Solanum Subgenus Leptostemonum (Solanaceae) from Northeastern Mexico. Brittonia 34, 85–88.
Nee (1991)	Nee, M. (1991). Synopsis of Solanum section Acanthophora: a group of interest for glycoalkaloids. Solanaceae III, Taxonomy, Chemistry, Evolution, 257–266.
Nee (1994)	Nee, M. (1994). A New Species of Solarium sect. Micracantha (Solanaceae) from Venezuela. Novon 4, 285.
Nee (2001)	Nee, M. (2001) Solanum costatum. Solanaceae Newslett. 4(3): 74.
Nee et al. (2006)	Nee, M., Bohs, L., and Knapp, S. (2006). New species of Solanum and Capsicum (Solanaceae) from Bolivia, with clarification of nomenclature in some Bolivian Solanum. Brittonia 58, 322–356.
Peralta et al. (2008)	Peralta, I. E., Spooner, D. M., and Knapp, S. (2008). Taxonomy of wild tomatoes and their relatives (Solanum sect. Lycopersicoides, sect. Juglandifolia, sect. Lycopersicon; Solanaceae). Syst. Bot. Monogr. 84.
Ribeiro-Silva & Proença (2011)	Ribeiro-Silva, S., and Proença, C. E. B. (2011). A New Species of Solanum (Solanaceae) from the Highlands of Central Brazil. novo 21, 487–490.
Roe (1967)	Roe, K. E. (1967). A revision of Solanum sect. Brevantherum (Solanaceae) in north and central America. Brittonia 19, 353–373.
Sampaio et al. (2016)	Sampaio, V. S., Moura, R. L., and Loiola, M. I. B. (2016). Solanum fernandesii (Solanaceae): a new species of “spiny solanum” of the Gardneri clade from northeastern Brazil. Phytotaxa 270, 33–40.
Sampaio et al. (2019)	Sampaio, V. da S., Gouvêa, Y. F., Bezerra de Souza, E., José-Silva, L., Eisenlohr, P. V., and Bezerra Loiola, M. I. (2019). Description of a new species of spiny Solanum (Solanaceae) from rocky outcrops of northeastern Brazil, with modeling of its environmental suitability. Syst. Bot. 44, 415–423.
Särkinen & Knapp (2016)	Särkinen, T., and Knapp, S. (2016). Two new non-spiny Solanum (Solanaceae) from the Gran Chaco Americano and a key for the herbaceous glandular-pubescent solanums from the region. PhytoKeys.
Särkinen et al. (2013)	Särkinen, T., Gonzáles, P., and Knapp, S. (2013). Distribution models and species discovery: the story of a new Solanum species from the Peruvian Andes. PhytoKeys, 1–20.
Särkinen et al. (2015)	Särkinen, T., Knapp, S., and Nee, M. (2015). Two new non-spiny Solanum species from the Bolivian Andes (Morelloid Clade). PhytoKeys 47, 97–109.
Särkinen et al. (2018)	Särkinen, T., Poczai, P., and Barboza, G. E. (2018). A revision of the Old World black nightshades (Morelloid clade of Solanum L., Solanaceae). PhytoKeys 106: 1–22
SolanaceaeSouce (2023)	SolanaceaeSource (2023) http://www.solanaceaesource.org/, accessed on 9th March 2023.
Spooner et al. (2004)	Spooner, D. M., van den Berg, R. G., Rodrigues, A., Bamberg, J. B., Hijmans, R. J., and Lara-Cabrera, S. (2004). Wild potatoes (Solanum section Petota; Solanaceae) of North and Central America. American Society of Plant Taxonomists.
Spooner et al. (2016)	Spooner, D. M., Alvarez, N., Peralta, I. E., and Clausen, A. M. (2016). Taxonomy of wild potatoes and their relatives in Southern South America (Solanum sect. Petota and Etuberosum). Syst. Bot. Monogr. 100, 240.
Spooner et al. (2019)	Spooner, D. M., Jansky, S., Rodríguez, F., Simon, R., Ames, M., Fajardo, D., et al. (2019). Taxonomy of wild potatoes in northern South America (Solanum section Petota). Syst. Bot. Monogr. 108, 1–305.
Stern & Bohs (2009)	Stern, S. R., and Bohs, L. (2009). Two new species of Solanum from Ecuador and new combinations in Solanum section Pachyphylla (Solanaceae). J. Bot. Res. Inst. Tex. 3, 503–510.
Stern & Bohs (2010)	Stern, S., and Bohs, L. (2010). Two new species of Solanum (Solanaceae) from the Amotape-Huancabamba Zone of southern Ecuador and northern Peru. PhytoKeys, 53–65.
Stern (2014)	Stern, S. R. (2014). A new species of spiny Solanum (Solanaceae) from Peru. PhytoKeys, 27–34.
Stern et al. (2011)	Stern, S., Agra, M. de F., and Bohs, L. (2011). Molecular delimitation of clades within New World species of the “spiny solanums” (Solanum subg. Leptostemonum). Taxon 60, 1429–1441.
Stern et al. (2013)	Stern, S., Bohs, L., Giacomin, L., Stehmann, J., and Knapp, S. (2013). A revision of Solanum section Gonatotrichum. Systematic Botany 38, 471–496.
Stern et al. (2014)	Stern, S. R., Bohs, L., and Keeling, J. (2014). New species and combinations in Solanum section Androceras (Solanaceae). J. Bot. Res. Inst. Tex. 8, 1–7.
Strickland-Constable et al. (2010)	Strickland-Constable, R., Schneider, H., and Ansell, S. W. (2010). Species identity in the Solanum bahamense species group (Solanaceae, Solanum subgenus Leptostemonum). Taxon 59, 209–226.
Symon (1981)	Symon, D. E. (1981). A revision of the genus Solanum in Australia. J. Adel. Bot. Gard. 4, 1–367.
Symon (1985)	Symon, D. E. (1985). The Solanaceae of New Guinea. J. Adel. Bot. Gard. 8, 1–171
Symon (1985); Bean (2016)
Symon (1994)	Symon, D. E. (1994). Kangaroo apples: Solanum sect. Archaesolanum. Adelaide: Published by the author.
Symon (2001)	Symon, D. E. (2001). Solanum oligandrum (Solanaceae), a new species from the Great Sandy Desert, Western Australia. Nuytsia 13, 537–541.
Tepe & Bohs (2011)	Tepe, E. J., and Bohs, L. (2011). A Revision of Solanum Section Herpystichum. Syst. Bot. 36, 1068–1087.
Tepe et al. (2012)	Tepe, E. J., Ridley, G., and Bohs, L. (2012). A new species of Solanum named for Jeanne Baret, an overlooked contributor to the history of botany. PhytoKeys, 37–47.
Tepe et al. (2016)	Tepe, E. J., Anderson, G. J., Spooner, D. M., and Bohs, L. (2016). Relationships among wild relatives of the tomato, potato, and pepino. Taxon 65, 262–276.
Vahl (1794)	Vahl, M. 1794. Symbolae botanicae, sive plantarum, tam earum, quas in itinere, imprimis orientali 3. Copenhagen: published by the author.
Vorontsova & Knapp (2016)	Vorontsova, M. S., and Knapp, S. (2016). A Revision of the" spiny Solanums," Solanum Subgenus Leptostemonum (Solanaceae), in Africa and Madagascar. American Society of Plant Taxonomists.
Wahlert et al. (2015)	Wahlert, G. A., Chiarini, F. E., and Bohs, L. (2015). A Revision of Solanum Section Lathyrocarpum (the Carolinense Clade, Solanaceae). Syst. Bot. 40, 853–88
Whalen (1979)	Whalen, M. D. (1979). Taxonomy of Solanum section Androceras. Gentes Herbarum 11, 359–426.
Whalen (1984)	Whalen, M.D. 1984. Conspectus of species groups in Solanum subgenus Leptostemonum. Gentes Herbarum 12: 179--282.
Whalen et al. (1981)	Whalen, M.D., Costich, D.E. & Heiser Jr., C.B. 1981. Taxonomy of Solanum section Lasiocarpa. Gentes Herbarum 12: 41--129.
