# Supplementary material for: Functional and ecological diversification of underground organs in Solanum
Source: Front Genet. 2023 Oct 10;14:1231413. doi: 10.3389/fgene.2023.1231413 (PMC10597785; doi:10.3389/fgene.2023.1231413)
Supplement: Supplementary file 4 [file DataSheet2.csv]

File is 961	853 Ko in size	and available at the following link:
https://1drv.ms/i/s!AnL3loahWdw0kJEWnSXKKgTfwM3NZg?e=ik3aOx
Should also be available in the following repository:
https://doi.org/10.5519/o3irv0ak
